# Supplementary material for: The Tasmanian devil microbiome—implications for conservation and management
Source: Microbiome. 2015 Dec 21;3:76. doi: 10.1186/s40168-015-0143-0 (PMC4687321; doi:10.1186/s40168-015-0143-0)
Supplement: Additional file 1: — Metadata of all 56 microbiome samples. [file 40168_2015_143_MOESM1_ESM.xlsx]

## Sheet: samples
Location	Sample_ID	Host_Age	Host_Sex	Type	No. of sequences	No. of OTUs
Bronte	ShM06	2	F	Oral	16084	1325
Bronte	ShP11	2	F	Pouch	20010	1668
Bronte	ShM04	1	F	Oral	15242	1198
Bronte	ShP09	1	F	Pouch	12987	929
Bronte	ShM05	1	F	Oral	16536	1270
Bronte	ShP10	1	F	Pouch	21331	1439
Granville Harbour	ShS02	1	M	Skin	18245	1914
Granville Harbour	ShG02	1	M	Gut	28356	4064
Granville Harbour	ShS01	1	M	Skin	16916	1583
Granville Harbour	ShG03	3	F	Gut	28645	2947
Granville Harbour	ShP17	3	F	Pouch	52983	2590
Granville Harbour	ShP16	1	F	Pouch	20831	1481
Granville Harbour	ShG01	1	F	Gut	33722	4340
Granville Harbour	ShP15	1	F	Pouch	20847	2432
Granville Harbour	ShS03	3	M	Skin	17412	1608
Narawntapu	ShG07	1	F	Gut	31097	5098
Narawntapu	ShG06	1	M	Gut	23309	3238
Narawntapu	ShS04	1	M	Skin	23264	2507
Narawntapu	ShG05	1	F	Gut	19680	1852
Narawntapu	ShP19	1	F	Pouch	33562	2293
Narawntapu	ShS06	1	M	Skin	15260	1821
Narawntapu	ShP20	1	F	Pouch	19469	1998
Narawntapu	ShG04	2	F	Gut	26023	3644
Narawntapu	ShP18	2	F	Pouch	21731	1947
Narawntapu	ShG08	3	M	Gut	15310	2235
Narawntapu	ShS05	1	M	Skin	20091	1572
Takone	ShS08	2	M	Skin	19497	2018
Takone	ShP13	3	F	Pouch	19445	2011
Takone	ShG11	3	M	Gut	24958	2432
Takone	ShS09	3	M	Skin	22238	2530
Takone	ShG09	1	F	Gut	16423	1810
Takone	ShP12	1	F	Pouch	22751	1895
Takone	ShP14	1	F	Pouch	23737	2215
Takone	ShG10	1	M	Gut	21238	3680
Takone	ShS07	1	M	Skin	22753	1310
Intensive captive facility	ShMG01	1	F	Pouch	22428	1673
Intensive captive facility	ShMG03	1	F	Skin	14295	1520
Intensive captive facility	ShMG04	1	F	Gut	17415	1292
Intensive captive facility	ShMG05	3	F	Pouch	9685	1339
Intensive captive facility	ShMG06	3	F	Skin	26778	2364
Intensive captive facility	ShMG07	3	F	Gut	71862	2396
Intensive captive facility	ShMG08	4	F	Pouch	18470	1412
Intensive captive facility	ShMG09	4	F	Skin	6745	1118
Intensive captive facility	ShMG12	4	M	Gut	8585	848
Free-range facility	ShG14	1	M	Gut	26482	2914
Free-range facility	ShM10	1	M	Oral	19009	1787
Free-range facility	ShS12	1	M	Skin	17300	1853
Free-range facility	ShP03	1	F	Pouch	21540	2639
Free-range facility	ShG12	1	F	Gut	24664	2323
Free-range facility	ShM07	1	F	Oral	20905	1615
Free-range facility	ShP01	1	F	Pouch	22202	2176
Free-range facility	ShS10	1	F	Skin	16227	1694
Free-range facility	ShG13	1	F	Gut	22501	2769
Free-range facility	ShM09	1	F	Oral	20271	1835
Free-range facility	ShP02	1	F	Pouch	18451	2195
Free-range facility	ShS11	1	F	Skin	15752	2003
