# Supplementary material for: The Tasmanian devil microbiome—implications for conservation and management
Source: Microbiome. 2015 Dec 21;3:76. doi: 10.1186/s40168-015-0143-0 (PMC4687321; doi:10.1186/s40168-015-0143-0)
Supplement: Additional file 4: — Taxonomic composition of 56 microbiome samples at phylum, class, order, family and genus levels. [file 40168_2015_143_MOESM4_ESM.xlsx]

## Sheet: taxonomy summary - genus level
Type	Gut	Gut	Gut	Gut	Gut	Gut	Gut	Gut	Gut	Gut	Gut	Gut	Gut	Gut	Gut	Gut	Gut	Oral	Oral	Oral	Oral	Oral	Oral	Pouch	Pouch	Pouch	Pouch	Pouch	Pouch	Pouch	Pouch	Pouch	Pouch	Pouch	Pouch	Pouch	Pouch	Pouch	Pouch	Pouch	Pouch	Skin	Skin	Skin	Skin	Skin	Skin	Skin	Skin
Location	GH	GH	GH	NA	NA	NA	NA	NA	TA	TA	TA	FR	FR	FR	IC	IC	IC	BR	BR	BR	FR	FR	FR	FR	FR	FR	BR	BR	BR	TA	TA	TA	GH	GH	GH	NA	NA	NA	IC	IC	IC	GH	GH	GH	NA	NA	NA	TA	TA
Taxon	ShG01	ShG02	ShG03	ShG04	ShG05	ShG06	ShG07	ShG08	ShG09	ShG10	ShG11	ShG12	ShG13	ShG14	ShMG04	ShMG07	ShMG12	ShM04	ShM05	ShM06	ShM07	ShM09	ShM10	ShP01	ShP02	ShP03	ShP09	ShP10	ShP11	ShP12	ShP13	ShP14	ShP15	ShP16	ShP17	ShP18	ShP19	ShP20	ShMG01	ShMG05	ShMG08	ShS01	ShS02	ShS03	ShS04	ShS05	ShS06	ShS07	ShS08
k__Bacteria;Other;Other;Other;Other;Other	0.000148271	0.000141064	0	3.84275e-05	0	0	0.000321574	0	0	0.000141256	0	0	0	0	0	0	0.000349447	0	0	0	0	0	0	4.5041e-05	0.00021679	0	0	0	0	0	0	0	0	0	0	0	0	0	4.45871e-05	0	0	0	0	0	0	0	0	0	0
k__Bacteria;p__;c__;o__;f__;g__	0	0	0	0	0	0	0	0	0	0	0	0	0	0	0	0	0	0	0	0	0	0	0	0	0	0.000139276	0	0	0	0	5.14271e-05	0	0	0	0	0	0	0	0	0	0	0	0	0	0	0	6.55308e-05	0	0
k__Bacteria;p__[Thermi];c__Deinococci;o__Deinococcales;f__Deinococcaceae;g__Deinococcus	8.89627e-05	0.00409084	0	0	0	0	0	0.0069889	0.000852463	4.70854e-05	0	0	8.88849e-05	0	0	0	0	6.56082e-05	6.04741e-05	0	0	0	0	0.00148635	0.00135494	0.00125348	0.001848	0.000421921	0.000249875	0.00145049	0.000308563	0.000294898	0.00110328	0	3.7748e-05	4.60172e-05	0	0	0.00209559	0	0	0.000591156	0.00263086	0.00310131	4.29849e-05	0	0	0.00145036	0.000769349
k__Bacteria;p__[Thermi];c__Deinococci;o__Deinococcales;f__Trueperaceae;g__B-42	0	0	0	0	0	0	0	0	0	0	0	0	0	0	0	0	0	0	0	0	0	0	0	0	0	0	0	0	0	0	0	0	0	0	7.54959e-05	0	0	0	8.91742e-05	0	0	0	0	0	0	0	0	0	0
k__Bacteria;p__Acidobacteria;c__[Chloracidobacteria];o__RB41;f__;g__	0	0	0	0	0	0	0	0	0	0	0	0	0	0	0	0	0	0	0	0	0	0	0	0	0	0	0	4.68801e-05	0	0	0	0	0	0	0	0	0	0	0	0	0	0	0	0	0	0	0	0	0
k__Bacteria;p__Acidobacteria;c__[Chloracidobacteria];o__RB41;f__Ellin6075;g__	0	0.000211595	0	0	0	0	0	6.53168e-05	0	0	0	0	0	0	0	0	0	0	0	0	0	0	0	0.000945861	0.000162593	0	0	0	0	0	0	0	0	0	0	0	0.000566116	0	0.000133761	0	0	0	0	0.000172295	0.000128955	0	0.000131062	0	0.00010258
k__Bacteria;p__Acidobacteria;c__Acidobacteria-5;o__;f__;g__	0	0	0	0	0	0	0	0	0	0	0	0	0	0	0	0	0	0	0	0	0	0	0	0	5.41976e-05	0	0	0	0	0	0.000205708	0	0	0	0	0	0	0	4.45871e-05	0	0	0	0	0	0	0	0	0	0
k__Bacteria;p__Acidobacteria;c__Acidobacteria-6;o__CCU21;f__;g__	0	3.52659e-05	0	0	0	0	0	0	0	0	0	0	0	0	0	0	0	0	0	0	0	0	0	0	0	0	0	0	0	0	0	0	0	0	0	0	0	5.13637e-05	0	0	0	0	0	0	0	0	0	0	0
k__Bacteria;p__Acidobacteria;c__Acidobacteria-6;o__iii1-15;f__;g__	0	3.52659e-05	0	0	0	0	0	0.000326584	0	0	0	0	0	0	0	0	0	0	0	0	0	0	0	0	0.000108395	0.000510678	0	0	0	0	0	0	0	0	0.000113244	0	0.000119182	5.13637e-05	0.000133761	0	0	0	0	5.74317e-05	0	0	0	0	0
k__Bacteria;p__Acidobacteria;c__Acidobacteria-6;o__iii1-15;f__mb2424;g__	0	3.52659e-05	0	0	0	0	0	0	0	0	0	0	0	0	0	0	0	0	0	0	0	0	0	0	0	0	0	0	0	0	0	0	0	0	0	0	0	5.13637e-05	0	0	0	0	0	0	0	0	0	0	0
k__Bacteria;p__Acidobacteria;c__Acidobacteria-6;o__iii1-15;f__RB40;g__	0	0	0	0	0	0	0	0	0	0	0	0	0	0	0	0	0	0	0	0	0	0	0	0	0	0	0	0	0	0	0	0	0	0	0	0	0	0	0	0	0	0	0	0	0	0	0.000196592	0	0
k__Bacteria;p__Acidobacteria;c__Acidobacteriia;o__Acidobacteriales;f__Acidobacteriaceae;g__	0	0.000141064	0	0	5.0813e-05	0	0	0.00248204	6.08902e-05	9.41708e-05	0.000160269	0	0	0	0.000114844	2.78311e-05	0	0	0	0	0	0	0	0.00256734	0.00590754	0.00436397	0.002541	0.00384417	0.000149925	0.000219771	0.00447416	0.000126385	0.00311795	0.00412846	0.00175528	0.000230086	0	0.00184909	0	0	5.41419e-05	0.000118231	0.000109619	0.00034459	0	0.000995471	0.000524246	0	0.00020516
k__Bacteria;p__Acidobacteria;c__Acidobacteriia;o__Acidobacteriales;f__Acidobacteriaceae;g__Terriglobus	0	0	0	0	0	0	0	0	0	0	0	0	0	0	0	0	0	0	0	0	0	0	0	0	0	0	0	0	0	0	5.14271e-05	0	0	0	0	0	0	0	0	0	0	0	0	0	0	0	0	0	0
k__Bacteria;p__Acidobacteria;c__Acidobacteriia;o__Acidobacteriales;f__Acidobacteriaceae;Other	0	3.52659e-05	0	0	0	0	0	0	0	0	0	0	0	0	0	0	0	0	0	0	0	0	0	0	0	0	0	0	4.9975e-05	0	0.000205708	0	0.000527654	0	0	0	0	0	0	0	0	0	0	5.74317e-05	0	0	0	0	0
k__Bacteria;p__Acidobacteria;c__Acidobacteriia;o__Acidobacteriales;f__Koribacteraceae;g__	0	0.000141064	0	0	0	0	0	0.000130634	6.08902e-05	0	0	0	0	0	0	0	0	0	0	0	0	0	0	0.000180164	0.000108395	0.000928505	0	0	0	0	0.000102854	0	4.79685e-05	0	0.000490723	0	0	0	4.45871e-05	0	0.000162426	0	0	0.000574317	0	0	0	0	0
k__Bacteria;p__Acidobacteria;c__Acidobacteriia;o__Acidobacteriales;f__Koribacteraceae;g__Candidatus Koribacter	0	0.000282127	0	0	5.0813e-05	0	0	0	0	0	0	0	4.44425e-05	0	0	1.39156e-05	0	0	0	0	0	0	0	0.000135123	0.000108395	0.000185701	0	0.000421921	0	8.79082e-05	0.000257136	0	0.000143906	0	0.000113244	0	0	0.000256819	0	0	0	0	0	0	0	0	0	0	0
k__Bacteria;p__Acidobacteria;c__Acidobacteriia;o__Acidobacteriales;f__Koribacteraceae;Other	0	0	0	0	0	0	0	0	0	0	0	0	0	0	0	0	0	0	0	0	0	0	0	0	0	0	0	0	0	0	0	0	0	0	0	0	0	0	0	0	0	0	0	0	0	0	0	0	0
k__Bacteria;p__Acidobacteria;c__BPC102;o__MVS-40;f__;g__	0	0	0	0	0	0	0	0	0	0	0	0	0	0	0	0	0	0	0	0	0	0	0	0	0	0	0	0	0	0	0	0	0	0	0.000264236	0	0	0	0	0	0	0	0	0	0	0	0	0	0
k__Bacteria;p__Acidobacteria;c__DA052;o__Ellin6513;f__;g__	0	7.05318e-05	0	0	0	0	0	0	0	0	8.01346e-05	0	0	0	0	0	0	0	0	0	0	0	0	0.000135123	0.000270988	0.000417827	0.000308	0	0	0	0.000462844	0	0.000143906	0.00211224	1.8874e-05	0	5.95912e-05	0	0	0	5.41419e-05	0	0	0.000114863	0	0	0	0	0
k__Bacteria;p__Acidobacteria;c__EC1113;o__;f__;g__	0	0	0	0	0	0	0	0	0	0	0	0	0	0	0	0	0	0	0	0	0	0	0	0	0	0	0	0	0	0	0	0	0	0	0	0	0	0.000256819	0	0	0	0	0	0	0	0	0	0	0
k__Bacteria;p__Acidobacteria;c__Holophagae;o__Holophagales;f__Holophagaceae;g__	0	0	0	0	0	0	0	0	0	0	0	0	0	0	0	0	0	0	0	0	0	0	0	4.5041e-05	0	0	0	0	0	0	0	0	0	0	0	0	0	0.00200318	0	0	0	0	0	0	0	0	6.55308e-05	0	0
k__Bacteria;p__Acidobacteria;c__Holophagae;o__Holophagales;f__Holophagaceae;g__Geothrix	0	0	0	0	0	0	0	0	0	0	0	0	0	0	0	0	0	0	0	0	0	0	0	0	0.000108395	0	0	0	0	0	0	0	0	0	5.66219e-05	0	0	0.000359546	0	0	0	0	0	0	0	0	0	0	0
k__Bacteria;p__Acidobacteria;c__iii1-8;o__32-20;f__;g__	0	0	0	0	0	0	0	0	0	0	0	0	0	0	0	0	0	0	0	0	0	0	0	0	0	0	0	0	0	0	0	0	0	0	0	0	0	0	0	0	0	0	0	0	0	0	0	0	0
k__Bacteria;p__Acidobacteria;c__iii1-8;o__DS-18;f__;g__	0	0	0	0	0	0	0	0	0	0	0	0	0	0	0	0	0	0	0	0	0	0	0	0	0	0	0	0	0	0	0	0	0	0	0	0	0	0.00041091	0	0	0	0	0	5.74317e-05	0	0	0	0	0
k__Bacteria;p__Acidobacteria;c__PAUC37f;o__;f__;g__	0	0	0	0	0	0	0	0	0	0	0	0	0	0	0	0	0	0	0	0	0	0	0	0	0	0	0	0	0	0	0	0	0	0	0	0	0	0.000256819	0	0	0	0	0	0	0	0	0	0	0
k__Bacteria;p__Acidobacteria;c__S035;o__;f__;g__	0	0	0	0	0	0	0	0.000261267	0	0	0	0	0	0	0	0	0	0	0	0	0	0	0	0	0	0	0	0	0	0	0	0	0	0	0	0	0	0	0	0	0	0	0	0	0	0	0	0	0
k__Bacteria;p__Acidobacteria;c__Solibacteres;o__Solibacterales;f__;g__	0	3.52659e-05	0	0	0	0	0	6.53168e-05	0	0	0.000160269	0	0	0	0	8.34934e-05	0	0	0	0	0	0	0	0.000720656	0.00021679	0.00120706	0	0	4.9975e-05	0	0	0	0.000191874	0	7.54959e-05	4.60172e-05	0	0.000154091	4.45871e-05	0	0	0	0	5.74317e-05	4.29849e-05	0	6.55308e-05	0	0
k__Bacteria;p__Acidobacteria;c__Solibacteres;o__Solibacterales;f__Solibacteraceae;g__	0	7.05318e-05	0	0	0	0	0	0.000261267	0	0	0	0	0	0	0	0	0	0	0	0	0	0	0	0.000135123	0	0.000139276	0	0	0	0	0	0	0	0	0	0	0	0.000102727	0	0	0	0	0	0	0	0	0	0	0
k__Bacteria;p__Acidobacteria;c__Solibacteres;o__Solibacterales;f__Solibacteraceae;g__Candidatus Solibacter	0	0.000141064	0	0	0	0	0	0	0	4.70854e-05	4.00673e-05	0	0	0	0	0	0	0	0	0	0	0	0	0	5.41976e-05	0.000510678	0	0	0	0	0.000154281	0	0.000383748	0	9.43699e-05	0	0	5.13637e-05	0	0	0	0	0	0	0	0	0	0	0
k__Bacteria;p__Acidobacteria;c__Solibacteres;o__Solibacterales;f__Solibacteraceae;Other	0	0	0	0	0	0	0	0	0	0	0	0	0	0	0	0	0	0	0	0	0	0	0	0	0	0	0	0	0	0	0	0	0.000143906	0	0	0	0	5.13637e-05	0	0	0	0	0	0	0	0	0	0	0
k__Bacteria;p__Acidobacteria;c__Solibacteres;o__Solibacterales;Other;Other	0	0	0	0	0	0	0	0	0	0	0	0	0	0	0	0	0	0	0	0	0	0	0	0	0	0	0	0	0	0	0	0	4.79685e-05	0	0	0	0	0	0	0	0	0	0	0	0	0	0	0	0
k__Bacteria;p__Acidobacteria;c__Sva0725;o__Sva0725;f__;g__	0	0	0	0	0	0	0	6.53168e-05	0	0	0	0	0	0	0	0	0	0	0	0	0	0	0	0	0	0	0	0	0	0	0	0	0	0	0	0	0	0.000256819	0	0	0	0	0	0	0	0	0	0	0
k__Bacteria;p__Acidobacteria;c__TM1;o__;f__;g__	0	0	0	0	0	0	0	0	0	0	0	0	0	0	0	0	0	0	0	0	0	0	0	0	0	0	0	0	0	0	0	0	0	0	0	0	2.97956e-05	0	0	0	0	0	0	0	0	0	0	0	0
k__Bacteria;p__Actinobacteria;c__Acidimicrobiia;o__Acidimicrobiales;f__;g__	0	0.000352659	0	0	0.000254065	0	3.21574e-05	0.0011757	0.00012178	0	0	0	0	0	0	0	0	0	0	0	0	0	0	0.000495451	0.00021679	0.000557103	0	0.000656322	0	8.79082e-05	0.00215994	0	0.000623591	0.00417647	0.000811581	9.20344e-05	0.0020261	0.000616364	0.000222936	0	5.41419e-05	5.91156e-05	0	0.00034459	0	0	6.55308e-05	0	5.12899e-05
k__Bacteria;p__Actinobacteria;c__Acidimicrobiia;o__Acidimicrobiales;f__AKIW874;g__	0	0	0	0	0	0	0	0	0	0	0	0	0	0	0	0	0	0	0	0	0	0	0	0	0	0	0	0	0	0	0	0	0	0	0	0	0	0.000308182	0	0	0	0	0	0	0	0	0	0	0
k__Bacteria;p__Actinobacteria;c__Acidimicrobiia;o__Acidimicrobiales;f__C111;g__	0	0	0	0	0	0	0	0.000326584	0	0	0	0	0	0	0	0	0	0	0	0	0	0	0	0	0	9.28505e-05	0	9.37603e-05	0	0	0	0	0	0	0	0	0	0	0.000133761	0	0	0	0	0.000114863	0	0	6.55308e-05	0	0
k__Bacteria;p__Actinobacteria;c__Acidimicrobiia;o__Acidimicrobiales;f__EB1017;g__	0	0.000282127	0	0	0	0	0	0.000130634	6.08902e-05	0	8.01346e-05	0	0	0	0	0	0	0	0	0	0	0	0	4.5041e-05	0.000758766	0.000371402	0	0.000187521	0	0	5.14271e-05	4.21283e-05	0	0	9.43699e-05	0	0	0	0.000133761	0	0	0	0	0.000459453	0	0	0	4.39502e-05	0
k__Bacteria;p__Actinobacteria;c__Acidimicrobiia;o__Acidimicrobiales;f__koll13;g__	0	0	0	0	0	0	0	0.000391901	0	0	0	0	0	0	0	0	0	0	0	0	0	0	0	0	0	0	0	0	0	0	0	0	0	0	0	0	0	0	0	0	0	0	0	0	0	0	0	0	0
k__Bacteria;p__Actinobacteria;c__Acidimicrobiia;o__Acidimicrobiales;f__Microthrixaceae;g__	0	0	0	0	0	0	0	0	0	0	0	0	0	0	0	0	0	0	0	0	0	0	0	0	0	0	0	0	0	0	0	0	0	0	0	0	0	0	0	0.000103252	0	0	0	0	0	0	0	0	0
k__Bacteria;p__Actinobacteria;c__Acidimicrobiia;o__Acidimicrobiales;Other;Other	0	0	0	0	0	0	0	0	0	0	0	0	0	0	0	0	0	0	0	0	0	0	0	0	0	4.64253e-05	0	0	0	0	0.000154281	0	0	0.000192022	9.43699e-05	0	0	0	0	0	0	0	0	0	0	0	0	0	0
k__Bacteria;p__Actinobacteria;c__Actinobacteria;o__Actinomycetales;f__;g__	2.96542e-05	0	0	3.84275e-05	0.000101626	0	0	0.000457218	0	0.000141256	0	0	0	0	0	0	0	6.56082e-05	0	0	0	0	0	0.00337807	0.00162593	0.00241411	0.000616001	0.001172	0.000249875	8.79082e-05	0.000514271	0	0.00119921	0.00211224	0.000849329	0.000460172	0.000983255	0.00215728	0.000133761	0	5.41419e-05	0.000591156	0.00361743	0.000114863	0.000644773	0.000248868	0.000131062	0	0.00015387
k__Bacteria;p__Actinobacteria;c__Actinobacteria;o__Actinomycetales;f__ACK-M1;g__	0	3.52659e-05	0	3.84275e-05	0	0.000171608	0	0	0	0	0	0	0	0	0	0	0	0	0	0	0	0	0	0	0	0	0	0	0	0	0	0	0	0	0	0	0	0	0	0	0	0	0	0	4.29849e-05	0	0	0	0
k__Bacteria;p__Actinobacteria;c__Actinobacteria;o__Actinomycetales;f__Actinomycetaceae;g__	0	3.52659e-05	0	0	0	0	0	0	0	0	0	0	0	0	0	0	0	0	0	0	0	0	0	0	0	4.64253e-05	0	0	9.995e-05	0	0	0	4.79685e-05	0	0	0	0	0.000154091	0	0	0	0	0	0	0	0	0	0	0
k__Bacteria;p__Actinobacteria;c__Actinobacteria;o__Actinomycetales;f__Actinomycetaceae;g__Actinomyces	0	3.52659e-05	0	0	0	8.58038e-05	3.21574e-05	0.000130634	0	0	0	8.10898e-05	0	0.000151046	0	0	0	0	0.000241896	0.00124347	0	0.000295989	0.000210427	0	0	0.000510678	0.000462	0	4.9975e-05	4.39541e-05	0.000102854	0	0.000143906	9.60108e-05	3.7748e-05	0.00032212	8.93868e-05	0.000462273	0.000133761	0.000206505	0.000324851	0	0	0.000229727	0	4.97735e-05	0	0	0
k__Bacteria;p__Actinobacteria;c__Actinobacteria;o__Actinomycetales;f__Actinomycetaceae;g__Trueperella	0	0	0	0	0	0	0	0	0	0	0	0	0	0	0	0	0	0	0	0	0	0	0	0	0	0	0	0	0	0	0	0	0	0	0	0	0	0	0	0.000103252	0	0	0	0	0	0	0	0	0
k__Bacteria;p__Actinobacteria;c__Actinobacteria;o__Actinomycetales;f__Actinospicaceae;g__	0	0	0	0	0	0	0	0	0	0	0	0	0	0	0	0	0	0	0	0	0	0	0	0	0	0	0	0	0	0	0	0	0	0	0.000132118	0	0	0	0	0	0	0	0	0	0	0	0	0	0
k__Bacteria;p__Actinobacteria;c__Actinobacteria;o__Actinomycetales;f__Actinosynnemataceae;g__	0	0	0	0	0	0	0	0	0	0	0	0	0	0	0	0	0	0	0	0	0	0	0	4.5041e-05	0	0	0	0	0	0	0	0	0	0	0	0	0	0	0	0	5.41419e-05	0	0	0	0	0	0	0	0
k__Bacteria;p__Actinobacteria;c__Actinobacteria;o__Actinomycetales;f__Actinosynnemataceae;Other	0	0	0	0	0	0	0	0	0	0	0	0	0	0	0	0	0	0	0	0	0	0	0	0.000135123	0.000541976	0.000742804	0	0	0	0	0.000102854	0	0	0	3.7748e-05	0	0	0	0	0	0	0	0	0	0	0	0	0	0
k__Bacteria;p__Actinobacteria;c__Actinobacteria;o__Actinomycetales;f__Beutenbergiaceae;Other	0	0	0	0	0	0	0	0	0	0	0	0	0	0	0	0	0	0	0	0	0	0	0	4.5041e-05	0	0	0	0	0	0	0	0	0	0	0	0	0	0	0	0	0	0	0	0	0	0	0	0	0
k__Bacteria;p__Actinobacteria;c__Actinobacteria;o__Actinomycetales;f__Bogoriellaceae;g__Georgenia	0	0	0	0	0	0	0	0	0	0	0	0	0	0	0	0	0	0	0	0	0	0	0	0	0	0	0	0	0	0	0	0	0	0	0	0	0	0	0	0	0	0	0	0	0	0	0	0	0
k__Bacteria;p__Actinobacteria;c__Actinobacteria;o__Actinomycetales;f__Brevibacteriaceae;g__Brevibacterium	0	0	0	0	0	0	3.21574e-05	0	0	0.000329598	0	0	0	0	5.74218e-05	0	0	0	0	0	0	0	0	0.00382848	0.00612433	0.0118849	0	0.000515681	0.00109945	0.000131862	0	0	0.000143906	0	0	9.20344e-05	0.000655503	0.00159227	8.91742e-05	0.0131131	0.00238224	0.00141878	0	5.74317e-05	0.000128955	0	0.000393185	8.79005e-05	0
k__Bacteria;p__Actinobacteria;c__Actinobacteria;o__Actinomycetales;f__Cellulomonadaceae;g__Cellulomonas	0	0	0	0	0	0	0	0	0	0	0	0	0	0	0	0	0	0	0	0	0	0	0	0	0	0	0	0	0	0	0.000102854	0	0	0	0	0	0	0	4.45871e-05	0	0	0	0	0	0	0	0	0	0
k__Bacteria;p__Actinobacteria;c__Actinobacteria;o__Actinomycetales;f__Cellulomonadaceae;g__Oerskovia	0	0	0	0	0	0	0	0	0	9.41708e-05	0	0	0	0	0	0	0	0	0	0	0	0	0	0	0	0	0	0	0	0	0	0	4.79685e-05	0	0	0	0	0	0	0.000103252	0	0	0	0	0	4.97735e-05	6.55308e-05	4.39502e-05	0
k__Bacteria;p__Actinobacteria;c__Actinobacteria;o__Actinomycetales;f__Cellulomonadaceae;Other	0	0	0	0	0	0	0	0	0	0	0	0	0	0	0	0	0	0	0	0	0	0	0	0	0	0	0	0	0	0	0	0	0	0	1.8874e-05	0	2.97956e-05	0	0	0	0	0	0	0	0	0	0	0	0
k__Bacteria;p__Actinobacteria;c__Actinobacteria;o__Actinomycetales;f__Corynebacteriaceae;g__Corynebacterium	5.93085e-05	0.000387925	0	0.000192138	0.000965447	0.000171608	0	0.000326584	0.000669792	0.000659196	0	0	4.44425e-05	3.77615e-05	0	2.78311e-05	0	0	0.000302371	0.00105695	4.78354e-05	0.000493316	0.000526067	0.000855779	0.000270988	0.00143918	0.001155	0.000750082	0.00449775	0.00109885	0.00282849	0.000421283	0.0035017	0.00417647	0.0115697	0.00202476	0.0140039	0.00128409	0.21647	0.0084667	0.463075	0.249704	0.0390792	0.161957	0.00150447	0.000348415	0.000458716	0.00549378	0.000923219
k__Bacteria;p__Actinobacteria;c__Actinobacteria;o__Actinomycetales;f__Dermabacteraceae;g__	0	0	0	0	0	0	0	0	0	0	0	0	0	0	0	0	0	0	0	0	0	0	0	0	0	0	0	0	0	0	0	0	0	0	0	0	0	0	0	0	0	0	0	0	0	0	0	0	0
k__Bacteria;p__Actinobacteria;c__Actinobacteria;o__Actinomycetales;f__Dermabacteraceae;g__Brachybacterium	0	0	0	0	0	0	0	6.53168e-05	0	0.000141256	0	0	0	3.77615e-05	0	0	0	0	0	0	0	0	0	0.000135123	0.000162593	0.000324977	0	0.00014064	4.9975e-05	0	0	0	9.59371e-05	0	0	4.60172e-05	0.000148978	0.000102727	0	0.00227155	0.000108284	5.91156e-05	0	0	4.29849e-05	4.97735e-05	0	0	0
k__Bacteria;p__Actinobacteria;c__Actinobacteria;o__Actinomycetales;f__Dermabacteraceae;Other	0	0	0	3.84275e-05	0	0	0	6.53168e-05	0	0	0	0	0	0	0	0	0	0	0	0	0	0	0	0	0	0	0	0	0	0	0	0	0	0	0	9.20344e-05	2.97956e-05	0.000359546	0	0	0	0.000295578	0	5.74317e-05	8.59697e-05	0	0	0	0
k__Bacteria;p__Actinobacteria;c__Actinobacteria;o__Actinomycetales;f__Dermacoccaceae;g__Dermacoccus	0	0	0	0	0	0	0	0	0	0	0	0	0	0.000188807	0	0	0	0	0.000241896	0	0	0	0	0.00220701	0.000704569	0.00273909	0	0.0368947	9.995e-05	0	0.00128568	0.000547668	0.000575622	0.00206423	0.000320858	0.000230086	0.000595912	5.13637e-05	4.45871e-05	0	0.000108284	5.91156e-05	0.000164429	0	0	0.000149321	0	0	5.12899e-05
k__Bacteria;p__Actinobacteria;c__Actinobacteria;o__Actinomycetales;f__Dermatophilaceae;g__Kineosphaera	0	0	0	0	0	0	0	0	0	0	0	0	0	0	0	0	0	0	0	0	0	0	0	0	0	0	0	0	0	0	0	8.42566e-05	0	4.80054e-05	0	9.20344e-05	0	0	0	0	0	0	0	5.74317e-05	0	0.000248868	0	0	0
k__Bacteria;p__Actinobacteria;c__Actinobacteria;o__Actinomycetales;f__Dietziaceae;g__Dietzia	0	7.05318e-05	0	0	0.000152439	0	0	0	0	4.70854e-05	0	0	0	0	0	0	0	0	0	6.21736e-05	0	0	0	0.000225205	0	0	0	0	0.000249875	0	0	0	4.79685e-05	0	0	4.60172e-05	0	0.000154091	4.45871e-05	0.0130098	5.41419e-05	0.000118231	0.000602905	0	0.000128955	0	0	0	0
k__Bacteria;p__Actinobacteria;c__Actinobacteria;o__Actinomycetales;f__Dietziaceae;Other	0	0	0	0	0	0	0	0	0	0	0	0	0	0	0	0	0	0	0	0	0	0	0	0	0	0	0	0	0	0	0	0	0	0	0	0	0	0	0	0	0	0	0	0	0	0	0	0	0
k__Bacteria;p__Actinobacteria;c__Actinobacteria;o__Actinomycetales;f__Frankiaceae;g__	0	0	0	0	0	0	0	0.000522534	0.00012178	0.000188342	0.000120202	0	0	0	0	0	0	0	0	0	0	0	0	0.00265742	0.00178852	0.00371402	0	0.00126576	9.995e-05	0.000131862	0.00128568	0.000126385	0.000863434	0.000288032	0.000301984	9.20344e-05	0.000804481	0.00174637	8.91742e-05	0	0	0.000354694	0	0	0	0.000298641	0.000393185	8.79005e-05	0
k__Bacteria;p__Actinobacteria;c__Actinobacteria;o__Actinomycetales;f__Frankiaceae;g__Frankia	0	0	0	0	0	0	0	0	0	0	0	0	0	0	0	0	0	0	0	0	0	0	0	0	0	0.000278552	0	0.000187521	0	0	0	0	0	0	0	0	0	0	0	0	0	0	0	0	0	0	0	0	0
k__Bacteria;p__Actinobacteria;c__Actinobacteria;o__Actinomycetales;f__Frankiaceae;Other	0	0	0	0	0	0	0	0	0	0	0	0	0	0	0	0	0	0	0	0	0	0	0	0	0	0	0	0	0	0	0	0	0	0	0	0	0	0	0	0	0	0	0	0	0	0	0	0	0
k__Bacteria;p__Actinobacteria;c__Actinobacteria;o__Actinomycetales;f__Geodermatophilaceae;g__	0	0	0	0	0	0	0	0	0	0	4.00673e-05	0	0	7.5523e-05	0	0	0	0	0	0	0	0	0	0.00247725	0.00151753	0.00877437	0	0.000328161	0	0	0	0	0	0.00115213	1.8874e-05	4.60172e-05	0.000178774	0.000256819	0	0	0	0	0	0	0	0.000199094	0	0	0
k__Bacteria;p__Actinobacteria;c__Actinobacteria;o__Actinomycetales;f__Geodermatophilaceae;g__Geodermatophilus	0	0	0	0	0	0	0	0	0	0	0	0	0	0	0	0	0	0	0	0	0	0	0	0.000225205	0	0	0	0	0	0	0	0	9.59371e-05	0	0	4.60172e-05	0	0.000359546	0	0	0	0	0	0	0	0	0	0	0
k__Bacteria;p__Actinobacteria;c__Actinobacteria;o__Actinomycetales;f__Geodermatophilaceae;g__Modestobacter	0	0	0	0	0	0	0	0	0	0	0	0	0	0	0	0	0	0	0	0	0	0	0	0	0	0	0	0	0	0	0	0	0	0	0	0	0	5.13637e-05	0	0	0	0	0	0	0	0	0	0	0
k__Bacteria;p__Actinobacteria;c__Actinobacteria;o__Actinomycetales;f__Geodermatophilaceae;Other	0	0	0	0	0	0	0	0	0	0	0	0	0	0	0	0	0	0	0	0	0	0	0	0	0	0	0	0	0	0	0	0	4.79685e-05	0	0	0	0	5.13637e-05	0	0	0	0	0	0	0	0	0	0	0
k__Bacteria;p__Actinobacteria;c__Actinobacteria;o__Actinomycetales;f__Gordoniaceae;g__Gordonia	0	0	0	0	5.0813e-05	0	0	0	0	0	0	0	0	0	0	0	0	0	0	0	0	0	0	0	0	0	0	0.000890722	0	0	0	0	0	4.80054e-05	0	0	0	0	0	0.00144553	0	0	0	0	0	0	0	0	5.12899e-05
k__Bacteria;p__Actinobacteria;c__Actinobacteria;o__Actinomycetales;f__Gordoniaceae;Other	0	0	0	0	0	0	0	0	0	0	0	0	0	0	0	0	0	0	0	0	0	0	0	0.000225205	0	0	0	0	0	0	0	0	0	0	0	0	0	0	0	0	0	0	0	0	0	0	0	0	0
k__Bacteria;p__Actinobacteria;c__Actinobacteria;o__Actinomycetales;f__Intrasporangiaceae;g__	0	7.05318e-05	0	0	0	0	0	6.53168e-05	0	0	0	0	0	3.77615e-05	0	0	0	0	0	0	0	0	0	0.00090082	0.000379383	0.00315692	0	0.00126576	0.000549725	0	0.000205708	4.21283e-05	4.79685e-05	0.00158418	0.000320858	9.20344e-05	0.000417138	0.000102727	8.91742e-05	0	0	0.000118231	0.00723486	0.0010912	0	0	6.55308e-05	4.39502e-05	0.00015387
k__Bacteria;p__Actinobacteria;c__Actinobacteria;o__Actinomycetales;f__Intrasporangiaceae;g__Arsenicicoccus	0	0	0	0	0	0	0	0	0	0	0	0	0	0	0	0	0	0	0	0	0	0	0	4.5041e-05	0	0	0	0	0	0	0	0	0	0	0	0	0	0	0	0	0	0	5.48095e-05	0	0	0	0	0	0
k__Bacteria;p__Actinobacteria;c__Actinobacteria;o__Actinomycetales;f__Intrasporangiaceae;g__Intrasporangium	0	3.52659e-05	0	0	0	0	0	0	0	0	0	0	0	0	0	0	0	0	0	0	0	0	0	0	0	0	0	0	0	0	0	0	0	0	0	0	0	0	0	0	0	0	0	5.74317e-05	0	0	0	0	0
k__Bacteria;p__Actinobacteria;c__Actinobacteria;o__Actinomycetales;f__Intrasporangiaceae;g__Janibacter	0	0	0	0	0	0	0	0	0	0	0	0	0	0	0	0	0	0	0	0	0	0	0	0.000495451	0.000325186	0.000649954	0	0	4.9975e-05	0	0	0	0	0	0	0	0	5.13637e-05	0	0.00320083	0	0	0	0	0	0	0.000131062	0	0
k__Bacteria;p__Actinobacteria;c__Actinobacteria;o__Actinomycetales;f__Intrasporangiaceae;g__Knoellia	0	0	0	0	0	0	0	0	0	0	0	0	0	3.77615e-05	0	0	0	0	0	0	0	0	0	0.000540492	0	9.28505e-05	0	0	0	0	0	0	0	0	0	0	0	0	0	0	0	0	0	0	0	0	0	0	0
k__Bacteria;p__Actinobacteria;c__Actinobacteria;o__Actinomycetales;f__Intrasporangiaceae;g__Phycicoccus	0	0	0	0	0	4.29019e-05	0	0	0.00012178	0	0	0	0	7.5523e-05	0	0	0	0	0	0	0	0	0	0.00441402	0.00346865	0.0110956	0	0.0014064	0.0001999	0	0.000154281	0	0	0	5.66219e-05	4.60172e-05	0	5.13637e-05	4.45871e-05	0.000103252	0	0	0	0	4.29849e-05	0	6.55308e-05	0	0
k__Bacteria;p__Actinobacteria;c__Actinobacteria;o__Actinomycetales;f__Intrasporangiaceae;g__Serinicoccus	0	0	0	0	0	0	0	0.000130634	0	0	0	0	0	0	0	0	0	0	0	0	0	0	0	0	0	0	0	0	0	4.39541e-05	0.000102854	0	4.79685e-05	0	9.43699e-05	9.20344e-05	0	0.000102727	0	0	0	0	0	0.000229727	0	0	0	0	0
k__Bacteria;p__Actinobacteria;c__Actinobacteria;o__Actinomycetales;f__Intrasporangiaceae;g__Terracoccus	0	0	0	0	0	0	0	0	0	0	0	0	0	0	0	0	0	0	0	0	0	0	0	9.0082e-05	0	0	0	0	0	0	0	0	0	0	0	0	0	0	0	0	0	0	0	0	0	0	0	0	0
k__Bacteria;p__Actinobacteria;c__Actinobacteria;o__Actinomycetales;f__Intrasporangiaceae;Other	0	0	0	0	0	0	0	0.00927498	0	4.70854e-05	4.00673e-05	0	8.88849e-05	0.000188807	0	0	0	0	6.04741e-05	0	0	0	0	0.00243221	0.00168013	0.00399257	0	0.00689138	0.0001999	0.000835128	0.00185138	8.42566e-05	0.000575622	0.00350439	0.00115131	0.000736275	0	0.000667728	4.45871e-05	0	0	0.000886734	0.00646753	0.00166552	0.000128955	0	0.000196592	0.00118666	0.00041032
k__Bacteria;p__Actinobacteria;c__Actinobacteria;o__Actinomycetales;f__Jonesiaceae;g__	0	0	0	0	0	0	0	0	0	0	0	0	0	0	0	0	0	0	0	0	0	0	0	0	0	0	0	0	0	0	0	0	9.59371e-05	0	0	0	0	0	0	0	0	0	0	0	8.59697e-05	0	0	0	0
k__Bacteria;p__Actinobacteria;c__Actinobacteria;o__Actinomycetales;f__Kineosporiaceae;g__	0	0	0	0	0	0	0	0	0	0	0	0	0	0	0	0	0	0	0	0	0	0	0	0	0	0.000510678	0	0	0	0	0.000205708	0	0	0	0	0	0	0	0	0	0	0	0	0	0	0	0	0	0
k__Bacteria;p__Actinobacteria;c__Actinobacteria;o__Actinomycetales;f__Kineosporiaceae;g__Kineococcus	0	0	0	0	0	0	0	0	0	0	0	0	0	0	0	0	0	0	0	0	0	0	0	0.000270246	0.000162593	0.000696379	0	0	4.9975e-05	0	0	0	0	0	0	0	0	0.000256819	0	0	0	0	0	0	0	0	6.55308e-05	0	0
k__Bacteria;p__Actinobacteria;c__Actinobacteria;o__Actinomycetales;f__Kineosporiaceae;g__Kineosporia	0	0	0	0	0	0	0	0	0	0	0	0	0	0	0	0	0	0	0	0	0	0	0	4.5041e-05	0	0.000417827	0	0	0	0	0	0	0	0	0	0	0	0	0	0	0	0	0	0	0	0	0	0	0
k__Bacteria;p__Actinobacteria;c__Actinobacteria;o__Actinomycetales;f__Kineosporiaceae;g__Quadrisphaera	0	0	0	0	0	0	0	0	0	0	0	0	0	0	0	0	0	0	0	0	0	0	0	0	0	0	0	0	0	0	0	0	4.79685e-05	0	0	0	0	0	0	0	0	0	0	0	0	0	0	0	0
k__Bacteria;p__Actinobacteria;c__Actinobacteria;o__Actinomycetales;f__Kineosporiaceae;Other	0	0	0	0	0	0	0	0.000653168	0	0	0	0	0	0	0	0	0	0	0	0	0	0	0	0	0	0	0	0	0	0	5.14271e-05	0	0	0	0.000113244	0	0	0.000308182	0	0	0	0	0	0	0	0	0	0	0
k__Bacteria;p__Actinobacteria;c__Actinobacteria;o__Actinomycetales;f__Microbacteriaceae;g__	0	0.000987445	0	0	0.000101626	0	0	0.00143697	6.08902e-05	0.00240136	4.00673e-05	0	0	3.77615e-05	0	0	0	0	0	0.000746083	0	9.86631e-05	0	0.00306279	0.00498618	0.00571031	0.000154	0.00314097	0.000449775	0.000219771	0.00164567	4.21283e-05	0.00201468	0.00384043	0.00126456	0.000276103	0.000119182	0.00251682	0.000267523	0.000206505	0.000108284	0	5.48095e-05	0.000459453	0.000343879	0.000696829	0.0008519	0	0.000512899
k__Bacteria;p__Actinobacteria;c__Actinobacteria;o__Actinomycetales;f__Microbacteriaceae;g__Agrococcus	0	0	0	0	0	4.29019e-05	0	0	0	0	0	0	0	3.77615e-05	0	0	0	0	0	0	0	0	0	0	0	0.000232126	0	0	0.000149925	0	0	0	0	0	0	0	0	0.000359546	0	0	0	0	0	0	0	0	6.55308e-05	0	0
k__Bacteria;p__Actinobacteria;c__Actinobacteria;o__Actinomycetales;f__Microbacteriaceae;g__Candidatus Aquiluna	0	0	0	0	0	0	0	0	0	0	0	0	0	0	0	0	0	0	0	0	0	0	0	4.5041e-05	5.41976e-05	0	0	0	0	0	0	0	0	0	0	0	0	0	0	0	0	0	0	0	0	0	0	0	0
k__Bacteria;p__Actinobacteria;c__Actinobacteria;o__Actinomycetales;f__Microbacteriaceae;g__Clavibacter	0	0.000987445	0	0.00015371	0	0.000171608	0	0.000326584	0.00012178	0.000565025	0	0	4.44425e-05	0	0	0	0	0	0	0.000559562	0	0	0	0.000270246	0	0.000139276	0	0	0.0093953	0	0.000257136	0	0.000431717	0.00062407	0.000207614	4.60172e-05	0	0	0	0	0	0.000295578	0.000712524	0.00103377	0.00911279	0	6.55308e-05	0.000131851	0.00020516
k__Bacteria;p__Actinobacteria;c__Actinobacteria;o__Actinomycetales;f__Microbacteriaceae;g__Cryocola	0	0	0	0	0	0	0	0	0	0	0	0	0	0	0	0	0	0	0	0	0	0	0	4.5041e-05	0	0	0	0	0	0	0	0	0	0.000912102	7.54959e-05	0	0	0	0	0	0	0	0	0	0	0	0	0	0
k__Bacteria;p__Actinobacteria;c__Actinobacteria;o__Actinomycetales;f__Microbacteriaceae;g__Curtobacterium	0	0	0	0	0	0	0	0	0	0	0	0	0	0	0	0	0	0	0	0	0	0	0	0.000180164	0	0	0	0	0	0	0	0	0	4.80054e-05	0	0	0	0	0	0	0	0	0	0	0	4.97735e-05	0	0	5.12899e-05
k__Bacteria;p__Actinobacteria;c__Actinobacteria;o__Actinomycetales;f__Microbacteriaceae;g__Leucobacter	0.000118617	0.0129779	3.49101e-05	0.000192138	5.0813e-05	8.58038e-05	0.000996881	0.000261267	6.08902e-05	0.00447311	0	0	4.44425e-05	0	0	0	0	0.00111534	0.000120948	0.0113778	0.000669696	0.000345321	0.000368247	0.000405369	0.000379383	0.00157846	0	0.00178144	0.0027986	0	0	0	0.000479685	0.00288032	7.54959e-05	0.000230086	0.000357547	0.00123273	0.00093633	0.00154879	0	0.00591156	0.000109619	0	0.00270805	0.000945697	0.00478375	0	0
k__Bacteria;p__Actinobacteria;c__Actinobacteria;o__Actinomycetales;f__Microbacteriaceae;g__Microbacterium	0	0.000387925	0	0	0	4.29019e-05	6.43149e-05	0	0	0.000141256	0	0	0	0.00026433	0	0	0	0	0	0	0	0	0	0.000270246	0.000325186	0.00111421	0	0.00356289	0.000349825	0	0	0	0	0	5.66219e-05	0.000230086	0	0	0.000178348	0.0021683	5.41419e-05	5.91156e-05	0	0	4.29849e-05	0	6.55308e-05	0	0.00015387
k__Bacteria;p__Actinobacteria;c__Actinobacteria;o__Actinomycetales;f__Microbacteriaceae;g__Mycetocola	0	3.52659e-05	0	0	0	0	0	0	0	4.70854e-05	0	0	0	0	0	0	0	0	0	0	0	0	0	0	0	0	0	0	0	0	0	0	0	0	0	0	0	0	0	0	0	0	0	0	0	0	0	0	0
k__Bacteria;p__Actinobacteria;c__Actinobacteria;o__Actinomycetales;f__Microbacteriaceae;g__Pseudoclavibacter	0	0	0	0	0	0	0	0	0	0	0	0	0	0	0	0	0	0	0	0	0	0	0	0	0	0	0	0	9.995e-05	0	0	0	0	0	0	0	0	0	0	0	0	0	0.000274048	0	0	0	0.000196592	4.39502e-05	0
k__Bacteria;p__Actinobacteria;c__Actinobacteria;o__Actinomycetales;f__Microbacteriaceae;g__Rathayibacter	0	0	0	0	0	0	0	0.000261267	0	0	0	0	0	0	0	0	0	0	0	0	0	0	0	0	0	0	0	0.00014064	0	0	0	0	0	0	0	0.000138052	0	0.000308182	0	0	0	0	0	0	0	0	0	0	0
k__Bacteria;p__Actinobacteria;c__Actinobacteria;o__Actinomycetales;f__Microbacteriaceae;g__Salinibacterium	0	7.05318e-05	0	0	0	0	0	0	6.08902e-05	9.41708e-05	0	0	0	0	0	0	0	0	0	0	0	0	0	0	0.000162593	0.000139276	0	0	0	0	0	0	0	0	0	0	0	0	0	0.000103252	0	0	0	0	0	4.97735e-05	0	0	0
k__Bacteria;p__Actinobacteria;c__Actinobacteria;o__Actinomycetales;f__Microbacteriaceae;Other	0	0.00521935	0	0	5.0813e-05	0	3.21574e-05	0.000979752	0.000243561	0.000565025	4.00673e-05	0	0	7.5523e-05	0	0	0	0	0	0	0	0	0.000105213	0.00594541	0.000596174	0.00273909	0.000308	0.00314097	0.000649675	0.000351633	0.000102854	4.21283e-05	0.000623591	0.000768086	0.000245362	0.000276103	0	0.00159227	0.00249688	0.000619515	5.41419e-05	0.00141878	0.00241162	0.000229727	0.000386864	0.00253845	0.000720839	4.39502e-05	5.12899e-05
k__Bacteria;p__Actinobacteria;c__Actinobacteria;o__Actinomycetales;f__Micrococcaceae;g__	0.000504122	0.000634786	3.49101e-05	0.000345848	0.000406504	0.000471921	6.43149e-05	0.00163292	0.000304451	0.000988794	0	0	0.00017777	3.77615e-05	0	0	0	0	0	0	0	4.93316e-05	0	0.00382848	0.00195111	0.0117456	0.000847001	0.00121888	0.0005997	0.0110325	0.000411417	0.00025277	4.79685e-05	0.000336038	0.000226488	0.000138052	0.000864072	0.000719092	0.00209559	0.00041301	0.00205739	0.000886734	0.00120581	0.000976338	0.00180536	4.97735e-05	0	0.00298862	0.00123096
k__Bacteria;p__Actinobacteria;c__Actinobacteria;o__Actinomycetales;f__Micrococcaceae;g__Arthrobacter	2.96542e-05	0.000387925	3.49101e-05	7.68551e-05	0	0.000128706	0.00012863	0	0	0.000565025	0	4.05449e-05	8.88849e-05	3.77615e-05	0	0	0	0	0	0	0	0	0	0.00216197	0.000433581	0.0042247	0	0.00112512	0.00089955	0.000175816	0.000205708	0	0	0.000480054	1.8874e-05	0.000184069	0.000387343	0.00190046	0.00494917	0.000103252	0.000108284	0.000295578	0.000109619	0	0.000171939	0.000696829	0.000196592	0.000615303	0.0347746
k__Bacteria;p__Actinobacteria;c__Actinobacteria;o__Actinomycetales;f__Micrococcaceae;g__Citricoccus	0	0	0	0	0	0	0	0	0	0	0	0	0	0	0	0	0	0	0	0	0	0	0	0	0	0	0	4.68801e-05	0	0	0	0	0	0	0	0	0	0	0	0	0	0	0	0	0	0	0	0	0
k__Bacteria;p__Actinobacteria;c__Actinobacteria;o__Actinomycetales;f__Micrococcaceae;g__Kocuria	0	3.52659e-05	0	7.68551e-05	0.000152439	0	0	6.53168e-05	0	0	0	0	0	0	0	0	0	0	0	0	0	0	0	0.000180164	5.41976e-05	0.000324977	0	0.000375041	0.0007996	0	0	0	0.000191874	0	0	4.60172e-05	0.000953459	0.00241409	0	0	0	0	0	0.000861475	0.000472834	9.95471e-05	0.000131062	0.000703204	0.00010258
k__Bacteria;p__Actinobacteria;c__Actinobacteria;o__Actinomycetales;f__Micrococcaceae;g__Micrococcus	0	0.000634786	0	0.000422703	0.000914634	0.000257411	0	0.00450686	0.000182671	9.41708e-05	0	0	0	0	0	0	0	6.56082e-05	0	0.000248694	0	9.86631e-05	0	0.00207189	0.00135494	0.000696379	0.000308	0	9.995e-05	0.000483495	0.000205708	0	0.000287811	0.00062407	0	0.000276103	0.00935582	0.000719092	0.0137774	0	5.41419e-05	0.00230551	0.00120581	5.74317e-05	0.000945667	0.000895924	0.000720839	0.000922955	0
k__Bacteria;p__Actinobacteria;c__Actinobacteria;o__Actinomycetales;f__Micrococcaceae;g__Rothia	0	0	0	0	5.0813e-05	0	0	0	0	0	0	0	0	0	0	0	0	0	0	0	0	0	0	0	0	0	0	0	0	0.000131862	0	0.000168513	0	0	0	0	0	0	0	0.00443986	0.0456416	0	0	0	0	0	0	0	0
k__Bacteria;p__Actinobacteria;c__Actinobacteria;o__Actinomycetales;f__Micrococcaceae;g__Sinomonas	0	0	0	0	0	0	0	0	0	0	0	0	0	0	0	0	0	0	0	0	0	0	0	0	0	0	0	0	0	0	0	0	0	0	1.8874e-05	0	0	0	0	0	0	0	0	0	0	0	0	0	0
k__Bacteria;p__Actinobacteria;c__Actinobacteria;o__Actinomycetales;f__Micrococcaceae;Other	5.93085e-05	0.000141064	0	0.00015371	5.0813e-05	8.58038e-05	0	0	6.08902e-05	9.41708e-05	0	0	0	0	0	0	0	0	0	0	0	0	0	0	0	0	7.70001e-05	0.00014064	0	0.000483495	0	0	0.000191874	0	1.8874e-05	0	0.000417138	0	0.00111468	0.000516262	0.0142393	0.000118231	5.48095e-05	0	0.000515818	0	6.55308e-05	0.0169648	0
k__Bacteria;p__Actinobacteria;c__Actinobacteria;o__Actinomycetales;f__Micromonosporaceae;g__	0	3.52659e-05	0	0	0	0	0	0.000391901	0	0	0	0	0	3.77615e-05	0	0	0	0	0	0	0	0	0	9.0082e-05	5.41976e-05	0	0	0	0	0	0	0	0	0	3.7748e-05	0	0	0.000102727	0	0	0	0	0	0	0	0	0	0	0
k__Bacteria;p__Actinobacteria;c__Actinobacteria;o__Actinomycetales;f__Micromonosporaceae;g__Actinocatenispora	0	0	0	0	0	0	0	0	0	0	0	0	0	0	0	0	0	0	0	0	0	0	0	0	0	0	0	0	0	0	0	0	0	0	0	0	0	0	0	0	0	0	0	0	0	0	0	0	0
k__Bacteria;p__Actinobacteria;c__Actinobacteria;o__Actinomycetales;f__Micromonosporaceae;g__Pilimelia	0	0	0	0	0	0	0	0	0	0	0	0	0	0	0	0	0	0	0	0	0	0	0	0	0	0	0	0	0	0	0	0	0	0	0	0	0	0	0	0	0	0	0	0	0	0	0	0	0
k__Bacteria;p__Actinobacteria;c__Actinobacteria;o__Actinomycetales;f__Micromonosporaceae;Other	0	0	0	0	0	0	0	0	0	0	0	0	0	0	0	0	0	0	0	0	0	0	0	9.0082e-05	5.41976e-05	0	0	0	0	0	0	0	0	0	1.8874e-05	0	0	0	0	0	0	0	0	0	0	0	6.55308e-05	0	0
k__Bacteria;p__Actinobacteria;c__Actinobacteria;o__Actinomycetales;f__Mycobacteriaceae;g__Mycobacterium	0	0.000105798	0	0	5.0813e-05	0	0	0.00150229	0.00012178	0.000141256	4.00673e-05	0	0	0	0	1.39156e-05	0	0	0	0	0	0	0	0.000495451	0.00238469	0.00148561	0	0.00342225	0	4.39541e-05	0.00617125	0.000126385	0.000143906	0.00153617	0.000471849	0.000368138	0.00101305	0.00395501	4.45871e-05	0	0.000433135	0.000295578	5.48095e-05	0.000574317	0.000128955	0.000149321	0.000982962	0	0.00020516
k__Bacteria;p__Actinobacteria;c__Actinobacteria;o__Actinomycetales;f__Nakamurellaceae;g__	0	0	0	0	0	0	0	0	0	0	0	0	0	0	0	0	0	0	0	0	0	0	0	0	0	0	0	0.000281281	0	0	0	0	0	0	0	0	0	0	0	0	0	0	0	0	0	0	0	0	0
k__Bacteria;p__Actinobacteria;c__Actinobacteria;o__Actinomycetales;f__Nocardiaceae;g__Nocardia	0	0.000282127	0	7.68551e-05	0	4.29019e-05	0	0	0	4.70854e-05	0	0	0	0	0	0	0	0	0	0	0	0	0	0	0.000162593	0	0	0.00135952	0	0	0.000205708	8.42566e-05	0	0.000912102	3.7748e-05	0.000184069	0	0	0	0.000103252	0.000378993	0	0	0.000114863	0.000472834	0	0.000327654	0	0
k__Bacteria;p__Actinobacteria;c__Actinobacteria;o__Actinomycetales;f__Nocardiaceae;g__Rhodococcus	0	7.05318e-05	0	0	0	0	0	0	6.08902e-05	4.70854e-05	0	0	0	0	0	0	0	0	0	0	0	0	0	9.0082e-05	0.000325186	0.00199629	0	0	0	0	0.000102854	0	4.79685e-05	0.000192022	0	0	0	0.000154091	0	0.000206505	0	0	5.48095e-05	5.74317e-05	4.29849e-05	0	0.000524246	0	0
k__Bacteria;p__Actinobacteria;c__Actinobacteria;o__Actinomycetales;f__Nocardiaceae;g__Skermania	0	0	0	0	0	0	0	0	0	0	0	0	0	0	0	0	0	0	0	0	0	0	0	0	0	0	0	0	0	0	0	0	0	0	0	0	0	0	0	0	0	0	0	0	0	0	0	0	0
k__Bacteria;p__Actinobacteria;c__Actinobacteria;o__Actinomycetales;f__Nocardiaceae;Other	0	0.000211595	0	0	0.000101626	0	0	0	0	0	0	0	0	0	0	0	0	0	0	0	0	0	0	0.00045041	0.000270988	0.00106778	0	0.00145328	0	0.000439541	5.14271e-05	4.21283e-05	0.000383748	0	0	0	0	0	4.45871e-05	0	0	0.000354694	0.000219238	0.000114863	0.000343879	0	0	0	5.12899e-05
k__Bacteria;p__Actinobacteria;c__Actinobacteria;o__Actinomycetales;f__Nocardioidaceae;g__	0	0.000387925	0	3.84275e-05	0.000152439	4.29019e-05	3.21574e-05	0.000587851	0	0.000235427	4.00673e-05	0	0.00017777	0.000188807	0	0	0	0	0	0	4.78354e-05	0	0	0.00441402	0.00704569	0.0122098	0.001386	0.00928227	0.000249875	0.000131862	0.000565698	4.21283e-05	0.000671559	0.00408046	0.00126456	0.000966361	0.00154937	0.00595819	0.00120385	0.000206505	5.41419e-05	0.000413809	0.000109619	0.000172295	0.000128955	0.000298641	0.00353866	0	5.12899e-05
k__Bacteria;p__Actinobacteria;c__Actinobacteria;o__Actinomycetales;f__Nocardioidaceae;g__Aeromicrobium	0	0	0	0	0	0	0	0.000261267	0	0	0	0	8.88849e-05	0	0	0	0	0	0	0	0	0	0	0.00112602	0.000270988	0.000417827	0	0	0	0	0	0	0	0	0	0	0	0.000154091	4.45871e-05	0	0	0	0	0	0	0	0.000131062	0	0
k__Bacteria;p__Actinobacteria;c__Actinobacteria;o__Actinomycetales;f__Nocardioidaceae;g__Friedmanniella	0	0	0	0	0	0	0	0	0	0	0	0	0	0	0	0	0	0	0	0	0	0	0	0.000360328	0.000812964	0.000185701	0	0.000281281	4.9975e-05	0	0.000205708	0	4.79685e-05	0	0	9.20344e-05	2.97956e-05	0.000205455	0	0	0	0	0	0	0	4.97735e-05	0.000196592	0	0
k__Bacteria;p__Actinobacteria;c__Actinobacteria;o__Actinomycetales;f__Nocardioidaceae;g__Kribbella	0	0	0	0	0	0	0	0	0	0	0	0	0	0	0	0	0	0	0	0	0	0	0	0.000315287	0.000541976	0.000324977	0	0.00014064	0	0	0	0	0	0	0	0	0	0	0	0	0	0	0	0	0	0	0	0	0
k__Bacteria;p__Actinobacteria;c__Actinobacteria;o__Actinomycetales;f__Nocardioidaceae;g__Nocardioides	0	0	0	0	0	0	0	0.00019595	0	0	0	0	4.44425e-05	0	0	0	0	0	0	0	0	0	0	0.00256734	0.00336025	0.00947075	0	0	0	4.39541e-05	0.000154281	0	4.79685e-05	4.80054e-05	0	0	0	0.00107864	0	0	0	5.91156e-05	0	0	0	0	0.000262123	0	0
k__Bacteria;p__Actinobacteria;c__Actinobacteria;o__Actinomycetales;f__Nocardioidaceae;g__Pimelobacter	0	0	0	0	0	0	0	0	0	0	0	0	0	0	0	0	0	0	0	0	0	0	0	0.000225205	0	0.00111421	0	0	0	0	0.000102854	0	0	4.80054e-05	0	0	0	0	0	0	0	0	0	0	0	0	0.000458716	0	0
k__Bacteria;p__Actinobacteria;c__Actinobacteria;o__Actinomycetales;f__Nocardioidaceae;g__Propionicimonas	0	0	0	0	0	0	0	6.53168e-05	0	0	0	0	0	0	0	0	0	0	0	0	0	0	0	0.000270246	0	0.000324977	0	0	0	0	0	0	0	0	0	0	0.000446934	0.00118137	0	0	0	0	0	0	0	0	0	0	0
k__Bacteria;p__Actinobacteria;c__Actinobacteria;o__Actinomycetales;f__Nocardioidaceae;Other	0	3.52659e-05	0	0	0	0	0	0	0	0	0	0	0	0	0	0	0	0	0	0	0	0	0	0.000315287	0.000433581	0.000324977	0	0	0	0	0	0	4.79685e-05	0	0.000113244	0	5.95912e-05	0	0	0.000103252	0	0	0	0	0	0	0.000589777	0	0
k__Bacteria;p__Actinobacteria;c__Actinobacteria;o__Actinomycetales;f__Nocardiopsaceae;g__	0	0	0	0	0	0	0	0	0	0	0	0	0	0	0	0	0	0	0	0	0	0	0	0	0	4.64253e-05	0	0	0	0	0	0	0	0	0	0	0	0	0	0	0	0	0	0	0	0	0	0	5.12899e-05
k__Bacteria;p__Actinobacteria;c__Actinobacteria;o__Actinomycetales;f__Promicromonosporaceae;g__Cellulosimicrobium	0	0	0	0	0	0	0	0	0	0	0	0	0	0	0	0	0	0	0	0	0	0	0	0	0	0	0	0	0	0	0	0	0	0	0	0	0	0	0	0	0	0	0	0	0	0	0	0	0
k__Bacteria;p__Actinobacteria;c__Actinobacteria;o__Actinomycetales;f__Promicromonosporaceae;g__Promicromonospora	0	0	0	0	0	0	0	0	0	0	0	0	0	0	0	0	0	0	0	0	0	0	0	0	0.000270988	0	0	0	0	0	0	0	0	0	0	0	0	0	0	0	0	0	0	0	0	0	0	0	0
k__Bacteria;p__Actinobacteria;c__Actinobacteria;o__Actinomycetales;f__Promicromonosporaceae;Other	0	0	0	0	0	0	0	0	0	4.70854e-05	0	0	0	0	0	0	0	0	0	0	0	0	0	0	0	0	0	0	0	0	0	0	0	0	0	0	0	0	0	0	0	0	0	0	0	0	0	0	0
k__Bacteria;p__Actinobacteria;c__Actinobacteria;o__Actinomycetales;f__Propionibacteriaceae;g__	0	0.000282127	3.49101e-05	0	0	4.29019e-05	0	0.00124102	0.00012178	0	0	8.10898e-05	0	0	0	0	0	6.56082e-05	0	0.000683909	0.000143506	0.000147995	0.00031564	9.0082e-05	0.000487778	0.00102136	0.001155	0.000281281	0.0003998	0.00131862	0.000617125	0.000168513	0.000287811	0	7.54959e-05	0.000138052	5.95912e-05	0.000205455	0	0.000206505	0.000649702	0.000768503	0.0016991	0.00155065	0	0.000348415	6.55308e-05	0.000219751	0.000820639
k__Bacteria;p__Actinobacteria;c__Actinobacteria;o__Actinomycetales;f__Propionibacteriaceae;g__Luteococcus	0	0	0	0	0	0	0	0	0	0	0	0	0	0	0	0	0	0	0	0	0	0	0	0	0	0	0	0	0	0	0	0	0	0	0	0	0	0	0	0	0	0	0	0	0	0	0	0	0
k__Bacteria;p__Actinobacteria;c__Actinobacteria;o__Actinomycetales;f__Propionibacteriaceae;g__Microlunatus	0	0	0	0	0	0	0	0	0	0	0	0	0	0	0	0	0	0	0	0	0	0	0	0	0	0	0	0	0	0	0	0	0	0	0	0	0.000387343	0.000308182	0	0	0	0	0	0	0	0.000149321	0	0	0
k__Bacteria;p__Actinobacteria;c__Actinobacteria;o__Actinomycetales;f__Propionibacteriaceae;g__Propionibacterium	0	0.000141064	0	0	0	0	0	0	0	0	0	0	0	0	0	0	0	0.000196825	0	0	0	0	0.000105213	0	0	0	0.000616001	0	0	0.000131862	0	0	0.000191874	0	0	0.000230086	0.000119182	0.000719092	0.000133761	0	0	0	0	0	0	0.000398188	0	0	0
k__Bacteria;p__Actinobacteria;c__Actinobacteria;o__Actinomycetales;f__Propionibacteriaceae;g__Tessaracoccus	0	0.000105798	0	0	0	0	0	0.000457218	0	0	0	0	0	0	0	0	0	0	0	0	0	0	0	0	0	0	0	0	0	4.39541e-05	0	0	4.79685e-05	0	7.54959e-05	4.60172e-05	0	0	0	0	0	0.000236463	0.00290491	0	4.29849e-05	0	0	0	0
k__Bacteria;p__Actinobacteria;c__Actinobacteria;o__Actinomycetales;f__Propionibacteriaceae;Other	0	0	0	0	0.000152439	0	0	0	0	0	0	0	0	0	0	0	0	0	0	0	0	0	0	0.000585533	0.000541976	0.000742804	0	0.000375041	0	0	0.000154281	0	4.79685e-05	0	0	0.000184069	0	0.000256819	0	0	0	0	0	0	0	0	0	0	0
k__Bacteria;p__Actinobacteria;c__Actinobacteria;o__Actinomycetales;f__Pseudonocardiaceae;g__	0	0	0	0	0	0	0	0	0	0	0	0	0	0	0	0	0	0	0	0	0	0	0	0	0	0.000278552	0	0	0	0	0	0	9.59371e-05	0	0	0.000138052	0	0.000102727	0	0	0	0	0	0	0	0	0	0	0
k__Bacteria;p__Actinobacteria;c__Actinobacteria;o__Actinomycetales;f__Pseudonocardiaceae;g__Actinomycetospora	0	0	0	0	0	0	0	0	0	0	0	0	0	0	0	0	0	0	0	0	0	0	0	0	0.000162593	0.000185701	0	0	0	0	0	0	0	0	0	4.60172e-05	0	5.13637e-05	0	0	0	0	0	0	0	0	0	0	0
k__Bacteria;p__Actinobacteria;c__Actinobacteria;o__Actinomycetales;f__Pseudonocardiaceae;g__Amycolatopsis	0	0	0	0	0	0	0	0	0	0	0	0	0	0	0	0	0	0	0	0	0	0	0	9.0082e-05	0.000596174	0.000603528	0	0.000984483	0	0	0.000102854	0	0	0	0	0	0	0	0	0	0	0	0	0.000229727	0	0	0	0	0
k__Bacteria;p__Actinobacteria;c__Actinobacteria;o__Actinomycetales;f__Pseudonocardiaceae;g__Pseudonocardia	0	0	0	0	0.000152439	0	0	6.53168e-05	0	0	0	0	0	0	0	0	0	0	0	0	0	0	0	0.000315287	0.00157173	0.00167131	0	0.00014064	0	0	0.000102854	0	0	0.000768086	0.000150992	0	0.000417138	0.000102727	0	0	0	0	5.48095e-05	0.000229727	0	0	0.000196592	0	0
k__Bacteria;p__Actinobacteria;c__Actinobacteria;o__Actinomycetales;f__Pseudonocardiaceae;g__Saccharopolyspora	0	0	0	0	0	0	0	0	0	0	0	0	0	0	0	0	0	0	0	0	0	0	0	0	0.000325186	0	0.000616001	0	0.000149925	0	0.00102854	0.00025277	0.00661966	0.000480054	0.000528471	0.00358934	0.000953459	0.00287637	0	0	0	0.000354694	0.00164429	0.00241213	8.59697e-05	0.000199094	0.000589777	0	0
k__Bacteria;p__Actinobacteria;c__Actinobacteria;o__Actinomycetales;f__Pseudonocardiaceae;Other	0	0	0	0	0	0	0	0	0	0	0	0	0	0	0	0	0	0	0	0	0	0	0	0.000135123	5.41976e-05	0	0	0	0	0	0.000154281	0	0	0	0	0	0	0	0	0	0	0	0.000109619	0	0	0	0	0	0
k__Bacteria;p__Actinobacteria;c__Actinobacteria;o__Actinomycetales;f__Sporichthyaceae;g__	0	0	0	0	0	0	0	0	0	0	0	0	0	0	0	0	0	0	0	0	0	0	0	0.000135123	0.000921359	0.000789229	0	0	0	0	0.000102854	0	9.59371e-05	0.00158418	3.7748e-05	0	0.000148978	5.13637e-05	0	0	0	0	0	0	4.29849e-05	0	0.000262123	0	0
k__Bacteria;p__Actinobacteria;c__Actinobacteria;o__Actinomycetales;f__Sporichthyaceae;Other	0	0	0	0	0	0	0	0	0	0	0	0	0	0	0	0	0	0	0	0	0	0	0	0	0	0	0	0	0	0	0	0	4.79685e-05	0	0	0	0	0	0	0	0	0	0	0	0	0	0	0	0
k__Bacteria;p__Actinobacteria;c__Actinobacteria;o__Actinomycetales;f__Streptomycetaceae;g__	0	0	0	0	0	0	0	0	0	0	0	0	0	0	0	0	0	0	0	0	0	0	0	0.000225205	0.000758766	0.00204271	0	0.000562562	0	0	0.000257136	0	0	0	0.000736085	0	0.000208569	0	0	0	0	0	0	5.74317e-05	4.29849e-05	0	6.55308e-05	0	0.000512899
k__Bacteria;p__Actinobacteria;c__Actinobacteria;o__Actinomycetales;f__Streptomycetaceae;g__Kitasatospora	0	0	0	0	0	0	0	0	0	0	0	0	0	0	0	0	0	0	0	0	0	0	0	0	0	0.000649954	0	0	0	0	5.14271e-05	0	0	0	0	0	0	0	0	0	0	0	0	0	0	0	0	0	0
k__Bacteria;p__Actinobacteria;c__Actinobacteria;o__Actinomycetales;f__Streptomycetaceae;g__Streptacidiphilus	0	0	0	0	0	0	0	0	0	0	0	0	0	0	0	0	0	0	0	0	0	0	0	0	0	0	0	0	0	0	0	0	0	0	0	0	0	0	0	0	0	5.91156e-05	0	0	0	0	0	0	0
k__Bacteria;p__Actinobacteria;c__Actinobacteria;o__Actinomycetales;f__Streptomycetaceae;g__Streptomyces	0	0	3.49101e-05	0	0	0	0	0	0	0	0	0	0	0	0	0	0	0	0	0	0	0	0	0.000135123	0.00303507	0.00297122	0	0.0014064	0	0	0.00653124	0	0.000143906	0	0	4.60172e-05	0.00113223	0.000102727	8.91742e-05	0.000103252	0.000433135	0.000295578	0	0.000114863	0	0	6.55308e-05	8.79005e-05	5.12899e-05
k__Bacteria;p__Actinobacteria;c__Actinobacteria;o__Actinomycetales;f__Streptomycetaceae;Other	0	0	0	0	0	0	0	0	0	0	0	0	0	0	0	0	0	0	0	0	0	0	0	0.000810738	0.00157173	0.00190344	0	0.000937603	0	0	0.000822834	0	0	0	1.8874e-05	4.60172e-05	2.97956e-05	5.13637e-05	8.91742e-05	0	0.000108284	0.000118231	0.000109619	0	0	0	0	0	0
k__Bacteria;p__Actinobacteria;c__Actinobacteria;o__Actinomycetales;f__Streptosporangiaceae;g__Nonomuraea	0	0	0	0	0	0	0	0	0	0	0	0	0	0	0	0	0	0	0	0	0	0	0	0	0	0	0	0	0	0	0	0	0	0	0	0	5.95912e-05	0	0	0	0	0	0	0	0	0	0	0	0
k__Bacteria;p__Actinobacteria;c__Actinobacteria;o__Actinomycetales;f__Streptosporangiaceae;Other	0	0	0	0	0	0	0	0	0	0	0	0	0	0	0	0	0	0	0	0	0	0	0	9.0082e-05	0	9.28505e-05	0	0	0	0	0	0	0	0	0	0	0	0	0	0	0	0	0	0	0	0	0	0	0
k__Bacteria;p__Actinobacteria;c__Actinobacteria;o__Actinomycetales;f__Thermomonosporaceae;g__	0	0	0	0	0	0	0	0	0	0	0	0	0	0	0	0	0	0	0	0	0	0	0	0.000180164	5.41976e-05	4.64253e-05	0	0	0	0	0	0	0	0	0	0	0	0	0	0	0	0	0	0	0	0	0	0	0
k__Bacteria;p__Actinobacteria;c__Actinobacteria;o__Actinomycetales;f__Thermomonosporaceae;g__Actinomadura	0	0	0	0	0	0	0	0	0	0	0	0	0	0	0	0	0	0	0	0	0	0	0	0	0	0	0	0	0	0	0	0	0	0	0	0	0	0	0	0	0	0	0	5.74317e-05	0	0	0	0	0
k__Bacteria;p__Actinobacteria;c__Actinobacteria;o__Actinomycetales;f__Yaniellaceae;g__Yaniella	0	0	0	0	0	0	0	0	0	0	0	0	0	0	0	0	0	0	0	0	0	0	0	0	0	0	0	0	9.995e-05	0	0	0	0	0	0	0	0	0	0	0	0.000378993	0	0	0	0	0	0	0	0
k__Bacteria;p__Actinobacteria;c__Actinobacteria;o__Actinomycetales;Other;Other	0	0.00077585	0	0.000115283	0	0	0	0.000849118	0.00012178	0.000329598	0.000120202	8.10898e-05	8.88849e-05	0	0	0	0	6.56082e-05	0	6.21736e-05	4.78354e-05	9.86631e-05	0	0.00117107	0.00260149	0.00329619	0.003311	0.00121888	0.00164918	0.00153839	0.00231422	0.00219067	0.00110328	0.00844895	0.000717211	0.00110441	0.00026816	0.00205455	0.000490458	0.00227155	0.00508933	0.00514306	0.0126062	0.0358948	0.000171939	0.000398188	0.000917431	0.000879005	0.00420578
k__Bacteria;p__Actinobacteria;c__Actinobacteria;o__Bifidobacteriales;f__Bifidobacteriaceae;g__Bifidobacterium	0	0	0	0	0	0	0	0	0	0	0	0	0	0	0	0	0	0	0	0	0	0	0	0	0	0	0	0	0	0	0	0	0	0	0	0	0	0	0	0	0	0	0	0	0	0	0	0	0
k__Bacteria;p__Actinobacteria;c__Coriobacteriia;o__Coriobacteriales;f__Coriobacteriaceae;g__	2.96542e-05	0.000246861	0	0	0.0433943	0	0	0.00130634	0.000730683	9.41708e-05	0.00148249	0.000121635	0	0	0.000229687	0	0	0	0	0	4.78354e-05	0	0	0.00270246	0.00113815	0.000417827	0	0	0	0.000395587	0	8.42566e-05	0	0.000912102	0.000150992	0.00331324	0.00521423	0	0	0	0.000108284	0.000118231	0	0	4.29849e-05	0.00144343	0.000458716	0	5.12899e-05
k__Bacteria;p__Actinobacteria;c__Coriobacteriia;o__Coriobacteriales;f__Coriobacteriaceae;g__Atopobium	0	0	0	0	0	0	3.21574e-05	0	0	0	0	0	0	0	0	0	0	0	0	0	0	0	0	0	0	0	0	0	0	0	0	0	0	0	0	0	0	0	0	0	0	0	0	0	0	0	0	0	0
k__Bacteria;p__Actinobacteria;c__Coriobacteriia;o__Coriobacteriales;f__Coriobacteriaceae;g__Collinsella	0	0	0	0	0	0	0	0	0.000182671	0	0	0	0	0	0	0	0	0	0	0	0	0	0	0.00090082	0	0	0	0	0	0	0	0	0	0	0	0	0	0	0	0	0	0	0	0	0	0	0	0	0
k__Bacteria;p__Actinobacteria;c__Coriobacteriia;o__Coriobacteriales;f__Coriobacteriaceae;g__Slackia	0	0	0	0	0	0	0	0	0	0	0	0	0	0	0	0	0	0	0	0	0	4.93316e-05	0	0.00234213	0.000758766	0.00097493	0	0	0	0	0	0	0	0	0	0	0	0	0	0	0	0	0	0	0	0	0	0	0
k__Bacteria;p__Actinobacteria;c__MB-A2-108;o__0319-7L14;f__;g__	0	0	0	0	0	0	0	0.000326584	0	0	0	0	0	0	0	0	0	0	0	0	0	0	0	0	0	0	0	0	0	0	0	0	4.79685e-05	0	0.00018874	0	0.00047673	0.000770456	4.45871e-05	0	0	0	0	0	0	0	0	0	0
k__Bacteria;p__Actinobacteria;c__Nitriliruptoria;o__Euzebyales;f__Euzebyaceae;g__Euzebya	2.96542e-05	0	0	0	0	0	0	0.000326584	6.08902e-05	9.41708e-05	0	0.000121635	0	0	0	0	0	0	6.04741e-05	0.000373042	0.000813203	0.00143062	0.00836446	0	0	0.000649954	0.003773	0	0	0	5.14271e-05	0	0.000575622	0	0	0.000184069	0.000208569	0	0	0.000516262	0.00433135	0	5.48095e-05	0.000287158	0.000128955	0.000149321	0	0	0
k__Bacteria;p__Actinobacteria;c__OPB41;o__;f__;g__	0	3.52659e-05	0	0	0	0.000128706	0	0	0	0	0	0	0	0	0	0	0	0	0	0	0	0	0	0	0	0	0	9.37603e-05	0	0	0.00035999	0	0	0	0.000339732	0	0	0.000154091	0	0	0	0	0	0	0	0	6.55308e-05	0	0
k__Bacteria;p__Actinobacteria;c__Thermoleophilia;o__Gaiellales;f__;g__	0	0	0	0	0	0	0	0.000391901	0	0	0	0	0	0	0	0	0	0	0	0	0	0	0	4.5041e-05	0	4.64253e-05	0	0	0	0	0	0	4.79685e-05	0.000288032	1.8874e-05	0	0	0.000308182	0	0	0	0	5.48095e-05	0	8.59697e-05	0	0	0	0
k__Bacteria;p__Actinobacteria;c__Thermoleophilia;o__Gaiellales;f__Gaiellaceae;g__	0	3.52659e-05	0	0	0	0	0	0	6.08902e-05	0	0	0	0	0	0	0	0	0	0	0	0	0	0	4.5041e-05	0	0.000139276	0	0	0	0	0	0	0	0	0	0	0	0	0	0	0	0	0	0	0	0	0	0	0
k__Bacteria;p__Actinobacteria;c__Thermoleophilia;o__Solirubrobacterales;f__;g__	0	0.00017633	0	0	0	0	0	0	0	4.70854e-05	4.00673e-05	0	0	0	0	0	0	0	0	0	0	0	0	0.00045041	0.000108395	0.00143918	0	0.000515681	9.995e-05	4.39541e-05	0.000411417	0	0.000527654	0.000768086	0.00109469	0.000184069	0.000625708	0.000616364	4.45871e-05	0	0	0	0	0.000114863	0	9.95471e-05	0.000196592	0	0
k__Bacteria;p__Actinobacteria;c__Thermoleophilia;o__Solirubrobacterales;f__Conexibacteraceae;g__	0	0	0	0	0	0	0	0	0	0	0	0	0	0	0	0	0	0	0	0	0	0	0	0	0.000108395	0.000278552	0	0	0	0	0.000102854	0	4.79685e-05	0	1.8874e-05	0	0	0.000308182	0	0	0	0	0	0	0	0	0	0	0
k__Bacteria;p__Actinobacteria;c__Thermoleophilia;o__Solirubrobacterales;f__Conexibacteraceae;g__Conexibacter	0	0	0	0	0	0	0	0	0	0	0	0	0	0	0	0	0	0	0	0	0	0	0	0	0	0	0	0	0	0	5.14271e-05	8.42566e-05	4.79685e-05	0	9.43699e-05	0	0	0	0	0	0	0	0	0	0	0	0	0	0
k__Bacteria;p__Actinobacteria;c__Thermoleophilia;o__Solirubrobacterales;f__Conexibacteraceae;Other	0	0	0	0	0	0	0	0	0	0	0	0	0	0	0	0	0	0	0	0	0	0	0	0	0	4.64253e-05	0	0	0	0	0	0	0.000191874	0	1.8874e-05	0	0	0	0	0	0	0	0	0	0	0	0	0	0
k__Bacteria;p__Actinobacteria;c__Thermoleophilia;o__Solirubrobacterales;f__Patulibacteraceae;g__	0	0.000141064	0	0	0	0	0	0	0	0	0	0	0	0	0	0	0	0	0	0	0	0	0	0.000270246	0.000812964	0.00162488	0	0.00014064	0	0	0.000462844	0	0	0	3.7748e-05	0.000184069	0	0	0	0	5.41419e-05	0	0	0	0	0	0	0	0
k__Bacteria;p__Actinobacteria;c__Thermoleophilia;o__Solirubrobacterales;f__Patulibacteraceae;Other	0	0	0	0	0	0	0	0	0	0	0	0	0	0	0	0	0	0	0	0	0	0	0	0	0	0	0	0	0	0	0	0	0	0	0	0	0	0	0	0.000309757	0	0	0	0	0	0	0	0	0
k__Bacteria;p__Actinobacteria;c__Thermoleophilia;o__Solirubrobacterales;f__Solirubrobacteraceae;g__	0	0	0	0	0	0	0	0	0	0	0	0	0	0	0	0	0	0	0	0	0	0	0	0	0	0	0	0	0	4.39541e-05	0	0	0	0	0	4.60172e-05	0	0.000308182	0	0	0	0	0	0	0	0	6.55308e-05	0	0
k__Bacteria;p__Actinobacteria;c__Thermoleophilia;o__Solirubrobacterales;Other;Other	0	0	0	0	0	0	0	0	0	0	0	0	0	0	0	0	0	0	0	0	0	0	0	0	0	0.000185701	0	4.68801e-05	0	0	5.14271e-05	0	0	0	0.000132118	0	0	0	0	0	0	5.91156e-05	0	0	0	0	0	0	0
k__Bacteria;p__AD3;c__ABS-6;o__;f__;g__	0	0	0	0	0	0	0	0	0	0	0	0	0	0	0	0	0	0	0	0	0	0	0	0.000405369	0.000541976	0.000278552	0	0	0	0	0.000257136	0	0	0	0	0	0	0	0	0	0	0	0	0	0	0	0	0	0
k__Bacteria;p__AD3;c__JG37-AG-4;o__;f__;g__	0	0	0	0	0	0	0	0	0	0	0	0	0	0	0	0	0	0	0	0	0	0	0	0	0	0	0	0	0	0	0	0.000126385	0	0	5.66219e-05	0	0.000715094	0	0	0	0	0	0	0	0	0	0	0	0
k__Bacteria;p__Armatimonadetes;c__[Fimbriimonadia];o__[Fimbriimonadales];f__[Fimbriimonadaceae];g__	0	0	0	0	0	0	0	0	0	0	0	0	0	0	0	0	0	0	0	0	0	0	0	0.000270246	0	0	0	0	0	0	0	0	4.79685e-05	0	0	0	0	0	4.45871e-05	0	0	0	0	0	0	0	0	0	0
k__Bacteria;p__Armatimonadetes;c__[Fimbriimonadia];o__[Fimbriimonadales];f__[Fimbriimonadaceae];g__Fimbriimonas	0	0	0	0	0	0	0	0.000130634	0	0	0	0	0	0	0	0	0	0	0	0	0	0	0	0	5.41976e-05	0	0	0	0	0	0	0	0	0	0	0	0	0	0	0	0	0	0	0	0	0	0	0	0
k__Bacteria;p__Armatimonadetes;c__[Fimbriimonadia];o__[Fimbriimonadales];f__[Fimbriimonadaceae];Other	0	0	0	0	0	0	0	0	0	0	0	0	0	0	0	0	0	0	0	0	0	0	0	0	5.41976e-05	0	0	0	0	0	0	0	0	0	0	0	0	0	0	0	0	0	0	0	0	0	0	0	0
k__Bacteria;p__Armatimonadetes;c__0319-6E2;o__;f__;g__	0	0.000246861	0	0	0	0	0	0	0	0	0	0	0	0	0	0	0	0	0	0	0	0	0	0	0	0	0	0	0	0	0	0	0	0	0	0	0	0	0	0	0	0	0	0	0	0	0	0	0
k__Bacteria;p__Armatimonadetes;c__Armatimonadia;o__Armatimonadales;f__Armatimonadaceae;g__	0	0	0	0	0	0	0	0	0	0	0	0	0	0	0	0	0	0	0	0	0	0	0	0.000270246	0.00021679	4.64253e-05	0	0	0	0	0	4.21283e-05	0	0	0	0	0	0	0	0	0	0	0	0	0	0	0	0	0
k__Bacteria;p__Armatimonadetes;c__Armatimonadia;o__FW68;f__;g__	0	0	0	0	0	0	0	0	0	0	0	0	0	0	0	0	0	0	0	0	0	0	0	0.000225205	0	0	0	0	0	0	0.000154281	0	4.79685e-05	0	0	0	0	0	0	0	0	0	0	0	0	0	0	0	0
k__Bacteria;p__Armatimonadetes;c__Chthonomonadetes;o__Chthonomonadales;f__Chthonomonadaceae;g__	0	0	0	0	0	0	0	0	0	0	0	0	0	0	0	0	0	0	0	0	0	0	0	0	0	0	0	0	0	0	0	0	9.59371e-05	0	0	0	0	0	0	0	0	0	0	0	0	0	0	0	0
k__Bacteria;p__Armatimonadetes;c__Chthonomonadetes;o__SJA-22;f__;g__	0	0	0	0	0	0	0	0	0	0	0	0	0	0	0	0	0	0	0	0	0	0	0	0	0	0	0	0	0	0	0	0	0	0	0.000132118	0	0	0	0	0	0	0	0	0	0	0	0	0	0
k__Bacteria;p__Armatimonadetes;c__Chthonomonadetes;Other;Other;Other	0	0	0	0	0	0	0	0	0	0	0	0	0	0	0	0	0	0	0	0	0	0	0	0	0	0.000696379	0	0	0	0	0	0	0	0	0	0	0	0	0	0	0	0	0	0	0	0	0	0	0
k__Bacteria;p__Armatimonadetes;Other;Other;Other;Other	0	0	0	0	0	0	0	0	0	0	0	0	0	0	0	0	0	0	0	0	0	0	0	0	0.00021679	0.000603528	0	0	0	0	0	0	9.59371e-05	0	0	0	0	0	0	0	0	0	0	0	0	0	0	0	0
k__Bacteria;p__Bacteroidetes;c__[Rhodothermi];o__[Rhodothermales];f__[Balneolaceae];g__KSA1	0	0	0	0	0	0	0	0.000391901	0	0	0	0	0	0	0	0	0	0	0	0	0	0	0	0	0	0	0	0	0	0	0	0	0	0	0	0	0	0	0	0	0	0	0	0	0	0	0	0	0
k__Bacteria;p__Bacteroidetes;c__[Rhodothermi];o__[Rhodothermales];f__Rhodothermaceae;g__Rubricoccus	0	0	0	0	0	0	0	0	0	0	0	0	0	0	0	0	0	0	0	0	0	0	0	0	0	0	0	0	0	0	0	0	0	0	0	0	0	0	0	0	0	0	0	0	0	0	0	0	0
k__Bacteria;p__Bacteroidetes;c__[Saprospirae];o__[Saprospirales];f__;g__	0	0	0	0	0	0	0	0	0	0	0	0	0	0	0	0	0	0	0	0	0	0	0	0	0	0	0	0	0	0	0	0	4.79685e-05	0	0	0	0	0	0	0	0	0	0	0	0	0	0	0	0
k__Bacteria;p__Bacteroidetes;c__[Saprospirae];o__[Saprospirales];f__Chitinophagaceae;g__	0	7.05318e-05	0	0	0	0	0	0.00182887	0	0.000470854	0	0	0	0	0	1.39156e-05	0	0	0	0	0	0	0	0.000720656	0.00173432	0.00143918	0	0.00178144	0	0	0.00035999	0	0.00033578	0	0.000207614	0	0.000357547	0.000256819	8.91742e-05	0.000103252	0	0	0	5.74317e-05	0	0	0.000131062	0	0
k__Bacteria;p__Bacteroidetes;c__[Saprospirae];o__[Saprospirales];f__Chitinophagaceae;g__Chitinophaga	0	0	0	0	0	0	0	0	0	0	0	0	0	0	0	0	0	0	0	0	0	0	0	0	0	0.000464253	0	0	0	0	0	0	0	0	1.8874e-05	0	0	0	0	0	0	0	0	0	0	0	0	0	0
k__Bacteria;p__Bacteroidetes;c__[Saprospirae];o__[Saprospirales];f__Chitinophagaceae;g__Flavihumibacter	0	0	0	0	0	0	0	0	0	0	0	0	0	0	0	0	0	0	0	0	0	0	0	0	0	0	0	0	0	0	5.14271e-05	0	0	0	0	0	0	0	0	0	0	0	0	0	0	4.97735e-05	0	0	0
k__Bacteria;p__Bacteroidetes;c__[Saprospirae];o__[Saprospirales];f__Chitinophagaceae;g__Flavisolibacter	0	0.000105798	0	0	0	0	0	0	0	0	0	0	0	0	0	0	0	0	0	0	0	0	0	0.00162148	0.00124654	0.000742804	0	0	0	0	0	0	0	0	0	0	5.95912e-05	0.000719092	0	0	0	0	0	0	0	0	0	0	0
k__Bacteria;p__Bacteroidetes;c__[Saprospirae];o__[Saprospirales];f__Chitinophagaceae;g__Sediminibacterium	0	0	0	0	0	0	0	0	0	0	0	0	0	0	0	0	0	0	0	0	0	0	0	0	0	0	0	0	0	0	0	0	0	0	0	0	0	0.000154091	0.000222936	0	0	0	0	0	0	0	0	0	0
k__Bacteria;p__Bacteroidetes;c__[Saprospirae];o__[Saprospirales];f__Chitinophagaceae;g__Segetibacter	0	0	0	0	0	0	0	6.53168e-05	0	0	0	0	0	0	0	0	0	0	0	0	0	0	0	0.00112602	0.000433581	0.000835655	0	0	0	0	0	0	0	0	0	0	0	0.000102727	0	0	0	0	0	0	0	0	0	0	0
k__Bacteria;p__Bacteroidetes;c__[Saprospirae];o__[Saprospirales];f__Chitinophagaceae;Other	0	0	0	0	0	0	0	0	0	0	0	0	0	0	0	0	0	0	0	0	0	0	0	0	0	0.000139276	0	0	0	0	0	0	0	0	0	0	0	0	0	0	0	0	0	0	0	0	0	0	0
k__Bacteria;p__Bacteroidetes;c__[Saprospirae];o__[Saprospirales];f__Saprospiraceae;g__	0	0	0	0	0	0	0	0	0	0	0	0	0	0	0	0	0	0	0	0	0	0	0	0	0	0	0	0	0	0	0	0	0	0	0	0	0	0	0	0	0	0	0	0	0	0	0.000131062	0	0
k__Bacteria;p__Bacteroidetes;c__[Saprospirae];o__[Saprospirales];f__Saprospiraceae;g__Lewinella	0	0	0	0	0	0	0	0	0	0	0	0	0	0	0	0	0	0	0	0	0	0	0	0	0	0	0	0	0	0	0	0	0	0	0	0	0	0	0	0	0	0	0	0	0	0	0.000131062	0	0
k__Bacteria;p__Bacteroidetes;c__Bacteroidia;o__Bacteroidales;f__;g__	0	0	0	0	0.000101626	0	0	0.00261267	0	0.000235427	0.00124209	0	0	0	0	0	0	0	0	0	0	0	0	0	0	0.000324977	0	0.000468801	0	0	5.14271e-05	0	0	0.00124814	3.7748e-05	0	0	0.00113	0.00196183	0	0	0	0	0	0	0	0.000524246	0	0
k__Bacteria;p__Bacteroidetes;c__Bacteroidia;o__Bacteroidales;f__[Barnesiellaceae];g__	0	0	0	0	0	0	0	0.000326584	0	0	0	0	0	0	5.74218e-05	0	0	0	0	0	0	0	0	0	0	0	0	0	0	0	0	0	0	0	0	0	0	0	0	0	0	0	0	0	0	0	0	0	0
k__Bacteria;p__Bacteroidetes;c__Bacteroidia;o__Bacteroidales;f__[Odoribacteraceae];g__Odoribacter	0	0	0	0	0	0	0	0	0	0	0	0	0	0	0	0	0	0	0	0	0	0	0	0	0	0.000185701	0	0	0	0	0	0	0	0	0	0	0	0	0	0	0	0	0	0	0	0	0	0	0
k__Bacteria;p__Bacteroidetes;c__Bacteroidia;o__Bacteroidales;f__[Paraprevotellaceae];g__[Prevotella]	0	0	0	0	0	0	0	0	0	0	0.000120202	0	0	0	0	0	0	0.0032148	0	0	0	0	0	0	0	0	0	0	0	0	0	0	0.00158296	0.00225625	0	0	0	0	0	0	0	0	0	0	0	0	0	0	0
k__Bacteria;p__Bacteroidetes;c__Bacteroidia;o__Bacteroidales;f__[Paraprevotellaceae];g__CF231	0	0	0	0	0	0	0	0.000326584	0	0	0.000240404	0	0	0	0	0	0	0	0	0	0	0	0.000420853	0	5.41976e-05	0	0	0	0	0	5.14271e-05	0	0	0	0	0	0	0	0	0	0	0	0	0	0	0	0	0	0
k__Bacteria;p__Bacteroidetes;c__Bacteroidia;o__Bacteroidales;f__[Paraprevotellaceae];g__Paraprevotella	8.89627e-05	0	0	0	0	0	0	6.53168e-05	0	0	0	0	0	0	0	0	0	0	0	0	4.78354e-05	0	0.000105213	0	0	0	0	0	0	0	0	0	0	0	0	0	0	0	0	0	0	0	0	0	0	0	0	0	0
k__Bacteria;p__Bacteroidetes;c__Bacteroidia;o__Bacteroidales;f__[Paraprevotellaceae];g__YRC22	0	0	0	0	0	0	0	0.000457218	0	0	0.000160269	0	0	0	0	0	0	0	0	0	0	0	0	0	0	0	0	9.37603e-05	0	0	0.000154281	0	0	0	0	0	0	0	0	0	0	0	0	0	0	0	0	0	0
k__Bacteria;p__Bacteroidetes;c__Bacteroidia;o__Bacteroidales;f__BA008;g__	0	0	0	0	0	0	0	0	0	0	0	0	0	0	0	0	0	0	0	0	0	0	0	0	0	0	0	0	0	0	0	0	0	0	0	0	0	0	0	0	0	0	0	0	0	0	0.000327654	0	0
k__Bacteria;p__Bacteroidetes;c__Bacteroidia;o__Bacteroidales;f__Bacteroidaceae;g__	0	7.05318e-05	3.49101e-05	0	0.000101626	0	0	0	0.030506	0.000282512	0.00224377	0	0.00915515	3.77615e-05	0.0300316	0	0	0	0	0	0	9.86631e-05	5.26067e-05	0.00432393	0.0293209	0.0100743	0	0	0	0.0531405	0.00179995	0.0363989	0.000191874	0.00312035	0.00132118	9.20344e-05	0.00423098	0	0	0	0	0.000532041	0.0755275	0	0	0	0	0	0
k__Bacteria;p__Bacteroidetes;c__Bacteroidia;o__Bacteroidales;f__Bacteroidaceae;g__5-7N15	0	0	0	0	0	0	0	0.000718485	0	0	0.000360606	0	0	0	0	0	0	0	0	0	0	0	0	0	0	0	0	0	0	0	0	0	0	0	0	0	0	0	0	0	0	0	0	0	0	0	0	0	0
k__Bacteria;p__Bacteroidetes;c__Bacteroidia;o__Bacteroidales;f__Bacteroidaceae;g__Bacteroides	2.96542e-05	0.00169276	0	0	0.000558943	0	0.00160787	0.000130634	6.08902e-05	4.70854e-05	4.00673e-05	0	0	0	0.0226816	4.17467e-05	0.171578	0	0.000423319	0.000248694	0.00349199	0.00113463	0.00247251	0.0292766	0.000758766	0.00120706	0.000231	0.000421921	0.000249875	0.000219771	0.00287992	0.00299111	0.000287811	0.00297633	1.8874e-05	0.026782	0.00375425	0.000205455	4.45871e-05	0.000619515	5.41419e-05	0	0.001151	0.000459453	0.000128955	0.0107511	0	0	0
k__Bacteria;p__Bacteroidetes;c__Bacteroidia;o__Bacteroidales;f__Porphyromonadaceae;g__	0	0	0	0	0	0	0	0	0	4.70854e-05	0	0	0	0	0	0	0	0	0	0	0	0	0	9.0082e-05	0	0	0	0	0	0	0	0	0	0	0	0	0	0	0	0	0	0	0	0	0	0	0	0	0
k__Bacteria;p__Bacteroidetes;c__Bacteroidia;o__Bacteroidales;f__Porphyromonadaceae;g__Dysgonomonas	0	0	0	0	0	0	0	0	0	9.41708e-05	0	0	0	0	0	0	0	0	0	0	0	0	0	0	0	0	0	0.000468801	0	0	0	0	0	0	0	0	0	0	8.91742e-05	0	0	0	0	0	0	0	6.55308e-05	0	0
k__Bacteria;p__Bacteroidetes;c__Bacteroidia;o__Bacteroidales;f__Porphyromonadaceae;g__Paludibacter	0	0	0	0	0	0	0	0.000130634	0	0	4.00673e-05	0	0	0	0	0	0	0	0	6.21736e-05	0.00052619	0.000345321	0.000210427	0	0	0	0	0.000187521	0	0	0	0	0.000383748	0.00153617	7.54959e-05	0.000184069	0	0.000308182	0.000891742	0	0	0	0	0	0	0	0	0	0
k__Bacteria;p__Bacteroidetes;c__Bacteroidia;o__Bacteroidales;f__Porphyromonadaceae;g__Parabacteroides	0	0	0	0	0	0	0	0	0	0	0	0	0	0	0.000229687	0	0.000349447	0	0	0	0	9.86631e-05	0	0.000765697	0	0	0	0	4.9975e-05	0	0	0	0	0	0	0.00032212	0	0	0	0	0	0	0	0	0	0	0	0	0
k__Bacteria;p__Bacteroidetes;c__Bacteroidia;o__Bacteroidales;f__Porphyromonadaceae;g__Porphyromonas	0.000296542	7.05318e-05	0	0	0	0	0	0.000261267	0.000913353	0.000141256	0	0	0.000133327	0	0	2.78311e-05	0	0.183375	0.0850266	0.047625	0.242861	0.240245	0.23452	0.00436898	0.0045526	0.0222377	0.033187	0.00220337	0.000749625	8.79082e-05	0.00997686	0.000674053	0.141891	0.0667275	0.000717211	0.0395288	0.0117395	0.0255791	4.45871e-05	0.00443986	0.00124526	0.000827619	0.0167717	0.00838502	0.000214924	0.00811309	6.55308e-05	4.39502e-05	0
k__Bacteria;p__Bacteroidetes;c__Bacteroidia;o__Bacteroidales;f__Porphyromonadaceae;g__Tannerella	0	0	0	0	0	0	0	0	0	0	0	0	0	0	0	0	0	0	0	0	0.000191342	9.86631e-05	0	0	0	0	0.001155	0	0	0	0	0	0.000191874	0.000480054	0	4.60172e-05	0	0	0	0.000722767	0	0	0	0	0	0	0	0	0
k__Bacteria;p__Bacteroidetes;c__Bacteroidia;o__Bacteroidales;f__Prevotellaceae;g__Prevotella	0	0	0	0	0	0	0	0.000130634	0	0	0.000400673	0	0	0	0	0	0	0	0	0	0	0	0	0	0	0	0	0.00178144	0	0	0	0	0	0	0	0	0	0.000308182	0	0	0	0	0	0	0	0	0	0	0
k__Bacteria;p__Bacteroidetes;c__Bacteroidia;o__Bacteroidales;f__RF16;g__	0	0	0	0	0	0	0	0.00169824	0	9.41708e-05	4.00673e-05	0	0	0	0	0	0	0	0	0	0	0	0	0	0	0	0	0	0	0	5.14271e-05	0	0	0	0	0	0	0	0	0	0	0	0	0	0	0	0	0	0
k__Bacteria;p__Bacteroidetes;c__Bacteroidia;o__Bacteroidales;f__Rikenellaceae;g__	0	0	0	0	0	0	0	6.53168e-05	0	0.000141256	0.000200337	0	0	0	0	0	0	0	0	0	0	0	0	0	0	0	0	0	0	0	0	0	0	0.00148817	7.54959e-05	0	0	0	0	0	0	0	0	0	0	0	0	0	0
k__Bacteria;p__Bacteroidetes;c__Bacteroidia;o__Bacteroidales;f__Rikenellaceae;g__Blvii28	0	0	0	0	0	0	0	0	0	0	0	0	0	0	0	0	0	0	0	0	0	0	0	0	0	0	0	0	0	0	0	0	0	0	0	0	0	0	0	0	0	0	0	0	0	0	0	0	0
k__Bacteria;p__Bacteroidetes;c__Bacteroidia;o__Bacteroidales;f__Rikenellaceae;g__Rikenella	2.96542e-05	0	0	0	0	0	0	0	0	0	0	0	0	0	0	0	0	0	0	0	0	0	0	0	0	0	0	0	0	0	0	0	0	0	0	0	0	0	0	0	0	0	0	0	0	0	0	0	0
k__Bacteria;p__Bacteroidetes;c__Bacteroidia;o__Bacteroidales;f__S24-7;g__	0	0	0	0	0	0	9.64723e-05	0.000261267	0	4.70854e-05	0.000240404	0	0	0	0	0	0	0	0	0	0	0	0	0	0	0	0	0	0	0	0.000102854	0	0	0	0	0	0	0	0	0	0	0	0	0	0	0	0	0	0
k__Bacteria;p__Bacteroidetes;c__Bacteroidia;o__Bacteroidales;Other;Other	0	0	0	0	0	0	0	0	0	0	0	0	0	0	5.74218e-05	0	0.000931858	0	0	0	0	0	0	0	0	0	0	0	0	0	5.14271e-05	0	0	0	0	0	0	0.00097591	4.45871e-05	0	0	0	0	0	0	0	0	0	0
k__Bacteria;p__Bacteroidetes;c__BME43;o__;f__;g__	0	0	0	0	0	0	0	0	0	0	0	0	0	0	0	0	0	0	0	0	0	0	0	0	0	0	0	0	0	0	0	0	0	0	0	0	0	0	0	0	0	0	0	0	0	0	0.000196592	0	0
k__Bacteria;p__Bacteroidetes;c__Cytophagia;o__Cytophagales;f__[Amoebophilaceae];g__Candidatus Amoebophilus	0	0	0	0	0	0	0	0	0	0	0	0	0	0	0	0	0	0	0	0	0	0	0	0	0	0	0	0	0	0	0	0	0	0	0	0	0	0	0	0	0	0	0	0	0	0	0	0	0
k__Bacteria;p__Bacteroidetes;c__Cytophagia;o__Cytophagales;f__Cyclobacteriaceae;g__Aquiflexum	0	0	0	0	0	0	0	0	0	0	0	0	0	0	0	0	0	0	0	0	0	0	0	0	0	0	0	0	0	0	0	0	0	0	0	0	0	0	0	0	0	0	0	0	0	0	6.55308e-05	0	0
k__Bacteria;p__Bacteroidetes;c__Cytophagia;o__Cytophagales;f__Cytophagaceae;g__	0	0	0	0	0	0	0	0.000130634	0	0	0	0	0	0	0	4.17467e-05	0	0	0	0	0	0	0	9.0082e-05	0	0.000603528	0	0	0	0	5.14271e-05	0	0	0	0.00018874	0	0	0	0	0	0	0	0	0.000114863	0	0	0.000131062	0.000351602	0
k__Bacteria;p__Bacteroidetes;c__Cytophagia;o__Cytophagales;f__Cytophagaceae;g__Adhaeribacter	0	0	0	0	0	0	0	0	0	0	0	0	0	0	0	0	0	0	0	0	0	0	0	0	0	0	0	0	0	0	0	0	0	0	0	0	0	5.13637e-05	0	0	0	5.91156e-05	0	0	0	0	0	0	0
k__Bacteria;p__Bacteroidetes;c__Cytophagia;o__Cytophagales;f__Cytophagaceae;g__Cytophaga	0	0	0	0	0	0	0	0	0	0	0	0	0	0	0	0	0	0	0	0	0	0	0	0	0	0	0	0	0	0	5.14271e-05	0	0	0	0	0	0	0	0	0	0	0	0	0	0	0	0	0	0
k__Bacteria;p__Bacteroidetes;c__Cytophagia;o__Cytophagales;f__Cytophagaceae;g__Dyadobacter	0	0	0	0	0	0	0	0	0	0	0	0	0	0	0	0	0	0	0	0	0	0	0	0	0	4.64253e-05	0	0	0.0001999	0	0	0	0	0	0	0	0	0	0	0	0	5.91156e-05	0	0	0	0	0.000524246	0	0
k__Bacteria;p__Bacteroidetes;c__Cytophagia;o__Cytophagales;f__Cytophagaceae;g__Emticicia	0	0	0	0	0	0	0	0	0	0	0	0	0	0	0	0	0	0	0	0	0	0	0	0	5.41976e-05	0	0	0	0	0	0	0	0	0	0	0	0	0	0	0	0	0	0	0	0	0	0	0	0
k__Bacteria;p__Bacteroidetes;c__Cytophagia;o__Cytophagales;f__Cytophagaceae;g__Flectobacillus	0	0	0	0	0	0	0	0	0	0	0	0	0	0	0	0	0	0	0	0	0	0	0	0.000855779	0.000162593	0	0	0	0	0	0	0	0	0	0	0	0.000357547	0.000102727	0	0	0	0	0	0	0	0	0.000196592	0	0
k__Bacteria;p__Bacteroidetes;c__Cytophagia;o__Cytophagales;f__Cytophagaceae;g__Hymenobacter	2.96542e-05	0	0	0	0	0	0	0	0	0	0	0	0	0	0	0	0	0	0	0	0	0	0	0.00126115	0.00395643	0.00292479	0.000847001	0	0	0	0.000154281	0	0.000479685	0	0	0.000138052	0	0.00148955	4.45871e-05	0	0	0	0	0	0	0.000199094	0.000458716	0	0
k__Bacteria;p__Bacteroidetes;c__Cytophagia;o__Cytophagales;f__Cytophagaceae;g__Leadbetterella	0	0	0	0	0	0	0	0	0	0	0	0	0	0	0	0	0	0	0	0	0	0	0	0	0	0	0	0	0	0	0	0	0	0	0	0	0	0	0.00205101	0	0	0	0	0	0	0	0	0	0
k__Bacteria;p__Bacteroidetes;c__Cytophagia;o__Cytophagales;f__Cytophagaceae;g__Pontibacter	0	0	0	0	0	0	0	0	0	0	0	0	0	0	0	0	0	0	0	0	0	0	0	0	0	4.64253e-05	0	0	0	0	0	0	0	0	0	0	0	0	0	0	0	0	0	0	0	0	0	0	0
k__Bacteria;p__Bacteroidetes;c__Cytophagia;o__Cytophagales;f__Cytophagaceae;g__Rudanella	0	0	0	0	0	0	0	0	0	0	0	0	0	0	0	0	0	0	0	0	0	0	0	0	0	0	0	0	0	0	0	0	0	0	0	0	0	0	0	0	0	0	0	0	0	0	0	0	0
k__Bacteria;p__Bacteroidetes;c__Cytophagia;o__Cytophagales;f__Cytophagaceae;g__Runella	0	0	0	0	0	0	0	0	0	0	0	0	0	0	0	0	0	0	0	0	0	0	0	0	0	0	0	0	0	0	0	0	0	0	0	0	0	0	0	0	0	0	0	0	0	0	0	0	0
k__Bacteria;p__Bacteroidetes;c__Cytophagia;o__Cytophagales;f__Cytophagaceae;g__Spirosoma	0	0	0	0	0	0	0	0.000130634	0	0	0	0	0	0	0	0	0	0	0	0	0	0	0	9.0082e-05	0.000270988	0.000603528	0	0	0	0	0.000102854	0	4.79685e-05	0.000672075	0	0	0	0.000924547	0	0	0	0	0	0	0	0	0	0	0
k__Bacteria;p__Bacteroidetes;c__Cytophagia;o__Cytophagales;f__Cytophagaceae;g__Sporocytophaga	0	0	0	0	0	0	0	0	0	0	0	0	0	0	0	0	0	0	0	0	0	0	0	4.5041e-05	0	0	0	0	0	0	0	0	0.000143906	0	0	0	0	0	0	0	0	0	0	0	0	0	0	0	0
k__Bacteria;p__Bacteroidetes;c__Flavobacteriia;o__Flavobacteriales;f__[Weeksellaceae];g__	2.96542e-05	3.52659e-05	0	0.000230565	0	0.000171608	6.43149e-05	0.00202482	6.08902e-05	0	4.00673e-05	0	0	0	0	0	0	0.0866684	0.0657354	0.0741731	0.0807462	0.0697055	0.0523962	0.00117107	0.00254729	0.0407149	0.011396	0.00145328	0.0003998	8.79082e-05	0.0019028	0.000126385	0.0605843	0.0149297	0.00237812	0.0210299	0.00420118	0.0181314	0.00062422	0	0.000324851	0.0018917	0.0135928	0.0121181	0.000257909	0.00487781	0.000655308	0.00413132	0.00010258
k__Bacteria;p__Bacteroidetes;c__Flavobacteriia;o__Flavobacteriales;f__[Weeksellaceae];g__Chryseobacterium	2.96542e-05	0.00017633	0	0	0	0	0	6.53168e-05	0.000791573	0.000847537	0	0	0	0	0	0	0	0.000590474	0.000604741	6.21736e-05	0.000956709	0.0009373	0.000578673	0.00171156	0.000812964	0.00102136	0.00154	0.00014064	0	0.00140653	0.000565698	0	0.000623591	0.00403245	0.000150992	4.60172e-05	0	0.000205455	0.0141787	0.00185854	0	0.000768503	0.0422033	0.000114863	0	0.000248868	0.000524246	0.00487848	0
k__Bacteria;p__Bacteroidetes;c__Flavobacteriia;o__Flavobacteriales;f__[Weeksellaceae];g__Cloacibacterium	0	0	0	0	0	0	0	0	0	0	0	0	0	0	0	0	0	0	0	0	0	0	0	0	0	0	0	0	0	0	0	0	0	0	0	0	0	0	0.0322811	0	0	0	5.48095e-05	0	0	0	0	0	0
k__Bacteria;p__Bacteroidetes;c__Flavobacteriia;o__Flavobacteriales;f__[Weeksellaceae];g__Wautersiella	0	3.52659e-05	0	0	0	0	0	0	0	0.000376683	0	0	0	0	0	0	0	0	0	0	0	0	0	9.0082e-05	0.000379383	0	0	0	0	0	0	0	0	0	0	0	0	0	0	0.0438823	0	0.00141878	0	0	0	0	0.000262123	0	0
k__Bacteria;p__Bacteroidetes;c__Flavobacteriia;o__Flavobacteriales;f__[Weeksellaceae];Other	0	0	0	0	0	0	0	0	0	0	0	0	0	0	0	0	0	0.000131216	0.000241896	0.000310868	4.78354e-05	0	0	0	0	4.64253e-05	0	0	0	0	0	0	9.59371e-05	0	0	9.20344e-05	0	0	0.000133761	0	0	0	0.00208276	0	0	0	0	0	0
k__Bacteria;p__Bacteroidetes;c__Flavobacteriia;o__Flavobacteriales;f__Cryomorphaceae;g__	0	0	0	0	0	0	0	0	0	0	0	0	0	0	0	0	0	0	0	0	0	0	0	0	0	0	0	0	0	0	0	0	0	0	0	0	0	0	0	0	0	0	0	0	0	0	0	0	0
k__Bacteria;p__Bacteroidetes;c__Flavobacteriia;o__Flavobacteriales;f__Cryomorphaceae;g__Fluviicola	0	0	0	3.84275e-05	0	0	0	0	0	0.000141256	0	0	0	0	0	0	0	0	0	0	0	0	0	9.0082e-05	0	0	0	0	0	0	0	0	0	0	0	0	0	0	0	0.000103252	0	0	0	0	0	0	0	0	0
k__Bacteria;p__Bacteroidetes;c__Flavobacteriia;o__Flavobacteriales;f__Flavobacteriaceae;g__	5.93085e-05	0	0	0	0	0	0	0.000587851	0	0.00164799	0	0	0.000133327	0	0	0	0	0	0	0	9.56709e-05	0	5.26067e-05	0	0	0	0	0.000234401	0	0	0	0	9.59371e-05	0.00115213	0	9.20344e-05	0	0	0.0216248	0	0	0	0	0	0	0.000199094	0.000131062	0	5.12899e-05
k__Bacteria;p__Bacteroidetes;c__Flavobacteriia;o__Flavobacteriales;f__Flavobacteriaceae;g__Aequorivita	0	0	0	0	0	0	0	0	0	0	0	0	0	0	0	0	0	0	0	0	0	0	0	0	0	0	0	0	0	0	0	0	0.000479685	0	0	0	0	0	0	0.000103252	0	0	0	0	0	0	0.000262123	0	0
k__Bacteria;p__Bacteroidetes;c__Flavobacteriia;o__Flavobacteriales;f__Flavobacteriaceae;g__Capnocytophaga	0	0	0	0	0	0	0	0.000261267	0	0	0	0	0	0	0	0	0	0.00137777	0.00217707	0.0126212	0.00454437	0.00567313	0.00594455	0.000135123	0.000270988	0.00612813	0.013398	4.68801e-05	0	0	5.14271e-05	0	0.00925793	0.000864097	1.8874e-05	0.000736275	0.000536321	0.00292773	0	0	5.41419e-05	0.000236463	0	0.00132093	0	0.000398188	0	4.39502e-05	0
k__Bacteria;p__Bacteroidetes;c__Flavobacteriia;o__Flavobacteriales;f__Flavobacteriaceae;g__Flavobacterium	0	3.52659e-05	0	0	5.0813e-05	0	0	0.000130634	0.00012178	0.00437894	0	0	0	0	0	0	0	0	0	0	0	0	0	0.00166652	0.00325186	0.000324977	0	0.000281281	0	4.39541e-05	0.000514271	0	0.000143906	0.0017762	0.000264236	0.000184069	0.000834277	0.00154091	0.00294275	0	0	0	5.48095e-05	0.000574317	0	0	0.00078637	0	0.00010258
k__Bacteria;p__Bacteroidetes;c__Flavobacteriia;o__Flavobacteriales;f__Flavobacteriaceae;g__Gramella	0	0	0	0	0	0	0	0.000914435	0	0	0	0	0	0	0	0	0	0	0	0	0	0	0	0	0	0	0	0	0	0	0	0	0	0	0	0	0	0	0	0	0	0	0	0	0	0	0	0	0
k__Bacteria;p__Bacteroidetes;c__Flavobacteriia;o__Flavobacteriales;f__Flavobacteriaceae;g__Leeuwenhoekiella	0	0	0	0	0	0	0	0	0	0	0	0	0	0	0	0	0	0	0	0	0	0	0	0	0	0	0	0	0	0	0	0	0	0	0	0	0	0	0	0	0	0	0	0	0	0	6.55308e-05	0	0
k__Bacteria;p__Bacteroidetes;c__Flavobacteriia;o__Flavobacteriales;f__Flavobacteriaceae;g__Mesonia	0	0	0	0	0	0	0	0	0	0	0	0	0	0	0	0	0	0	0	0	0	0	0	0	0	0	0	0	0	0	0	0	0	0	0	0	0	0	0	0	0	0	0	0	0	0	6.55308e-05	0	0
k__Bacteria;p__Bacteroidetes;c__Flavobacteriia;o__Flavobacteriales;f__Flavobacteriaceae;g__Myroides	2.96542e-05	0.00324446	0	0.000230565	0	0.000128706	0.000450204	0.00881777	0	0.0456729	0	0	0	0	0	0	0	0	0	0	0	0	5.26067e-05	0.000765697	0	0.000928505	0.002618	0.0952135	0	0.000175816	0	0	0.000191874	0.0453651	5.66219e-05	0	0.00116203	0.00097591	0	0.00082602	0	0.00691653	0.00137024	0.00212497	0.00305193	0.0277736	0.00478375	0.000175801	0
k__Bacteria;p__Bacteroidetes;c__Flavobacteriia;o__Flavobacteriales;f__Flavobacteriaceae;g__Robiginitalea	0	0	0	0	0	0	0	0.000718485	0	0	0	0	0	0	0	0	0	0	0	0	0	0	0	0	0	0	0	0	0	0	0	0	0	0	0	0	0	0	0	0	0	0	0	0	0	0	0	0	0
k__Bacteria;p__Bacteroidetes;c__Flavobacteriia;o__Flavobacteriales;f__Flavobacteriaceae;g__Sufflavibacter	0	0	0	0	0	0	0	0	0	0	0	0	0	0	0	0	0	0	0	0	0	0	0	0	0	0	0	0	0	0	0	0	0	0	0	0	0	0	0	0	0	0	0	0	0	0	0.000917431	0	0
k__Bacteria;p__Bacteroidetes;c__Flavobacteriia;o__Flavobacteriales;f__Flavobacteriaceae;Other	0	0	0	0	0	0	0	0	0	4.70854e-05	0	0	0	0	0	0	0	0	0	0	0	0	0	0	0	0	0	0	0	0	0	0	0	0.00105612	0	0	0	5.13637e-05	0	0	0	0	0	0	0	0	0	0	0
k__Bacteria;p__Bacteroidetes;c__Sphingobacteriia;o__Sphingobacteriales;f__;g__	0	0	0	0	0	0	0	0	0	0	0	0	0	0	0	1.39156e-05	0	0	0	0	0	0	0	0	0.000108395	0.000139276	0	0	0	0	5.14271e-05	0	0.000191874	0.00110412	0.000207614	0	2.97956e-05	0.000462273	8.91742e-05	0	0	5.91156e-05	0	0	0	0	0.000196592	0	0
k__Bacteria;p__Bacteroidetes;c__Sphingobacteriia;o__Sphingobacteriales;f__Sphingobacteriaceae;g__	0	0	0	3.84275e-05	0	0	0	0.0019595	0	9.41708e-05	0	0	0	0	0	0	0	0	0	0	0	0	0	0.000495451	0.0023305	0.00283194	0	0.000421921	0.000149925	0.000219771	0.000822834	4.21283e-05	0	0.00196822	5.66219e-05	4.60172e-05	0.00145998	0.000924547	0.00031211	0.00351058	0	5.91156e-05	0	0.000287158	8.59697e-05	0.000199094	0.000196592	0	5.12899e-05
k__Bacteria;p__Bacteroidetes;c__Sphingobacteriia;o__Sphingobacteriales;f__Sphingobacteriaceae;g__Pedobacter	0	0	0	0	0	0	0	0	0	0.000659196	0	0	0	0	0	4.17467e-05	0	0	0	0	0	0	0	0.00108098	0.000975557	0.000649954	0	0.000234401	0	0	0.000462844	0	0.000143906	0.00134415	9.43699e-05	4.60172e-05	0.000715094	0.000102727	0.000267523	0.000309757	0	0	0	0	0	0	0.000393185	0	0
k__Bacteria;p__Bacteroidetes;c__Sphingobacteriia;o__Sphingobacteriales;f__Sphingobacteriaceae;g__Sphingobacterium	0	0	0	0	0	4.29019e-05	0.000321574	0	0	0.00061211	0	0	4.44425e-05	3.77615e-05	0	0	0	0	0	0	0	0	0	0.000855779	0.00021679	0.00097493	0	0	0	0	0	0	9.59371e-05	0.000768086	5.66219e-05	4.60172e-05	0	0.00041091	0.000579633	0.0136293	0	0	0	0	0.000214924	0.000398188	0	8.79005e-05	0.00015387
k__Bacteria;p__Bacteroidetes;c__Sphingobacteriia;o__Sphingobacteriales;f__Sphingobacteriaceae;Other	0	0	0	0	0	0	0	0	0	0	0	0	0	0	0	0	0	0	0	0	0	0	0	0	0	0	0	0	0	0	0	0	0	0	0	0	0	0.000308182	0	0	0	0	0	0	0	0	0	0	0
k__Bacteria;p__Bacteroidetes;Other;Other;Other;Other	0	0	0	0	0	0	0	6.53168e-05	0	0	0	0	0	0	0	0	0	0	0	0	0	0	0	0	0	0	0	0	0	0	0	0	0	0	0	0	0	0	0	0	0	0	0	0	0	0	0	0	0
k__Bacteria;p__BRC1;c__PRR-11;o__;f__;g__	0	7.05318e-05	0	0	0	0	0	0	0	0	0	0	0	0	0	0	0	0	0	0	0	0	0	0	0	0.000139276	0	0	0	0	0	0	0	0.00105612	5.66219e-05	0	0	0	0	0	0	0	0	0	0	0	0	0	0
k__Bacteria;p__Chlorobi;c__;o__;f__;g__	0	0	0	0	0	0	0	0	0	0	0	0	0	0	0	0	0	0	0	0	0	0	0	0	0.000379383	0	0	0	0	0	0	0	0	0	0	0	0	0	0	0	0	0	0	0	0	0	0	0	0
k__Bacteria;p__Chlorobi;c__BSV26;o__A89;f__;g__	0	0	0	0	0	0	0	0	0	0	0	0	0	0	0	0	0	0	0	0	0	0	0	0	0	0	0	0	0	0	0.000205708	0	0	0	0	0	0	0	0	0	0	0	0	0	0	0	0	0	0
k__Bacteria;p__Chlorobi;c__BSV26;o__C20;f__;g__	0	0	0	0	0	0	0	0.000130634	0	0	0	0	0	0	0	0	0	0	0	0	0	0	0	0	0	0	0	0	0	0	0	0	0	0	0	0	0	0	0	0	0	0	0	0	0	0	0	0	0
k__Bacteria;p__Chlorobi;c__BSV26;o__PK329;f__;g__	0	0	0	0	0	0	0	0	0	0	0	0	0	0	0	0	0	0	0	0	0	0	0	0	0	0	0	0	0	0	0	0	0	0.00115213	0	0	0	0	0	0	0	0	0	0	0	0	0	0	0
k__Bacteria;p__Chlorobi;c__Chlorobia;o__Chlorobiales;f__Chlorobiaceae;Other	0	0	0	0	0	0	0	0	0	0	0	0	0	0	0	0	0	0	0	0	0	0	0	0	0	0	0	0	0	0	0	0	0	0	0	0	0	0.000308182	0	0	0	0	0	0	0	0	0	0	0
k__Bacteria;p__Chlorobi;c__Ignavibacteria;o__Ignavibacteriales;f__Ignavibacteriaceae;g__	0	0	0	0	0	0	0	0	0	0	0	0	0	0	0	0	0	0	0	0	0	0	0	0	0	0	0	0	0	0	0	0	0	0	0	0	0	0	0	0	0	0	0	0	0	0.000298641	0	0	0
k__Bacteria;p__Chlorobi;c__OPB56;o__;f__;g__	0	0	0	0	0	0	0	0	0	0	0	0	0	0	0	0	0	0	0	0.000310868	0.00105238	0.000739973	0.0007891	0	0	9.28505e-05	0	0	0	0	0	0	0.000239843	0	9.43699e-05	0	0	0.000924547	0	0	0	0	0	0	0	0	0	0	0
k__Bacteria;p__Chlorobi;c__SJA-28;o__;f__;g__	0	0	0	0	0	0	0	0	0	0	0	0	0	0	0	0	0	0	0	0	0	0	0	0	0	0	0	0	0	0	0	0	0	0	0.000150992	0	0	0.000205455	0	0	0	0	0	0	0	0	0	0	0
k__Bacteria;p__Chloroflexi;c__Anaerolineae;o__Anaerolineales;f__Anaerolinaceae;g__	0	0	0	0	0	0	0	0	0	0	0	0	0	0	0	0	0	0	0	0	0	0	0	0	0	0	0	0	0	0	0	0	0	0	3.7748e-05	0	0	0	0	0	0	0	0	0	0	0	0	0	0
k__Bacteria;p__Chloroflexi;c__Anaerolineae;o__Anaerolineales;f__Anaerolinaceae;g__Anaerolinea	0	0	0	0	0	0	0	0	0	0	0	0	0	0	0	0	0	0	0	0	0	0	0	0.000225205	0	0	0	0	0	0	0	0	0	0	0	0	0	0.000154091	0	0	0	0	0	0	0	0	0	0	0
k__Bacteria;p__Chloroflexi;c__Anaerolineae;o__Caldilineales;f__Caldilineaceae;g__	0	3.52659e-05	0	0	0	0	0	6.53168e-05	0	0	0	0	0	0	0	0	0	0	0	0	0	0	0	0	0	0	0	0	0	0	0	0	0	0	0	4.60172e-05	0	0.000359546	0	0	0	0	0	0	4.29849e-05	0	0	0	0
k__Bacteria;p__Chloroflexi;c__Anaerolineae;o__Caldilineales;f__Caldilineaceae;g__Caldilinea	0	0	0	0	0.000152439	0	0	0.00019595	0	0	0	0	0	0	0	0	0	0	0	0	0	0	0	0	0	0	0	0	0	0	0	0	0	0	0	0	0	0	0	0	0	0	0	0	0	0	0	0	0
k__Bacteria;p__Chloroflexi;c__Anaerolineae;o__DRC31;f__;g__	0	0	0	0	0	0	0	6.53168e-05	0	0	0	0	0	0	0	0	0	0	0	0	0	0	0	0	0	0	0	0	0	0	0	0	0	0	0	0	0	0	0	0	0	0	0	0	0	0	0	0	0
k__Bacteria;p__Chloroflexi;c__Anaerolineae;o__envOPS12;f__;g__	0	0	0	0	0	0	0	0	0	0	0	0	0	0	0	0	0	0	0	0	0	0	0	0	0	0	0	0	0	0	0	0	0.000191874	0	0.000132118	0	0	0	0	0	0	0	0	0	0	0	0.000131062	0	0
k__Bacteria;p__Chloroflexi;c__Anaerolineae;o__pLW-97;f__;g__	0	7.05318e-05	0	0	0	0	0	0.000261267	0	0	0	0	0	0	0	0	0	0	0	0	0	0	0	0	0	0	0	0	0	0	5.14271e-05	0	0	0.000864097	0	0	0	0	0	0	0	0	0	0	0	0	0	0	0
k__Bacteria;p__Chloroflexi;c__Anaerolineae;o__SB-34;f__;g__	0	0	0	0	0	0	0	0.000326584	0	0	0	0	0	0	0	0	0	0	0	0	0	0	0	0	0	0	0	0	0	0	0	0	0	0	0	0	0	0	0	0	0	0	0	0	0	0	0	0	0
k__Bacteria;p__Chloroflexi;c__Anaerolineae;o__SBR1031;f__A4b;g__	0	0	0	0	0	0	0	6.53168e-05	0	0	0	0	0	0	0	0	0	0	0	0	0	0	0	0	0	0	0	0	0	0	0	0	9.59371e-05	0	0	0	0	0	4.45871e-05	0	0	0	0	0	0	0	0	0	0
k__Bacteria;p__Chloroflexi;c__Anaerolineae;o__SJA-15;f__;g__	0	3.52659e-05	0	0	0	0	0	6.53168e-05	0	0	0	0	0	0	0	0	0	0	0	0	0	0	0	0	0	0	0	0	0	0	0	0	0	0.000816091	0	0	0	0	0	0	0	0	0	0	0	0	0	0	0
k__Bacteria;p__Chloroflexi;c__C0119;o__;f__;g__	0	0	0	0	0	0	0	0	0	0	0	0	0	3.77615e-05	0	0	0	0	0	0	0	0	0	0.00103594	0.000541976	0.000139276	0	0	0	0	0	0	9.59371e-05	0	0	0	0	0	0	0	0	0	0	0.000172295	0	0	6.55308e-05	0	0
k__Bacteria;p__Chloroflexi;c__Chloroflexi;o__[Roseiflexales];f__[Kouleothrixaceae];g__	0	0	0	0	0	0	0	0	0	0	0	0	0	0	0	0	0	0	0	0	0	0	0	0	5.41976e-05	0	0	0	0	0	0	0	0	0	0	0	0	0	0	0	0	0	0	0	0	0	0	0	0
k__Bacteria;p__Chloroflexi;c__Chloroflexi;o__[Roseiflexales];f__[Kouleothrixaceae];g__Kouleothrix	0	0	0	0	0	0	0	0	0	0	0	0	0	0	0	0	0	0	0	0	0	0	0	0	0	0	0	0	0	0	0	0	0	0	0	0	0	0	0	0	0	0	0	0	0	0	0	0	0
k__Bacteria;p__Chloroflexi;c__Chloroflexi;o__AKIW781;f__;g__	0	0	0	0	0	0	0	0	0	0	0	0	0	0	0	0	0	0	0	0	0	0	0	0	0	0	0	0	0	0	0	0	0	0	0	0	0	0	0	0	0	0	0	0	0	0	0	0	0
k__Bacteria;p__Chloroflexi;c__Chloroflexi;o__Chloroflexales;f__Chloroflexaceae;g__Chloronema	0	0	0	0	0	0	0	0	0	0	0	0	0	0	0	0	0	0	0	0	0	0	0	0	0	0	0	0	0	0	0	0	0	0	0	0	0	0	0	0	0	0	5.48095e-05	0	0	0	0	0	0
k__Bacteria;p__Chloroflexi;c__Ellin6529;o__;f__;g__	0	0.000105798	0	0	0	8.58038e-05	0	0.000391901	6.08902e-05	0	0	0	0	0	0	0	0	0	0	0	0	0	0	9.0082e-05	0	9.28505e-05	0	0	0	0	0	0	0	0	0	0	0	0.000102727	4.45871e-05	0	0	5.91156e-05	0	0	4.29849e-05	0	0	0	0
k__Bacteria;p__Chloroflexi;c__Gitt-GS-136;o__;f__;g__	0	0	0	0	0	0	0	0	0	0	0	0	0	0	0	0	0	0	0	0	0	0	0	0	0	0	0	0	0	0	0	0	0	0	0	0	0	5.13637e-05	0	0	0	0	0	0	0	0	0	0	0
k__Bacteria;p__Chloroflexi;c__Ktedonobacteria;o__B12-WMSP1;f__;g__	0	0	0	0	0	0	0	0	0	0	0	0	0	0	0	0	0	0	0	0	0	0	0	0	0	4.64253e-05	0	0	0	0	0	0	0	0	0	0	0	0.000359546	0	0	0	0	0	0	0	0	0	0	0
k__Bacteria;p__Chloroflexi;c__Ktedonobacteria;o__Elev-1554;f__;g__	0	0	0	0	0	0	0	0	0	0	0	0	0	0	0	0	0	0	0	0	0	0	0	0	0	0	0	0	0	0	0	0	0	0	0	0	0	0	0	0	0	0	0	0	0	0	0	0	0
k__Bacteria;p__Chloroflexi;c__Ktedonobacteria;o__JG30-KF-AS9;f__;g__	0	0	0	0	0	0	0	0	0	0	0	0	0	0	0	0	0	0	0	0	0	0	0	0	0.000108395	0	0	0	0	0	0	0	0	0	0	0	0	0	0	0	0	0	0	0	0	0	0	0	0
k__Bacteria;p__Chloroflexi;c__Ktedonobacteria;o__Ktedonobacterales;f__Ktedonobacteraceae;g__	0	0	0	0	0	0	0	0	0	0	0	0	0	3.77615e-05	0	0	0	0	0	0	0	0	0	0	0.000108395	0.000278552	0	0	0	0	0	0	0	0	0.000301984	0	0	0	0	0	0	0	0	0	0	0	0	0	0
k__Bacteria;p__Chloroflexi;c__Ktedonobacteria;o__Ktedonobacterales;f__Ktedonobacteraceae;g__FFCH10602	0	0	0	0	0	0	0	0	0	0	0	0	0	0	0	0	0	0	0	0	0	0	0	0	0	0	0	0	0	0	0	0	0	0	0.000622841	0	0	0	0	0	0	0	0	0	0	0	0	0	0
k__Bacteria;p__Chloroflexi;c__Ktedonobacteria;o__Thermogemmatisporales;f__Thermogemmatisporaceae;g__	0	0	0	0	0	0	0	0	0	0	0	0	0	0	0	0	0	0	0	0	0	0	0	0	0	0.000324977	0	0	0	0	0	0	4.79685e-05	0	0	0	0	0	0	0	0	0	0	0	0	0	0	0	0
k__Bacteria;p__Chloroflexi;c__Ktedonobacteria;o__TK10;f__;g__	0	0	0	0	0	0	0	0	0	0	0	0	0	0	0	0	0	0	0	0	0	0	0	0	0	0	0	0	0	0	0	0	0	0	0.00018874	0	0	0	0	0	0	0	0	0	0	0	0	0	0
k__Bacteria;p__Chloroflexi;c__Ktedonobacteria;Other;Other;Other	0	0	0	0	0	0	0	0	0	0	0	0	0	0	0	0	0	0	0	0	0	0	0	0	0	0	0	0	0	0	0	0	0	0	1.8874e-05	0	0	0	0	0	0	0	0	0	0	0	0	0	0
k__Bacteria;p__Chloroflexi;c__P2-11E;o__;f__;g__	0	0	0	0	0	0	0	0	0	0	0	0	0	0	0	0	0	0	0	0	0	0	0	0	0	4.64253e-05	0	0	0	0	0	0	0	0	0	0	0	0	0	0	0	0	0	0	0	0	0	0	0
k__Bacteria;p__Chloroflexi;c__S085;o__;f__;g__	0	0	0	0	0	0	0	0	0	0	0	0	0	0	0	0	0	0	0	0	0	0	0	0	0	0	0	0	0	0	0	0	0	0	1.8874e-05	0	0	0	0	0	0	0	0	0	0	0	0.000131062	0	0
k__Bacteria;p__Chloroflexi;c__Thermomicrobia;o__;f__;g__	0	0	0	0	0	0	0	0	0	0	0	0	0	0	0	0	0	0	0	0	0	0	0	0	5.41976e-05	0.000139276	0	0	0	0	0	0	0	0	0	0	0	0	0	0	0	0	0	0	0	0	0	0	0
k__Bacteria;p__Chloroflexi;c__Thermomicrobia;o__Ellin6537;f__;g__	0	0	0	0	0	0	0	0	0	0	0	0	0	0	0	0	0	0	0	0	0	0	0	4.5041e-05	0	0.000139276	0	0	0	0	0	0	0	0	0	0	0	0	0	0	0	0	0	0	0	0	0	0	0
k__Bacteria;p__Chloroflexi;c__Thermomicrobia;o__JG30-KF-CM45;f__;g__	0	0	0	0	0	0	0	0	0	0	0	0	0	0	0	0	0	0	0	0	0	0	0	0.000405369	0.000162593	0.000835655	0	0	0	0	0	0	0	0	3.7748e-05	0	0	0	4.45871e-05	0	0	0	0	0	0.000128955	0	0	0	0
k__Bacteria;p__Chloroflexi;c__TK10;o__;f__;g__	0	3.52659e-05	0	0	0	0	0	0	0	0	0	0	0	0	0	0	0	0	0	0	0	0	0	0	0	0	0	0	0	0	0	0	0	0	0	0	0	0	0	0	0	0	5.48095e-05	0	0	0	0	0	0
k__Bacteria;p__Chloroflexi;c__TK10;o__AKYG885;f__Dolo_23;g__	0	0	0	0	0	0	0	0	0	0	0	0	0	0	0	0	0	0	0	0	0	0	0	0	0	0	0	0	0	0	0	0	0	0	0	0	0.000208569	0	8.91742e-05	0	0	0	0	0	8.59697e-05	0	0	0	0
k__Bacteria;p__Chloroflexi;c__TK10;o__B07_WMSP1;f__;g__	0	0	0	0	0	0	0	0	0	0	0	0	0	0	0	0	0	0	0	0	0	0	0	0	0	0	0	0	0	8.79082e-05	0	0	0	0	0	0	0	0	0	0	0	0	0	0	0	0	0	0	0
k__Bacteria;p__Chloroflexi;c__TK10;o__B07_WMSP1;f__FFCH4570;g__	0	0	0	0	0	0	0	0	0	0	0	0	0	0	0	0	0	0	0	0	0	0	0	0	0.000162593	4.64253e-05	0	0	0	0	0	0	0	0	0	0	0	0	0	0	0	0	0	0	0	0	0	0	0
k__Bacteria;p__Chloroflexi;c__TK10;o__B07_WMSP1;Other;Other	0	0	0	0	0	0	0	0	0	0	0	0	0	0	0	0	0	0	0	0	0	0	0	0	0	0	0	0	0	0	0	0	0	0	0	0	0	0	0	0	0	0	0	0	0	0	0	0	0
k__Bacteria;p__Chloroflexi;c__TK17;o__;f__;g__	0	0	0	0	0	0	0	0	0	0	0	0	0	0	0	0	0	0	0	0	0	0	0	0	0	9.28505e-05	0	0	0	0	0	0	0	0	0	0	0	0	0	0	0	0	0	0	0	0	0	0	0
k__Bacteria;p__Chloroflexi;c__TK17;o__mle1-48;f__;g__	0	0	0	0	0	0	0	0	0	0	0	0	0	0	0	0	0	0	0	0	0	0	0	0	0	0	0	0.000468801	0	0	0	0	0	0	0	0	0	0.000205455	0	0	0	0	0	0	0	0	0	0	0
k__Bacteria;p__Chloroflexi;Other;Other;Other;Other	0	0	0	0	0	0	0	0	0	0	0	0	0	0	0	0	0	0	0	0	0	0	0	0	0	0	0	0	0	0	0	0	0	0	0	0	0	0	0	0	0	0	0	0	0	0	0	0	0
k__Bacteria;p__Cyanobacteria;c__;o__;f__;g__	0	0	0	0	0	0	0	0	0	0	0	0	0	0	0	0	0	0	0	0	0	0	0	0	0	0	0	0	0	0	0	0	0	0	0	0	0	0	0	0	0	0	0	0	0	0	6.55308e-05	0	0
k__Bacteria;p__Cyanobacteria;c__4C0d-2;o__MLE1-12;f__;g__	0	0	0	0	0	0	0	0	0	0	0	0	0	0	0	0	0	0	0	0	0	0	0	0	0	0	0	0	0	0	0.000411417	0	0	0	0	0	0	0.000308182	0	0	0	0	0	0	0	0	0	0	0
k__Bacteria;p__Cyanobacteria;c__4C0d-2;o__SM1D11;f__;g__	0	0	0	0	0	0	0	6.53168e-05	0	0	0	0	0	0	0	0	0	0	0	0	0	0	0	0.000135123	0	0	0	0	9.995e-05	0	0	0	0	0	0	0	0	0	0	0	5.41419e-05	0	0	0	0	0	0	0	0
k__Bacteria;p__Cyanobacteria;c__4C0d-2;o__YS2;f__;g__	0	0	0	0	0.000101626	0	0	0.00019595	0	0	0.000400673	0	0	0	0	0	0	0	0	0	0	0	0	0	0	0	0	9.37603e-05	0	0	0	0	0	0	0	0	8.93868e-05	0	0	0	0	0	0	0	0	0	0	0	0
k__Bacteria;p__Cyanobacteria;c__Chloroplast;o__Chlorophyta;f__;g__	0	0	0	0	0	0	0	0	0	0	0	0	0	0	0	0	0	0	0	0	0	0	0.000105213	0.00184668	5.41976e-05	0.00190344	0	0	0	0.000131862	0.00035999	0	4.79685e-05	0	7.54959e-05	0	0	5.13637e-05	0.00325486	0	0	0	0	0	0	0	0	0	0
k__Bacteria;p__Cyanobacteria;c__Chloroplast;o__Chlorophyta;f__Chlamydomonadaceae;g__	0	0	0	0	0	0	0	0	0	0	0	0	0	0	0	0	0	0	0	0	0	0	0	0	5.41976e-05	0	0	0	0	0	0	0	0	0	0	0	0	0.000616364	0.000891742	0	0	0	0	0	0	0	0	0	0
k__Bacteria;p__Cyanobacteria;c__Chloroplast;o__Chlorophyta;f__Chlamydomonadaceae;g__Dunaliella	0	0	0	0	0	0	0	0	0	0	0	0	0	0	0	0	0	0	0	0	0	0	0	0	0	0	0	0	0	0	0	0	0	0	0	0	0	0	0	0	0	0	0	0	0	0	0	0	0
k__Bacteria;p__Cyanobacteria;c__Chloroplast;o__Chlorophyta;f__Chlamydomonadaceae;Other	0	0	0	0	0	0	0	0	0	0	0	0	0	0	0	0	0	0	0	0	0	0	0	0	0.000162593	0	0	0	0	0	0	0	0	0	0	0	0	0	0	0	0	0	0	0	0	0	0	0	0
k__Bacteria;p__Cyanobacteria;c__Chloroplast;o__Chlorophyta;f__Trebouxiophyceae;g__	2.96542e-05	0	0	0	0	0	0	0.00019595	6.08902e-05	9.41708e-05	0.000120202	0	0	0	0	0	0	0	0	0	0	0	0	0	0	0	0	0	4.9975e-05	0	0	0	0.000191874	0	0	0	0	0.000154091	0.000133761	0	5.41419e-05	0	0	0	0	9.95471e-05	0	0	5.12899e-05
k__Bacteria;p__Cyanobacteria;c__Chloroplast;o__Chlorophyta;f__Trebouxiophyceae;g__Coccomyxa	0	0	0	0	5.0813e-05	0	0	0	0.00012178	0.000235427	0.000120202	0	4.44425e-05	0	0	0	0	0	0	0	0	0	0	0	0	0.000464253	0	0	0.000149925	4.39541e-05	0	0	0.000479685	0	0	0	0	0	0	0	0	0	0	0	0	0	0	0	0.00010258
k__Bacteria;p__Cyanobacteria;c__Chloroplast;o__Chlorophyta;f__Trebouxiophyceae;Other	0	0	0	0	0	0	0	0	0	0	0	0	0	0	0	0	0	0	0	0	0	0	0	0	0	0	0	0	0	0	0.000102854	0	9.59371e-05	0	0	0	0	0	0	0	0	0	0	0	0	0	0	0	0
k__Bacteria;p__Cyanobacteria;c__Chloroplast;o__Cryptophyta;f__;g__	0	0	0	0	0	0	0	0	0	0	0	0	0	0	0	0	0	0	0	0	0	0	0	0	0	0	0	0	0	0	0	0	0	0	0	0	0.000774686	0	0	0	0	0	0	0	0	0	0	0	0
k__Bacteria;p__Cyanobacteria;c__Chloroplast;o__Stramenopiles;f__;g__	0	0	0	0	0	0	0	0	0	0	0	0	0	0	0	0	0	0	0	0	0	0	0	0.00504459	0.0021679	0.00408542	0	0	0	0	0.000771407	0	0.000575622	0	0	0.000138052	0.000923664	0.00359546	0.000891742	0	0	0	0	0	0	0	0.000327654	0	0
k__Bacteria;p__Cyanobacteria;c__Chloroplast;o__Streptophyta;f__;g__	5.93085e-05	0.000564254	0	3.84275e-05	0.000203252	4.29019e-05	0	0.00222077	6.08902e-05	0.000235427	0.00172289	0	0	0	0	0	0	0	0.000241896	0	0	0	0	0.00148635	0.00113815	0.00102136	0	0.00145328	0	0.000175816	0.000822834	8.42566e-05	9.59371e-05	0	0	0	0	0.000770456	0	0	0	0	5.48095e-05	0	0.000214924	0.000746603	0.000393185	4.39502e-05	5.12899e-05
k__Bacteria;p__Cyanobacteria;c__ML635J-21;o__;f__;g__	0	0	0	0	0	0	0	0	0	0	0	0	0	0	0	0	0	0	0	0	0	0	0	0	0	0	0	0.000328161	0	0	0	0	0	0	0	0	0	0	4.45871e-05	0	0	0	0	0	0	0	0	0	0
k__Bacteria;p__Cyanobacteria;c__Nostocophycideae;o__Nostocales;f__Nostocaceae;g__Nostoc	0	0	0	0	0	0	0	0	0	0	0	0	0	0	0	0	0	0	0	0	0	0	0	0	0	0	0	0	0	0	0	0	0	0	0	0	0	0	0	0	0	0	0	0	0	0	0	0	0
k__Bacteria;p__Cyanobacteria;c__Nostocophycideae;o__Nostocales;f__Nostocaceae;Other	0	0	0	0	0	0	0	0	0	0	0	0	0	0	0	0	0	0	0	0	0	0	0	0	0	0	0	0	0	0	0	0	0.000143906	0	0	0	0	0	0	0	0	0	0	0	0	0	0.000131062	0	0
k__Bacteria;p__Cyanobacteria;c__Oscillatoriophycideae;o__Chroococcales;f__Cyanobacteriaceae;g__	0	0	0	0	0	0	0	0	0	0	0	0	0	0	0	0	0	0	0	0	0	0	0	0	0	0	0	0	0	0	0	0	0	0	0	0	0	0	0	0	0	0	0	0	0	0	0	0	0
k__Bacteria;p__Cyanobacteria;c__Oscillatoriophycideae;o__Chroococcales;f__Cyanobacteriaceae;g__Cyanobacterium	0	0	0	0	0	0	0	0	0	0	0	0	0	0	0	0	0	0	0	0	0	0	0	0	0	0	0	0	0	0	0	0	0	0	0	0	0	0	0	0	0	0	0	0	0	0	0	0	0
k__Bacteria;p__Cyanobacteria;c__Oscillatoriophycideae;o__Chroococcales;f__Xenococcaceae;g__	0	0	0	0	0	0	0	0	0	0	0	0	0	0	0	0	0	0	0	0	0	0	0	0.000180164	0.000812964	0	0	0	0	0	0	0	0	0	0	0	0	0	0	0	0	0	0	0	0	0	0	0	0
k__Bacteria;p__Cyanobacteria;c__Oscillatoriophycideae;o__Oscillatoriales;f__Phormidiaceae;g__Microcoleus	0	0	0	0	0	0	0	0	0	0	0	0	0	0	0	0	0	0	0	0	0	0	0	0	0	0	0	0	0	0	0.000154281	0	0	0	0	0	0	0	0	0	0	0	0	0	0	0	0	0	0
k__Bacteria;p__Cyanobacteria;c__Oscillatoriophycideae;o__Oscillatoriales;f__Phormidiaceae;g__Phormidium	0	0	0	0	0	0	0	0	0	0	0	0	0	0	0	0	0	0	0	0	0	0	0	0.000405369	0.000433581	0.000139276	0	0	0	0.000131862	0	0	0	0	0	0	0	0	0.00031211	0	0	0	0	0	0	0	0	0	5.12899e-05
k__Bacteria;p__Cyanobacteria;c__Synechococcophycideae;o__Pseudanabaenales;f__Pseudanabaenaceae;g__Halomicronema	0	0	0	0	0	0	0	0	0	0	0	0	0	0	0	0	0	0	0	0	0	0	0	0	0	0	0	0	0	0	0	0	0	0	0	0	0	0	0	0	0	0	0	0	0	0	6.55308e-05	0	0
k__Bacteria;p__Cyanobacteria;c__Synechococcophycideae;o__Pseudanabaenales;f__Pseudanabaenaceae;g__Leptolyngbya	0	0	0	0	0	0	0	0	0	0	0	0	0	0	0	0	0	0	0	0	0	0	0	0	0.000162593	0	0	0	0	0	0	0	4.79685e-05	0	0	0	0	0	0	0	0	0	0	0	0	0	0	0	0
k__Bacteria;p__Cyanobacteria;c__Synechococcophycideae;o__Pseudanabaenales;f__Pseudanabaenaceae;g__Pseudanabaena	0	0	0	0	0	0	0	0	0	0	0	0	0	0	0	0	0	0	0	0	0	0	0	0	0	0	0	0	0	0	0	0	4.79685e-05	0	0	0	0	0	0	0	0	0	0	0	0	0	0	0	0
k__Bacteria;p__Cyanobacteria;c__Synechococcophycideae;o__Synechococcales;f__Synechococcaceae;g__Prochlorococcus	0	0	0	7.68551e-05	0	0	0	0	0	0	0	0	0	0	0	0	0	0	0	0	0	0	0	0	0	0	0	0	0	0	0	0	0	0	0	0	0	0	0	0	0	0	0	0	8.59697e-05	0	0	0	0
k__Bacteria;p__Cyanobacteria;c__Synechococcophycideae;o__Synechococcales;f__Synechococcaceae;g__Synechococcus	0	0	0	3.84275e-05	0	4.29019e-05	0	0.000130634	0	0	0	0	0	0	0	0	0	0	0	0	0	0	0	0	0	0	0	0	0	0	0	0	0	0	0	0	0	0	0	0	0	0	0	0	8.59697e-05	0	0.000196592	0	0
k__Bacteria;p__Cyanobacteria;Other;Other;Other;Other	0	0	0	0	0	0	0	0	0	0	0	0	0	0	0	0	0	0	0	0	0	0	0	4.5041e-05	0	0	0	0	0.000149925	0	0	0	0	0	0	0	0	0	0	0	0	0	0	0	0	0	0	0	0
k__Bacteria;p__Elusimicrobia;c__Elusimicrobia;o__Elusimicrobiales;f__;g__	0	0	0	0	0	0	0	6.53168e-05	0	0	0	0	0	0	0	0	0	0	0	0	0	0	0	0	0	0	0	0	0	0	0	0	9.59371e-05	0	0	0	0	0	0	0	0	0	0	0	0	4.97735e-05	0	0	0
k__Bacteria;p__Elusimicrobia;c__Elusimicrobia;o__FAC88;f__;g__	0	0	0	0	0	0	0	0	0	0	0	0	0	0	0	0	0	0	0	0	0	0	0	0.000270246	0	0	0	0	0	0	0	0	0	0	5.66219e-05	0	0	0	0	0	0	0	0	0	0	0	0	0	0
k__Bacteria;p__Elusimicrobia;c__Elusimicrobia;o__IIb;f__;g__	0	0	0	0	0	0	0	0	0	0	0	0	0	0	0	0	0	0	0	0	0	0	0	0	0	0	0	0	0	0	0	0	0	0	3.7748e-05	0	0	0	0	0	0	0	0	0	0	0	0	0	0
k__Bacteria;p__FBP;c__;o__;f__;g__	0	0	0	0	0	0	0	0.000391901	0	0	0	0	0	0	0	0	0	0	0	0	0	0	0	0	5.41976e-05	0	0	0	0	0	0	0	4.79685e-05	0	0	0	0	0	0	0	0	0	0	0	0	0	0	0	0
k__Bacteria;p__FCPU426;c__;o__;f__;g__	0	0	0	0	0	0	0	0	0	0	0	0	0	0	0	0	0	0	0	0	0	0	0	0	0	0	0	0	0	0	0	0	4.79685e-05	0	0	0	0	0	0	0	0	0	0	0	0	0	0	0	0
k__Bacteria;p__Fibrobacteres;c__;o__;f__;g__	0	0	0	0	0	0	0	0	0	0	0	0	0	0	0	0	0	0	0	0	0	0	0	0	0	0	0	0	0	0	0	0	0	0	0	0	0	0	0	0	0	0	0	0	0	0	0	8.79005e-05	0
k__Bacteria;p__Fibrobacteres;c__Fibrobacteria;o__258ds10;f__;g__	0	0	0	0	0	0	0	0	0	0	0	0	0	0	0	0	0	0	0	0	0	0	0	0	0	0	0	0	0	4.39541e-05	0	0	0	0	0	0	0	0	0	0	0	0	0	0	0	0	0	0	0
k__Bacteria;p__Fibrobacteres;c__Fibrobacteria;o__Fibrobacterales;f__Fibrobacteraceae;g__	0	0	0	0	0	0	0	0	0	0	0	0	0	0	0	0	0	0	0	0	0	0	0	0	0	0	0	0	0	0	0	0	0	0	0	0	0	5.13637e-05	0	0	0	0	0	0	0	0	0	0	0
k__Bacteria;p__Fibrobacteres;c__Fibrobacteria;o__Fibrobacterales;f__Fibrobacteraceae;g__Fibrobacter	0	0	0	0	0	0	0	0	0	0	0	0	0	0	0	0	0	0	0	0	0	0	0	0	0	0	0	0	0	0	0	0	0	0	0	0	0	5.13637e-05	0	0	0	0	0	0	0	0	0	0	0
k__Bacteria;p__Fibrobacteres;c__TG3;o__TG3-1;f__TSCOR003-O20;g__	0	0	0	0	0	0	0	0	0	0	0	0	0	0	0	0	0	0	0	0	0	0	0	0	0	0	0	0.00014064	0	0	0	0	0	0	0	0	0	0	0	0	0	0	0	0	0	0	0	0	0
k__Bacteria;p__Firmicutes;c__Bacilli;o__Bacillales;f__;g__	0.00403298	0.00130484	3.49101e-05	0.000230565	0.000101626	0.000429019	0.00517735	0	0	0.000753367	0	0.000121635	0.000133327	0.000453138	0	0	0	0	0	0	0	0	0	0	0	0	0	0	0	0	5.14271e-05	0	0	0	0	0	2.97956e-05	5.13637e-05	0	0	0	0.000295578	0	0	0.000171939	0.000348415	0.000327654	0	0
k__Bacteria;p__Firmicutes;c__Bacilli;o__Bacillales;f__[Exiguobacteraceae];g__Exiguobacterium	0	0	0	0	0	0	0	0	0	0	0	0	0	0	0	0	0	0	0	0	0	0	0.000105213	0.000315287	0	0	0	0	0	0	0	0	4.79685e-05	0	0	0	0.000148978	0	0.0013822	0.000103252	0	0	5.48095e-05	0	0	0	0	0	0.00328256
k__Bacteria;p__Firmicutes;c__Bacilli;o__Bacillales;f__Alicyclobacillaceae;g__	0	0	0	0	0	0	0	0	0	0	0	0	0	0	0	0	0	0	0	0	0	0	0	0	5.41976e-05	4.64253e-05	0	0	0	0	0	0	0	0	0	0	0	0.000102727	0	0	0	0	0	0	0	0	0	0	0
k__Bacteria;p__Firmicutes;c__Bacilli;o__Bacillales;f__Alicyclobacillaceae;g__Alicyclobacillus	0.000296542	0.000105798	0	0	0.000101626	0	0	0	0.000730683	0.00113005	0	0.000121635	8.88849e-05	0	0	0	0	0	0	0	4.78354e-05	0	0	0	0	0	0.000693001	0	0.0001999	0.000439541	5.14271e-05	4.21283e-05	0.000239843	0	0.000169866	0.000644241	0.000238365	0.000667728	0	0	0.000108284	0	0.000328857	0.000114863	0.000257909	0.000348415	0.0008519	0	0
k__Bacteria;p__Firmicutes;c__Bacilli;o__Bacillales;f__Bacillaceae;g__	0	0	0	0	0	0	0	6.53168e-05	0	4.70854e-05	0	0	0	0	0	0	0	0	6.04741e-05	0	0	0	0	0	0.000596174	0.00153203	0	0.0314097	0.000249875	0.000131862	0	0	0.00033578	0	9.43699e-05	0	0.000506525	5.13637e-05	0.000802568	0.00144553	0.000162426	5.91156e-05	0.000109619	0.000459453	0.000472834	0	0	0	0.000820639
k__Bacteria;p__Firmicutes;c__Bacilli;o__Bacillales;f__Bacillaceae;g__Bacillus	0	0.000705318	0.000558562	3.84275e-05	0.000965447	0.000343215	9.64723e-05	0.00104507	0.00012178	9.41708e-05	0	8.10898e-05	0	0.000113284	0	0	0	0	0	0	0	0	0	0.00045041	0.00021679	0.00246054	0.000693001	0.00103136	9.995e-05	0.00189003	0.000617125	0.000337027	0.000911402	0.000528059	0.000868203	0.0013345	0.00047673	0.00128409	0.0144016	0.000929272	0.00887926	0.000532041	0.00301452	0.0012635	0.000128955	0.00104524	0.0008519	0.00276887	0.00220547
k__Bacteria;p__Firmicutes;c__Bacilli;o__Bacillales;f__Bacillaceae;g__Geobacillus	0	3.52659e-05	0	0	0	0	0	0	0	0	0	0	0	0	0	0	0	0	0	0	0	0	0	0	0	0	0.001001	0	0	0	0	0	0	0	0	0	0	0	0	0	0	0	0	0	0	0	0	0	0
k__Bacteria;p__Firmicutes;c__Bacilli;o__Bacillales;f__Bacillaceae;g__Virgibacillus	0	3.52659e-05	0	0	0	0	0	0	0	0	0	0	0	0	0	0	0	0	0	0	0	0	0	0	0	0	0	0	0	0	0	0	0	0	0	0	0	0	0	0	0	0	0	0	0	0	0	0	0
k__Bacteria;p__Firmicutes;c__Bacilli;o__Bacillales;f__Bacillaceae;Other	0	3.52659e-05	0	0	0	0	0	0	0	0	0	0	0	0	0	0	0	0	0	0	0	0	0	0	0	0	0	0.00126576	0	0	0	4.21283e-05	0	0	3.7748e-05	0	5.95912e-05	0	4.45871e-05	0	0	5.91156e-05	0.000109619	0	0	0	0	0	0.00010258
k__Bacteria;p__Firmicutes;c__Bacilli;o__Bacillales;f__Listeriaceae;g__	0	0	0	0	0	0	0	0	0	0	0	0	0	0	0	0	0	0	0	0	0	0	0	0	0	0	0	0	0	0	0	0	0	0	0	4.60172e-05	0	0	0	0	0	0	0	0	0	0	0	8.79005e-05	5.12899e-05
k__Bacteria;p__Firmicutes;c__Bacilli;o__Bacillales;f__Listeriaceae;g__Brochothrix	0.00160133	0.000282127	0.000384011	0.00015371	0.00614837	0.000171608	9.64723e-05	0.04226	0.0405529	9.41708e-05	0	0	0	0	0.000114844	0	0	0.000328041	0.000241896	0	0	0	0	4.5041e-05	5.41976e-05	0	0.032263	0.00290657	0.0517241	0.00694475	0	4.21283e-05	0.0264307	0.026451	0.00201952	0.010584	0.0283654	0.136833	4.45871e-05	0	0	0.00502483	0.0132639	0.0164829	0.000429849	0.00796376	0.134731	0.359117	0.125917
k__Bacteria;p__Firmicutes;c__Bacilli;o__Bacillales;f__Listeriaceae;g__Listeria	0	0	0	0	0	0	0	0	0	0	0	0	0	0	0	0	0	6.56082e-05	0	0	0.000191342	0	0	0	0	0.000232126	0	0	0	0	0	0	0	0	0	0	0	0	0	0	0	0	0	0	0	0	0	0	0
k__Bacteria;p__Firmicutes;c__Bacilli;o__Bacillales;f__Listeriaceae;Other	0	0	0	0	0	0	0	0	0	0	0	0	0	0	0	0	0	0	0	0	0	0	0	0	0	0	0	0	0	0	0	0	0	4.80054e-05	0	0	0	5.13637e-05	0	0	0	0	0	0	0	0	6.55308e-05	0.000263701	0.00010258
k__Bacteria;p__Firmicutes;c__Bacilli;o__Bacillales;f__Paenibacillaceae;g__	0	0	0	0	0	0	0	0	0	0	0	0	0	0	0	0	0	0	0	0	0	0	0	0	0	0	0	0	0	0	0	0	0	0	0	0	0	0	4.45871e-05	0	0	0	0	0	0	0	0	0	0
k__Bacteria;p__Firmicutes;c__Bacilli;o__Bacillales;f__Paenibacillaceae;g__Ammoniphilus	0	0	0	0	0	0	0	0	0	0	0	0	0	0	0	0	0	0	0	0	0	0	0	0	0	0	0	0	0	0	0	0	0	0	0	0	0.000178774	0	4.45871e-05	0	0	0	0	0	0	0	0	0	0
k__Bacteria;p__Firmicutes;c__Bacilli;o__Bacillales;f__Paenibacillaceae;g__Brevibacillus	0	0	0	0	0	0	0	0	0	0	0	0	0	0	0	0	0	0	0	0	0	0	0	0	0	0	0	0	0	8.79082e-05	0	0	0	0	0.000132118	4.60172e-05	0	5.13637e-05	4.45871e-05	0	0	0	0	0	0	0	0	0	0
k__Bacteria;p__Firmicutes;c__Bacilli;o__Bacillales;f__Paenibacillaceae;g__Cohnella	0	0	0	0	0	0	0	0	0	0	0	0	0	0	0	0	0	0	0	0	0	0	0	0	0.000108395	0	0	0	0	0	0	0	0	0	0	0	0.000446934	0	0	0	0	0	0	0	0	0	0	0	0
k__Bacteria;p__Firmicutes;c__Bacilli;o__Bacillales;f__Paenibacillaceae;g__Paenibacillus	0	0	3.49101e-05	0	0	0	0	6.53168e-05	0	0	0	0	0	0	0	0	0	0	0	0	0	0	0	0.00045041	0.000325186	0.00148561	0	0	0	0	0.000102854	0	0	0.000912102	0	0	0.00193671	0	0.000713394	0	5.41419e-05	0	0.000219238	0.000287158	0	0.000497735	0	4.39502e-05	0.00020516
k__Bacteria;p__Firmicutes;c__Bacilli;o__Bacillales;f__Paenibacillaceae;Other	0	0	0	0	0	0	0	0	0	0	0	0	0	0	0	0	0	0	0	0	0	0	0	0	0	0	0	0	0	0	0	0	0	0	0	0	0	0	0	0	0	0	0	0	0	0	0	0	0
k__Bacteria;p__Firmicutes;c__Bacilli;o__Bacillales;f__Planococcaceae;g__	0.00346955	0.00141064	3.49101e-05	0	0.000304878	0	0.0103225	0.000391901	0	0.000470854	0	0.000527084	0.000399982	0.000415376	0	0	0	0	0	0	4.78354e-05	0	0	0.00045041	0.000596174	0.00450325	0	0.000515681	0	0	0	0	9.59371e-05	0.000576065	0.000132118	4.60172e-05	0.0114415	0.00123273	0.000757981	0.00185854	0.00059556	0.00218728	0.000109619	0.000459453	0.000472834	0.00114479	0.00307995	0.000703204	0.00158999
k__Bacteria;p__Firmicutes;c__Bacilli;o__Bacillales;f__Planococcaceae;g__Kurthia	0.000266888	0.000105798	0	0	0	0	3.21574e-05	0	0	0.000659196	0	0	0	0	0	0	0	0	0	0	0	0	0	0.00045041	0	9.28505e-05	0	0	0	0	0	0	0	0	0	0	0.000119182	5.13637e-05	0.000133761	0	0	0	0	0	0	0.000199094	6.55308e-05	0	0
k__Bacteria;p__Firmicutes;c__Bacilli;o__Bacillales;f__Planococcaceae;g__Lysinibacillus	0	0	0	0	0	0	0	0	0	0	0	0	0	0	0	0	0	0	0	0	0	0	0	0	0	0	0	0	0	0	0	0	0	0	0	0	2.97956e-05	0	0	0	0	0	0	0	0	0	0	0	0.00010258
k__Bacteria;p__Firmicutes;c__Bacilli;o__Bacillales;f__Planococcaceae;g__Planococcus	0	0	0	0	0	0	0	0	0	0	0	0	0	0	0	0	0	0	0	0	0	0	0	0	0	0	0	0	0	0	0	0	0	0	0	4.60172e-05	0	0	0	0	0	0	0	0	0	0	0	0	0
k__Bacteria;p__Firmicutes;c__Bacilli;o__Bacillales;f__Planococcaceae;g__Planomicrobium	0	0	0	0	0	0	0	0	0	0	0	8.10898e-05	0	0.000151046	0	0	0	0	0	0	0	0	5.26067e-05	0.00405369	0.000379383	0	0	0	0	0	0	0	0	0	0	0	0	0	0	0	0	0	0	0	0	0	0	0	0
k__Bacteria;p__Firmicutes;c__Bacilli;o__Bacillales;f__Planococcaceae;g__Rummeliibacillus	2.96542e-05	0	0	0	0	0	0	0	0	9.41708e-05	0	0	0	0	0	1.39156e-05	0	0	0	0	0	0	0	0.00045041	5.41976e-05	0.000742804	0	0	0	0	0	0	0	0	1.8874e-05	0	0	0.000154091	4.45871e-05	0	0	0	0	0	0	0	0.000393185	0	0
k__Bacteria;p__Firmicutes;c__Bacilli;o__Bacillales;f__Planococcaceae;g__Solibacillus	0	0	3.49101e-05	0	0	0	0	0	0	0	0	0	4.44425e-05	0	0	0	0	0	0	0	0	0	0	0	0	0	0	0	4.9975e-05	0	0	0	0	0	0	0	0	5.13637e-05	0	0	0	0	0	0	0	0	0	0	0
k__Bacteria;p__Firmicutes;c__Bacilli;o__Bacillales;f__Planococcaceae;g__Sporosarcina	0.000593085	0.00380872	0	0.00399646	0.000203252	0.00317474	3.21574e-05	0.00019595	0	0.00103588	0	0	8.88849e-05	3.77615e-05	0	0	0	0	0	6.21736e-05	0	0	0	0.000855779	0.00325186	0.00575673	0	0.0077821	0.0021989	8.79082e-05	0.000102854	0	0.000383748	0.000240027	0.00120793	0.000276103	0.00798522	0.00349273	0.000222936	0.000206505	0.000487277	0.00478837	0.000109619	0.00315874	0.0104023	0	0.0221494	0.000483453	0.03857
k__Bacteria;p__Firmicutes;c__Bacilli;o__Bacillales;f__Planococcaceae;g__Viridibacillus	0	0	0	0	0	0	0	0	0	0	0	0	0	0	0	0	0	0	0	0	0	0	0	0	0	0	0	0	0	0	0	0	0	0	0	0	0	0	0	0	0	0	0	0	0	0	0	0	0.00035903
k__Bacteria;p__Firmicutes;c__Bacilli;o__Bacillales;f__Planococcaceae;Other	0.00177925	0.00232755	3.49101e-05	3.84275e-05	5.0813e-05	4.29019e-05	0.000225102	0.00143697	0	0.000470854	0	0.000648719	8.88849e-05	3.77615e-05	0	0	0	0	0	0	0.000143506	0	0	0.0279254	0.000867162	0.00436397	0	0.00276593	0.0009995	0	0	0	0.00033578	0.00235226	0.000169866	0	0.00834277	0.00457137	0.00508293	0.000103252	0.000216567	0.00780326	0.000712524	0.000746612	0.000214924	0.0208551	0.00478375	0	0.00497512
k__Bacteria;p__Firmicutes;c__Bacilli;o__Bacillales;f__Sporolactobacillaceae;g__	0	0	0	0	0	0	0	0	0	0	0	0	0	0	0	0	0	0	0	0	0	0	0	0	0	0	0	0	0	0	0	0	0	0	0	9.20344e-05	0	0	0	0	0	0	0	0	0	0	0	0	0
k__Bacteria;p__Firmicutes;c__Bacilli;o__Bacillales;f__Staphylococcaceae;g__Jeotgalicoccus	0	0	0	0	0	0	0	0	0	0	0	0	0.000133327	0.000151046	0	0	0	0	0	0	0	0	0.00031564	0	0.000162593	0.000696379	0	0	0.0027986	0	5.14271e-05	0	4.79685e-05	0	0	0	2.97956e-05	0.00164364	0.000178348	0	5.41419e-05	0	0	0	0	0	6.55308e-05	4.39502e-05	0
k__Bacteria;p__Firmicutes;c__Bacilli;o__Bacillales;f__Staphylococcaceae;g__Macrococcus	0	0.000282127	0	0	0.000762195	4.29019e-05	9.64723e-05	0.00111039	6.08902e-05	0	0	0	4.44425e-05	3.77615e-05	0	0	0	6.56082e-05	6.04741e-05	0	9.56709e-05	0	0.0007891	0.00256734	0.000379383	0.00315692	0.00154	0.000515681	0.0069965	0.00127467	0.000925688	4.21283e-05	0.00110328	0.00144016	0.00111356	0.000690258	0.0183243	0.0161282	0.09827	0.00185854	0.0160801	0.0312722	0.021869	0.0047094	0.000687758	0.000348415	0.000131062	0.0299741	0.00025645
k__Bacteria;p__Firmicutes;c__Bacilli;o__Bacillales;f__Staphylococcaceae;g__Staphylococcus	0	0.000211595	0	0	0.000406504	0	0.00025726	0	6.08902e-05	0	0	0	0	0	0	0	0	0	6.04741e-05	0	0	0	0	0.00319791	0.0022221	0.0111421	0.000154	0.0014064	0.00104948	0.0010549	0.0148624	0.000126385	0.00340577	0.00062407	0.0134194	0.00220883	0.0158215	0.00102727	0.165641	0.0469799	0.0125609	0.0422086	0.002302	0.0482426	0.000214924	0.0279727	6.55308e-05	0.0553773	0.071293
k__Bacteria;p__Firmicutes;c__Bacilli;o__Bacillales;f__Thermoactinomycetaceae;g__	0	0	0	0	0	0	0	0	0	0	0	0	0	0	0	0	0	0	0	0	0	0	0	0	0.000325186	0	0	0	0	0	0	0	0	0	0	0	0	0	0	0	0	0	0	0	0	0	0	0	0
k__Bacteria;p__Firmicutes;c__Bacilli;o__Bacillales;f__Thermoactinomycetaceae;g__Laceyella	0	0	0	0	0	0	0	0	0	0	0	0	0	0	0	0	0	0	0	0	0	0	0	0	0	0	0	0	0	0	0	0	0	4.80054e-05	0	0	0	0	0	0	0	0	0	0	0	0	0	0	0
k__Bacteria;p__Firmicutes;c__Bacilli;o__Bacillales;f__Thermoactinomycetaceae;g__Thermoactinomyces	0	0.000105798	0	0	0	0	0	0	0	0	0	0	0	0	0	0	0	0	0	0	0	0	0	0	0	0	7.70001e-05	0	0	0	0	0	0	0.00129615	0	0.000184069	0	0	0	0	0	0	0	0	0	0	0	0	0
k__Bacteria;p__Firmicutes;c__Bacilli;o__Bacillales;f__Thermoactinomycetaceae;Other	0	0	0	0	0	0	0	0	0	0	0	0	0	0	0	0	0	0	0	0	0	0	0	0	0	0	7.70001e-05	0	0	0	0	0	0	0	0	0	0	0	0	0	0	0	0	0	0	0	0	0	0
k__Bacteria;p__Firmicutes;c__Bacilli;o__Bacillales;Other;Other	8.89627e-05	0	0	0	0.000152439	0	3.21574e-05	0.000130634	0	0	0	0.00024327	4.44425e-05	0	0	0	0	6.56082e-05	0	0	0	0	0	0.000135123	0.000108395	0.000232126	0	0	9.995e-05	8.79082e-05	5.14271e-05	0.000168513	0.000527654	0	0	0.00207077	0.000357547	0.000667728	0.000891742	0.00227155	0.00839199	0.000413809	0.000712524	0.000402022	4.29849e-05	4.97735e-05	6.55308e-05	0.00769129	0.00707801
k__Bacteria;p__Firmicutes;c__Bacilli;o__Gemellales;f__Gemellaceae;g__	0	0	0	0	0	0	0	0	0	0	0	0	0	0	0	0	0	0	6.04741e-05	0	0	0	0	0	0	0	0	0	0	0	0	0	0	0	0	0	0	0	0	0	0	0	0	0	0	0	0	0	0
k__Bacteria;p__Firmicutes;c__Bacilli;o__Gemellales;f__Gemellaceae;g__Gemella	0	0.000387925	3.49101e-05	0.000268993	0.00050813	0.000257411	3.21574e-05	0.000130634	6.08902e-05	4.70854e-05	0	0.00190561	4.44425e-05	0	0	0	0	0.00918515	0.0240687	0.00696344	0.0161684	0.0128262	0.0100479	0.000180164	0.000758766	0.00566388	0.02618	0.000468801	0.0001999	0.000527449	0.00210851	4.21283e-05	0.006092	0.00240027	0.000434102	0.00750081	0.00312854	0.00667728	4.45871e-05	0.000206505	0.000108284	0.000413809	0.0158948	0.00195268	0.00322387	0.00428052	0.000131062	8.79005e-05	0
k__Bacteria;p__Firmicutes;c__Bacilli;o__Lactobacillales;f__;g__	0.000326197	0.000423191	6.98202e-05	3.84275e-05	5.0813e-05	4.29019e-05	0	0.000391901	6.08902e-05	0.000565025	0	0	0	7.5523e-05	0	0	0	0.00413332	0.00616836	0.0118752	0.00817986	0.00291056	0.00336683	0.000180164	5.41976e-05	0.000464253	0.00631401	0.000703202	0	8.79082e-05	0.000462844	4.21283e-05	0.00652372	0.000960108	0.000415228	0.00395748	0.000715094	0.000770456	0	0	0.000324851	0.000472925	0.0139216	0.00172295	0.000171939	0.00209049	0.000327654	8.79005e-05	0
k__Bacteria;p__Firmicutes;c__Bacilli;o__Lactobacillales;f__Aerococcaceae;g__	0	3.52659e-05	0	0	0	0	0	0	0	4.70854e-05	0	0	0	0	0	0	0	0	0	0	0	4.93316e-05	0	0	0.000325186	0	0	0	0	0	0	0	0	0	0	9.20344e-05	0	0	0	0	0.000162426	0	0	0	4.29849e-05	0	6.55308e-05	0	0
k__Bacteria;p__Firmicutes;c__Bacilli;o__Lactobacillales;f__Aerococcaceae;g__Aerococcus	0	0	0	0	0	0	6.43149e-05	0	0	0	0	0	0	0	0	0	0	0	0	0	0	0	0	0	0	0.000649954	0	0	0	0	0.000102854	0	0	0	0	0	0	0	0	0	0	0	0	0	0	0	0	0	0
k__Bacteria;p__Firmicutes;c__Bacilli;o__Lactobacillales;f__Aerococcaceae;g__Alloiococcus	0	0	0	0	0	0	0	0	0	0	0	0	0	0	0	0	0	0	0	0	0	0	0	0	0.000108395	0.000185701	0	0.000375041	0	0	0	8.42566e-05	4.79685e-05	0	0	0.000736275	0.000357547	0	0	0.000103252	0	0	0	0	0	0	0	0	0
k__Bacteria;p__Firmicutes;c__Bacilli;o__Lactobacillales;f__Aerococcaceae;g__Facklamia	0	7.05318e-05	0	3.84275e-05	0.000965447	4.29019e-05	0	0.00176355	6.08902e-05	0	0	0.00016218	0	0	0	0	0	0.000459257	6.04741e-05	0.0259264	4.78354e-05	0	0	0.00090082	0.000596174	0.00389972	0.000154	0.000703202	0.00029985	0.000263725	0.000308563	0	0.00158296	0	0.00149104	0.00414155	0.0415947	0.000770456	0	0.00113578	0.083595	0.00709388	5.48095e-05	0.0196991	8.59697e-05	0	0	0.0089219	0
k__Bacteria;p__Firmicutes;c__Bacilli;o__Lactobacillales;f__Aerococcaceae;Other	0	0.000105798	0	0	0	0	0	0	0	0	0	0	0	0	0	0	0	0	0	0	0	0	0	0	0	0	0	0	0	0	0	0	0	0	0	0	0	0	0	0	0.000162426	0	0	0	0	0	0	0	0
k__Bacteria;p__Firmicutes;c__Bacilli;o__Lactobacillales;f__Carnobacteriaceae;g__	0	0	0	3.84275e-05	0.013872	4.29019e-05	9.64723e-05	0.000587851	6.08902e-05	4.70854e-05	0	0	0	0	0.000229687	0	0	0	0	0	0	0	0	0	0	0	0.000231	4.68801e-05	0.000349825	0	0	0	4.79685e-05	0	0	0	0.00208569	0.00041091	0	0	0	0	0	0.000114863	4.29849e-05	0.00223981	6.55308e-05	0.00505428	0.00266708
k__Bacteria;p__Firmicutes;c__Bacilli;o__Lactobacillales;f__Carnobacteriaceae;g__Carnobacterium	0.000622739	0.000105798	0.000244371	0.00030742	0.131402	4.29019e-05	0.000192945	0.00254735	0.000730683	0.000706281	0	0	0.00053331	0.00075523	0.000459374	0	0	0	0.000241896	0.000373042	0	0	0.000210427	4.5041e-05	0	0.000696379	0.001078	0.00154704	0.0123438	0.000659312	0.000257136	8.42566e-05	0.000431717	0.0129615	3.7748e-05	0	0.0431738	0.0159741	0.000490458	0.000103252	5.41419e-05	0.000177347	0.000767334	0.00356076	0.000343879	0.0332487	0.00321101	0.0632884	0.103708
k__Bacteria;p__Firmicutes;c__Bacilli;o__Lactobacillales;f__Carnobacteriaceae;g__Isobaculum	0	0	0	0	0	0	0	0	0	0	0	0	0	0	0	0	0	0	0	0	0	0	0	0	0	0	0	0	0	0	0	0	0	0	0	0	0	0	0	0	0	0	0	0	0	0	0	0	5.12899e-05
k__Bacteria;p__Firmicutes;c__Bacilli;o__Lactobacillales;f__Carnobacteriaceae;g__Trichococcus	0	3.52659e-05	0	0	0	0	0	0	0	0	0	0	0	0	0	0	0	0	0	0	0	0	0	0	0	0	0	0	0	0	0	0	0	0	0	0	0	0	0.00124844	0	0	0	0	0	0	0	0	0	0
k__Bacteria;p__Firmicutes;c__Bacilli;o__Lactobacillales;f__Carnobacteriaceae;Other	5.93085e-05	0	0	0	0.00106707	0	0	0.000130634	0	0	0	0	0	0	0	0	0	0	0	0	0	0	0	0	0	0	0	4.68801e-05	4.9975e-05	0	0	0	0	0	0	0	0.000446934	5.13637e-05	0	0	0	0	5.48095e-05	0	0	0.000597282	0	0.00101086	0
k__Bacteria;p__Firmicutes;c__Bacilli;o__Lactobacillales;f__Enterococcaceae;g__	0	0.000105798	0	0	0	0	0	0	0	0	0	0	0	0	0	0	0	0	0	0	0	0	0	0	0	0	0	0	0	0	0	0	0	0	0	0	0	0	0	0	0	0	0	0	0	0	0	4.39502e-05	0.00030774
k__Bacteria;p__Firmicutes;c__Bacilli;o__Lactobacillales;f__Enterococcaceae;g__Enterococcus	0.0792065	0.00222175	6.98202e-05	0.00119125	0.000101626	0.00132996	0.0010612	0.0175702	0.000548012	0.00240136	0.00520875	0.000648719	0.000399982	0.000339853	5.74218e-05	0	0	0	0	6.21736e-05	0	0	0	0.00243221	0.000162593	0.000278552	0	0	0.00029985	0.000615358	0.00452558	0.000631925	0.00134312	0	0	0.000276103	2.97956e-05	0.000256819	0.000178348	0	0.000108284	0.00419721	0.000328857	0.000574317	0.000816713	0.000447962	0.00124509	0.000703204	0.0215418
k__Bacteria;p__Firmicutes;c__Bacilli;o__Lactobacillales;f__Enterococcaceae;g__Vagococcus	0.0273412	0.0146354	0.00013964	0.00203666	0.0143801	0.00214509	0.0261762	0.0250816	0.00012178	0.00654487	0	0.000202725	0.00017777	0.000490899	0	0	0	0	0	6.21736e-05	0	0	0	0.00211693	0.000108395	0.000835655	0	0.0292532	0.00444778	0	0.000154281	0	0.000575622	0.0097931	0.000339732	0.000368138	0.0384661	0.0156659	0	0	0.000108284	0.0159021	0.000438476	0.00310131	0.00614684	0.0314071	0.0161206	0.000175801	0
k__Bacteria;p__Firmicutes;c__Bacilli;o__Lactobacillales;f__Enterococcaceae;Other	0.0296246	0.00652419	3.49101e-05	0.00311263	0	0.00313184	0.00620639	0.000130634	0.000182671	0.00207176	0	0.000283814	0.000399982	0.000151046	0	0	0	0	0	0.00130565	0	0	0.00015782	0.00207189	0.000108395	0.000371402	0	0.00290657	0.00604698	0	0	8.42566e-05	0.00100734	0	0.000169866	0.000230086	0.000566116	0.000565001	0	0	5.41419e-05	0.00691653	0	0.0211348	0.00159044	0	0.00176933	0.00114271	0.00225676
k__Bacteria;p__Firmicutes;c__Bacilli;o__Lactobacillales;f__Lactobacillaceae;g__Lactobacillus	0	0	0	0	0	0	0	0	0	0	0	0	0	0	0.000861326	0.000153071	0	0	0	0	0	0	0	0	0.00021679	0	0.000770001	0	0	0	0	0	0	0	0	0.000276103	0.000387343	0	0	0	0.000108284	0	0	0	8.59697e-05	9.95471e-05	0.00163827	0	0
k__Bacteria;p__Firmicutes;c__Bacilli;o__Lactobacillales;f__Leuconostocaceae;g__	0	0	0	0	0	0	0	0	0	0	0	0	0	0	0	0	0	0	0	0	0	0	0	0	0	0	0	0	0	0	0	0	0	0	0	0	0	0	0	0	0.000108284	0	0	0	0	0	0	0	0
k__Bacteria;p__Firmicutes;c__Bacilli;o__Lactobacillales;f__Leuconostocaceae;g__Leuconostoc	5.93085e-05	0	0	0	0.000254065	0	0	0.000261267	6.08902e-05	0	0	0	0	0	0	0	0	0	0	0	0	0	0	0	0	0	0	0	0	0	0	0	0	0	0	0.000230086	0.00235385	0	0	0	0	0	0	0	0	0.000199094	0.000589777	0	0
k__Bacteria;p__Firmicutes;c__Bacilli;o__Lactobacillales;f__Leuconostocaceae;g__Weissella	0	0	0	0	0	0	0	6.53168e-05	0	0	0	0	0	0	0	0	0	0	0	0	0	0	0	0	0	0	0	0	0	0	0	0	0	0	0	0	0	0	0	0	0	0	0	0	0	0	0	0	0
k__Bacteria;p__Firmicutes;c__Bacilli;o__Lactobacillales;f__Streptococcaceae;g__	0	0	0	0	0	0	0	0	6.08902e-05	0	0	0	0	0	0	0	0	0.000196825	0.000120948	0.000248694	0	0	0	0	0	0	0	0	0	0	0	0	0	0	3.7748e-05	4.60172e-05	0	0	0	0	0	0	0	0	0	0	0	0	0
k__Bacteria;p__Firmicutes;c__Bacilli;o__Lactobacillales;f__Streptococcaceae;g__Lactococcus	0.000177925	0.000211595	0	0.011144	0.00106707	0.0103394	0.000321574	0.0209014	0.00584546	0.003861	0	0	0	0	0	2.78311e-05	0	0	6.04741e-05	0	0	0	0	0.000585533	0	0.000649954	0	9.37603e-05	0.000749625	0.0069008	0.000514271	4.21283e-05	0	0	0.000226488	4.60172e-05	0.00208569	0.000565001	0	0	0	0.000118231	5.48095e-05	0.00195268	0.00154746	0	0.00366972	4.39502e-05	0.00189773
k__Bacteria;p__Firmicutes;c__Bacilli;o__Lactobacillales;f__Streptococcaceae;g__Streptococcus	0.000533776	0.000141064	0	7.68551e-05	5.0813e-05	0.000257411	6.43149e-05	0.00372306	0.000182671	9.41708e-05	8.01346e-05	0.000608174	0	0	0	0	0	0.0087915	0.0464441	0.0387341	0.000287013	4.93316e-05	0.00226209	0	0.000596174	0.000742804	0.00585201	0.000515681	4.9975e-05	0	0.000822834	4.21283e-05	0.000815465	0	0.000113244	9.20344e-05	0.00026816	0.00128409	8.91742e-05	0.000103252	0.00173254	0	0.000164429	0.076499	4.29849e-05	0.000199094	0.000327654	0	0.00015387
k__Bacteria;p__Firmicutes;c__Bacilli;o__Lactobacillales;f__Streptococcaceae;Other	0	0.000141064	0	0.00103754	0	0.00128706	0.00012863	0.000783801	0.000304451	9.41708e-05	0	0	0	0	0	0	0	0	0	0.000124347	0	0	0	0	0	0	0	0	4.9975e-05	4.39541e-05	0	0	0	0	0	0	0	0	0	0	0	0.000118231	0	0	4.29849e-05	0	6.55308e-05	0	0.000564189
k__Bacteria;p__Firmicutes;c__Bacilli;o__Lactobacillales;Other;Other	0.00260957	0.0015517	0.00013964	0.00030742	0.00137195	0.000171608	0.00112551	0.00326584	0.000608902	0.000235427	0	0.000283814	4.44425e-05	7.5523e-05	0	4.17467e-05	0	0	0	0.00105695	0	0	0	0.00279254	0	0	0	0	0.00584708	0.000527449	0.000102854	0.000842566	0	0	0.000150992	0.000184069	0	0.000256819	0	0	0	0.000236463	0.000274048	0.00436481	0.000214924	0.000149321	0.000327654	0.00210961	0.0101041
k__Bacteria;p__Firmicutes;c__Bacilli;o__Turicibacterales;f__Turicibacteraceae;g__Turicibacter	0.0122472	0.0369234	0.00216443	0.000268993	0.00279472	0.000214509	0.000192945	0.000326584	0.000365341	0.00663904	0.000240404	0.0036085	0.000133327	0.000339853	0	0	0	0	0.000241896	0	0	4.93316e-05	0.000210427	0.000585533	0.000162593	0	0	0	0.00069965	8.79082e-05	0.00956544	0.000421283	0.000191874	0	0.000660589	0	0.000506525	0.000719092	0	0	0	0.00195082	0	0.00149322	0	0	0.00242464	0	0
k__Bacteria;p__Firmicutes;c__Bacilli;Other;Other;Other	0.00222407	0.000705318	0	0.00015371	0.000152439	0.000171608	0.00102904	6.53168e-05	0.00012178	0.00051794	0	0	8.88849e-05	0.000113284	0	0	0	0.000196825	0.00102806	0	9.56709e-05	0	0.000263033	0	0	4.64253e-05	0	0.000328161	0	0	0	0	0	4.80054e-05	1.8874e-05	0	0.000804481	5.13637e-05	0	0	0	0.000709388	0.00104138	0.000114863	0.000128955	0.000398188	0.000720839	8.79005e-05	0.000512899
k__Bacteria;p__Firmicutes;c__Clostridia;o__;f__;g__	0	0	0	0	0	0	0	0	0	0	0	0	0	0	0	0	0	0	0	0	0	0	0	0	0	0	0	0	0	0	0	0	0	0	0	0	0	0	0	0	0	0	0	0	0	0	0	0	0
k__Bacteria;p__Firmicutes;c__Clostridia;o__Clostridiales;f__;g__	0.00403298	0.00899281	0.00488741	0.012489	0.0278963	0.0130422	0.0127343	0.00862182	0.00864641	0.00244844	0.0124209	0.00782517	0.0162659	0.00959142	0.00545507	0.00555231	0.000582411	6.56082e-05	0	0.00124347	4.78354e-05	0.000197326	0.000210427	0.0027475	0.000921359	0.000742804	0	0.00225025	0.00249875	0.00940618	0.000257136	0.00408645	9.59371e-05	0.00696078	0.00128343	0.00644241	0.00592932	0.00113	0.000178348	0	0	0.00206905	0.000164429	0.00229727	0.00894085	0.0167737	0.00583224	0	0.000615479
k__Bacteria;p__Firmicutes;c__Clostridia;o__Clostridiales;f__[Acidaminobacteraceae];g__	0	0	0	0	0	0	0	0	0	0	0	0	0	0	0	0	0	0	0	0	0	0	0	0	0	0	0	0	0	0	0	0	0	0	0	0	0	0	0	0	0	0	0	0	0	0	0.000131062	0	0
k__Bacteria;p__Firmicutes;c__Clostridia;o__Clostridiales;f__[Acidaminobacteraceae];g__Fusibacter	0	0	0	0	0	0	0	0	0	0	0	0	0	0	0	0	0	6.56082e-05	6.04741e-05	0.000497389	0.00124372	0.0018746	0.000736493	0	0	0.000649954	0	0	0	0	0	0	0.000479685	0	0	0	0	0	0.00129303	0	0	0	0	0	0	0	0	0	0
k__Bacteria;p__Firmicutes;c__Clostridia;o__Clostridiales;f__[Acidaminobacteraceae];g__Guggenheimella	0	0	0	0	0	0	0	0	0	0	0	0	0	0	0	0	0	0	0	0	0	0	0	0	0	0	0	0	4.9975e-05	0	0	0	0	0	0	0	0	0	0	0	0	0	0	0	0	0	0	0	0
k__Bacteria;p__Firmicutes;c__Clostridia;o__Clostridiales;f__[Acidaminobacteraceae];Other	0	3.52659e-05	0	0	0	0	0	0	0	0	0	0	0	0	0	0	0	0	0	0	0	0	0	0	0	0	0	0	0	0	0	0	0	0	0	0	0	0	0	0	0	0	0	0	0	0	0	0	0
k__Bacteria;p__Firmicutes;c__Clostridia;o__Clostridiales;f__[Mogibacteriaceae];g__	2.96542e-05	0.000387925	3.49101e-05	0	0	4.29019e-05	6.43149e-05	0.00339647	0	0.000659196	0.00060101	4.05449e-05	0	0	0	0	0	0.00360845	0.00151185	0.000808257	0.00181775	0.000591979	0.000420853	0	0	0	0	0	0	8.79082e-05	0	4.21283e-05	9.59371e-05	0.00163218	9.43699e-05	0	0	0	0	0	0	0	0	0	4.29849e-05	0	0	0	0
k__Bacteria;p__Firmicutes;c__Clostridia;o__Clostridiales;f__[Mogibacteriaceae];g__Anaerovorax	0	0	0	0	0	0	0	0	0	0	0	0	0	0	0	0	0	0	0	6.21736e-05	0.000239177	4.93316e-05	0.000105213	0	0	9.28505e-05	0	0	0	0	0	0	0.00033578	0.00168019	0	0	0	0	0.000178348	0	0	0	0	0	0	0	0	0	0
k__Bacteria;p__Firmicutes;c__Clostridia;o__Clostridiales;f__[Mogibacteriaceae];g__Mogibacterium	0	0.000317393	0	0	0	4.29019e-05	0	0.00326584	6.08902e-05	0	0.000520875	0	0	0	0	0	0	0	0	0	0	0	0	0	0	0	0	0	0.000149925	8.79082e-05	0	8.42566e-05	0	0.00345639	0	0	0	0	0	0	0	0	5.48095e-05	0	4.29849e-05	0	0	0	0
k__Bacteria;p__Firmicutes;c__Clostridia;o__Clostridiales;f__[Tissierellaceae];g__	0.000177925	0.00680632	3.49101e-05	0.00211351	0	0.00154447	0.00311927	6.53168e-05	0	0.00202467	0	0	0	0	0	0	0	0	0	0.000497389	0	4.93316e-05	0.00047346	0	0	0	0	0.00173456	0.00204898	0	0	0	0.000767497	0	0	4.60172e-05	0	0.000102727	0.000490458	0	0	0.000177347	0	0	0.00876891	4.97735e-05	0.00131062	0	0
k__Bacteria;p__Firmicutes;c__Clostridia;o__Clostridiales;f__[Tissierellaceae];g__Anaerococcus	0	0	0	0	0	0	0	0	0	0	0	0	0	0	0	0	0	0	0	0	0	0	0	0	0	0	0	0	0.000149925	0	0	0	0	0	0	0	0	0	0	0	0.00747158	0	0	0.000114863	0	0	0	0	0
k__Bacteria;p__Firmicutes;c__Clostridia;o__Clostridiales;f__[Tissierellaceae];g__Finegoldia	0	0	0	0	0	0	0	0	0	0	0	0	0	0	0	0	0	0	0	0	0	0	0	0	0	0	0	0	0	0	0	0	0	0	0	0.000230086	0	0	0	0	0.000216567	0	5.48095e-05	0.000114863	0	0	0	0.000263701	0
k__Bacteria;p__Firmicutes;c__Clostridia;o__Clostridiales;f__[Tissierellaceae];g__Gallicola	0.00243165	0.0138595	0.00010473	0.000230565	0.000203252	0.000214509	0.00012863	0	0	0.000141256	0	0	0	0	0	0	0	0	0	0	0	0	0	0	0	0	0	0	0	0	0	0	0	0.000432048	7.54959e-05	0	0	0	0	0	0.000433135	5.91156e-05	0	0.00269929	0.000171939	0	0.000327654	0	0
k__Bacteria;p__Firmicutes;c__Clostridia;o__Clostridiales;f__[Tissierellaceae];g__Helcococcus	0	0.000105798	0	0	0	0	0	0	0	0	0	0	0	0	0	0	0	0	0	0	0	0	0	0	0	0	0	0	0	0	0	0	0	0	0	4.60172e-05	0.000178774	0	0	0.0019618	0.112723	0	0	0	0	0	0	0	0
k__Bacteria;p__Firmicutes;c__Clostridia;o__Clostridiales;f__[Tissierellaceae];g__Parvimonas	0.00020758	0	6.98202e-05	7.68551e-05	0.000101626	0	0	0.00320052	0.000791573	0.000235427	0.000240404	0.000567629	4.44425e-05	0.000453138	0	0	0	0.0398898	0.0643445	0.0195847	0.0722315	0.104484	0.0372455	0.0027475	0.00265568	0.00798514	0.023177	0.00225025	0.000149925	0.000263725	0.000874261	8.42566e-05	0.0617835	0.000864097	0.000490723	0.0116424	0.00256242	0.00395501	4.45871e-05	0.00588539	0.00146183	5.91156e-05	0.000876953	0.00447967	0.000300894	0.00209049	0.000262123	4.39502e-05	5.12899e-05
k__Bacteria;p__Firmicutes;c__Clostridia;o__Clostridiales;f__[Tissierellaceae];g__Peptoniphilus	0	0.0488433	0	0	0.000355691	0	0	0.00111039	0	0.000282512	0	0	0	0	0	0	0	0	0	0.000124347	0	0	0	0.000270246	0.000162593	0.000557103	0	0	0.0001999	0	0	0	0	0	0.000226488	0	0	0	0	0.000103252	0.00335679	0.000472925	0	0.00206754	0.000171939	0	0.00144168	0	0
k__Bacteria;p__Firmicutes;c__Clostridia;o__Clostridiales;f__[Tissierellaceae];g__Sporanaerobacter	2.96542e-05	0.000317393	0	0	0	0	0	0	0	0	0	0	0	0	0	0	0	0	0	0	0	0	0	0	0	0	0	0	0	0	0	0	0	0	0.000226488	0	0	0	0	0	0	0.000295578	0	0.00246956	0	0	0	0	0
k__Bacteria;p__Firmicutes;c__Clostridia;o__Clostridiales;f__[Tissierellaceae];g__Tepidimicrobium	0	0.00105798	0	0.00030742	5.0813e-05	0.000600626	6.43149e-05	0	0	0	0	0	0	0	0	0	0	0	0	0	0	0	0	0	0	0	0	0.0871033	4.9975e-05	0	0	0	0	0	3.7748e-05	9.20344e-05	0	5.13637e-05	0	0	0	5.91156e-05	5.48095e-05	0	0.00257909	0	0.00144168	0	0
k__Bacteria;p__Firmicutes;c__Clostridia;o__Clostridiales;f__[Tissierellaceae];g__Tissierella_Soehngenia	0	0.000458457	0	3.84275e-05	0	0	0	0	0	4.70854e-05	0	0	0	0	0	0	0	0	0	0	0	0	0	0	0	0	0	4.68801e-05	0	0	0	0	0	0	0	0	0	0	0.000401284	0	0	0	0	0.000229727	0	0	0.000524246	0	0
k__Bacteria;p__Firmicutes;c__Clostridia;o__Clostridiales;f__[Tissierellaceae];Other	0	0.00105798	6.98202e-05	0	0	0	3.21574e-05	0	0	0.000753367	0	0	0	0	0	0	0	0	0	0	0.000143506	0	0	0	0	0	0	0.0139234	0.000349825	0	0	0	0	0.000144016	0.000736085	0	0.000417138	0.000308182	0	0	0.000162426	0.000472925	0	0.00292901	0.000128955	0	0.000131062	0	0
k__Bacteria;p__Firmicutes;c__Clostridia;o__Clostridiales;f__Caldicoprobacteraceae;g__Caldicoprobacter	0	3.52659e-05	0	0	0	0	0	0	0	0	0	0	0	0	0	0	0	0	0	0	0	0	0	0	0	0	0	0	0	0	0	0	0	0	0	0	0	0	0	0	0	0	0	0	0	0	0	0	0
k__Bacteria;p__Firmicutes;c__Clostridia;o__Clostridiales;f__Christensenellaceae;g__	0	0	0	0	0	0	0	6.53168e-05	0	0	0.000120202	0	0	0	0	0	0	0	0	0	0	0	0	0	0	0	0	0	0	0	0	0	0	0	0	0	0	0	0	0	0	0	0	0	0	0	0.000131062	0	0
k__Bacteria;p__Firmicutes;c__Clostridia;o__Clostridiales;f__Clostridiaceae;g__	0.0693019	0.0798773	0.148682	0.0574108	0.0625508	0.0505384	0.12625	0.0190072	0.0435974	0.0474621	0.110506	0.156666	0.0721746	0.0647987	0.0149297	0.0115221	0.0397204	0.000131216	0.000241896	0.000994777	0.000287013	0.00310789	0.00352465	0.0442302	0.114845	0.0489322	0.00993301	0.00609442	0.0348326	0.0329216	0.0591412	0.190294	0.0120881	0.0387883	0.0424287	0.0958999	0.0578631	0.0336946	0.000579633	0	0.000162426	0.0353511	0.0111811	0.0223983	0.0356345	0.0699318	0.0515727	0	0.00169257
k__Bacteria;p__Firmicutes;c__Clostridia;o__Clostridiales;f__Clostridiaceae;g__02d06	0.00121582	0.000740584	0.00143131	7.68551e-05	0.000406504	4.29019e-05	0.00209023	6.53168e-05	0.000304451	0.00051794	0.000721212	0.00482485	0.00053331	0.00075523	0.000114844	5.56622e-05	0.000116482	0	0	0	0	0	5.26067e-05	4.5041e-05	0.000812964	0.000185701	7.70001e-05	0	9.995e-05	0	0.00205708	0.000421283	0.000191874	0.000192022	0.000169866	4.60172e-05	0.00026816	0	0	0	0	5.91156e-05	0	5.74317e-05	0	9.95471e-05	6.55308e-05	0	0
k__Bacteria;p__Firmicutes;c__Clostridia;o__Clostridiales;f__Clostridiaceae;g__Alkaliphilus	0	0.000141064	3.49101e-05	0	0	0	0	0	0	0	0	0	0	0	0	0	0	0	0	0	0	0	0	0	0	0	0	0	0	0	0	0	0	0	9.43699e-05	0	0	0	0	0	0.000108284	0	0	0	0	0	0	0	0
k__Bacteria;p__Firmicutes;c__Clostridia;o__Clostridiales;f__Clostridiaceae;g__Caloramator	0	0	0	0	0	0	0	0	0	0	0	0	0	0	0	0	0	0	0	0	0	0	0	0	0	4.64253e-05	0	0	0	0	0	0	0	0	0	0	0	0	0	0	0	0	0	0	0	0	0	4.39502e-05	0
k__Bacteria;p__Firmicutes;c__Clostridia;o__Clostridiales;f__Clostridiaceae;g__Clostridium	0.188364	0.109148	0.270344	0.18572	0.357419	0.19353	0.106505	0.118289	0.239542	0.158631	0.107861	0.238242	0.0809297	0.0593611	0.143382	0.431883	0.0104834	0.00144338	0.000120948	0.0101965	0.00358766	0.00389719	0.00436635	0.183587	0.193214	0.0734448	0.048279	0.0135952	0.0914043	0.220738	0.142402	0.141088	0.0153499	0.0707119	0.052564	0.117022	0.159138	0.0654887	0.00160514	0	0.000108284	0.0464649	0.0135928	0.0557087	0.199149	0.160221	0.0961992	4.39502e-05	0.00574447
k__Bacteria;p__Firmicutes;c__Clostridia;o__Clostridiales;f__Clostridiaceae;g__Proteiniclasticum	0	0.000246861	0	0	0	0	0	0	0	0.000565025	0	0	0	0	0	0	0	0	0	0	0	0	0	0	0	0	0	0	0	0	0	0	0	0	0	0	0	0	0.00338862	0	0.00259881	0	0	0.000114863	4.29849e-05	0	0	0	0
k__Bacteria;p__Firmicutes;c__Clostridia;o__Clostridiales;f__Clostridiaceae;g__Sarcina	0	0	0	0.00015371	0.000558943	0.000128706	3.21574e-05	0	0.00401875	0	0	0.000202725	0.000266655	7.5523e-05	0	2.78311e-05	0	0	0	0	0	0	0	4.5041e-05	0.000541976	0	0.000154	0	9.995e-05	0.000351633	0	0	0	4.80054e-05	0	0	0.000357547	0.000102727	0	0	0	0	0	0	0	0	0	0	5.12899e-05
k__Bacteria;p__Firmicutes;c__Clostridia;o__Clostridiales;f__Clostridiaceae;g__SMB53	0.0301584	0.0666526	0.0835399	0.000999116	0.00919715	0.00175898	0.0116732	0.00653168	0.0417098	0.0499105	0.00256431	0.101727	0.00844407	0.0127256	0.00109101	0.000821018	0.00174723	6.56082e-05	0.000181422	0.000497389	0.000478354	0.000493316	0.00273555	0.047203	0.0204325	0.00752089	0.002002	0.00496929	0.0246877	0.0224166	0.0435588	0.0533345	0.00489279	0.0121454	0.0161184	0.00773089	0.0221083	0.0201859	0	0	0	0.0170253	0.000986572	0.0154491	0.00447043	0.018018	0.0360419	0	0.00041032
k__Bacteria;p__Firmicutes;c__Clostridia;o__Clostridiales;f__Clostridiaceae;Other	0.0486626	0.068839	0.0905219	0.042424	0.130742	0.120597	0.142586	0.052776	0.147476	0.0333365	0.0703181	0.218172	0.0519532	0.0516955	0.00689061	0.0302524	0.00337798	0.000196825	0.000362845	0.00279781	0.000239177	0.00295989	0.00347204	0.0612557	0.0938161	0.0330084	0.01001	0.00628194	0.0329335	0.0456244	0.120545	0.046299	0.0144385	0.0277951	0.0291225	0.0964981	0.0946904	0.0145873	0.000847155	0	0.000162426	0.031686	0.00493286	0.0186079	0.0789632	0.0523618	0.0527523	0	0.00343643
k__Bacteria;p__Firmicutes;c__Clostridia;o__Clostridiales;f__Dehalobacteriaceae;g__	0	0	0	0	0	0	0	0	0	0	0.000200337	0	0	0	0	0	0	0	0	0	0	0	0	0	0	0	0	0	0	0	0	0	0	0	0	0	0	0	0	0	0	0	0	0	0	0	0	0	0
k__Bacteria;p__Firmicutes;c__Clostridia;o__Clostridiales;f__Dehalobacteriaceae;g__Dehalobacterium	0	0	0	0	0	0	0	0	0	0	4.00673e-05	0	0	0	0	0	0	0	0	0	0	0	0	0	0	0	0	0	0	0	0	0	0	0	0	0	0	0	0	0	0	0	0	0	0	0	0	0	0
k__Bacteria;p__Firmicutes;c__Clostridia;o__Clostridiales;f__Eubacteriaceae;g__Pseudoramibacter_Eubacterium	0	0	0	0	0	0	0	0	0	0	0	0	0	0	0	0	0	0	0	0	0	0	0	0	0	0	0	0	0	0	0	0	0	0	0	0	0.000119182	0	0	0	0	0	0	0	0	0	0	0	0
k__Bacteria;p__Firmicutes;c__Clostridia;o__Clostridiales;f__Gracilibacteraceae;Other	0	0	0	0	0	0	0	0	0	0	0	0	0	0	0	0	0	0	0	0	0	0	0	0	0	0	0	0	0	0	0	0	0	0	0	9.20344e-05	0	0	0	0	0	0	0	0	0	0	0	0	0
k__Bacteria;p__Firmicutes;c__Clostridia;o__Clostridiales;f__Lachnospiraceae;g__	8.89627e-05	0.000352659	0	0	0.000152439	0	0	0.00986283	6.08902e-05	0.000988794	0.00645084	0.000364904	0	0	0.000172265	0	0.00186372	0.00820102	0.0109458	0.00491171	0.0110978	0.00769572	0.0141512	9.0082e-05	0.000596174	0.00306407	0.017402	0.00323473	0	0	0.000411417	8.42566e-05	0.00719528	0.00398445	0.000396354	0.000690258	0.000566116	0.00128409	0.000133761	0.000516262	0	0	5.48095e-05	0.000172295	0.000343879	0.000547509	0.000655308	0	0
k__Bacteria;p__Firmicutes;c__Clostridia;o__Clostridiales;f__Lachnospiraceae;g__[Ruminococcus]	2.96542e-05	7.05318e-05	0	0	0	0	0	0.00111039	0	0	0.000200337	4.05449e-05	0	0	0	0	0	0	0	0	0	0	0	0.00202684	0	0	0	9.37603e-05	0	0	0	0	4.79685e-05	0	0	0	0	0	0	0	0	0	0	0	0	0	0	0	0
k__Bacteria;p__Firmicutes;c__Clostridia;o__Clostridiales;f__Lachnospiraceae;g__Anaerostipes	0	0	0	0	0	0	0	0	0	0	0.000240404	0	0	0	0	0	0	0	0	0	0	0	0	0	0	0	0	0	0	0	0	0	0	0	0	0	0	0	0	0	0	0	0	0	0	0	0	0	0
k__Bacteria;p__Firmicutes;c__Clostridia;o__Clostridiales;f__Lachnospiraceae;g__Blautia	2.96542e-05	0.000105798	0	0	0	0	0	0.0015676	0	4.70854e-05	0.000560942	0.00182452	0	0	0.000746483	0	0.00302854	0	0	0	0	0	0	0.0249527	0.000379383	0	0	0.000609442	0.000949525	0	0	0	0	0	0	0	0.000446934	0.000873183	0	0	0	0	0	0	0	0	0	0	0
k__Bacteria;p__Firmicutes;c__Clostridia;o__Clostridiales;f__Lachnospiraceae;g__Butyrivibrio	0	0.000141064	0	0	0	0	0	0.00222077	0	4.70854e-05	4.00673e-05	0	0	0	0	0	0	0	0	0	0	0	0	0	0	0	0	0	0	0	0	0	0	0.000432048	0.000207614	0	0	0	0	0	0	5.91156e-05	0	0	0	0	0	0	0
k__Bacteria;p__Firmicutes;c__Clostridia;o__Clostridiales;f__Lachnospiraceae;g__Clostridium	2.96542e-05	0	0	0	5.0813e-05	0	0	0	0	0	0	0	0	0	0	2.78311e-05	0	0	0	0	0	0	0	0.000270246	0	0	0	0	0	0	0	0	0	0	0	0	0	0	0	0	0	0	0	0	0.000214924	9.95471e-05	0	0	0
k__Bacteria;p__Firmicutes;c__Clostridia;o__Clostridiales;f__Lachnospiraceae;g__Coprococcus	0	0.000211595	6.98202e-05	0	0	0	0	0.000783801	0	9.41708e-05	0.000360606	0.00024327	0.00035554	0.000188807	0.00218203	2.78311e-05	0.000465929	0	0	0	0	0	0.000210427	0.000225205	0.000325186	0	0	0.000187521	0	0	0.00035999	0	4.79685e-05	0	0	0.000138052	0.000238365	0	0	0	0	0	0	5.74317e-05	0	0	0.000393185	0	0
k__Bacteria;p__Firmicutes;c__Clostridia;o__Clostridiales;f__Lachnospiraceae;g__Dorea	8.89627e-05	0	0	0	5.0813e-05	0	0.00025726	0.0023514	0	4.70854e-05	0.00144242	0.00024327	4.44425e-05	0	0.000287109	0	0.000931858	0	0	0	0	0	0	0.00153139	0.000108395	0	0	0	0	0	0	0	0	0	0	4.60172e-05	0	5.13637e-05	4.45871e-05	0	0	0	0	0	0	0.00194117	0	0	0
k__Bacteria;p__Firmicutes;c__Clostridia;o__Clostridiales;f__Lachnospiraceae;g__Epulopiscium	0.00302473	0.0173156	0.0558911	0.00618683	0.00167683	0.00390407	0.0101618	0	0.00511478	0.00494397	0.00993669	0.150057	0.126839	0.104486	0.0188343	0.0792769	0.00407688	0.000196825	0	6.21736e-05	4.78354e-05	0.000838636	0.00115735	0.0283308	0.0714866	0.0231662	0.00500501	0.000703202	0.0147426	0.00140653	0.0529185	0.0355142	0.00829856	0.0191541	0.0145518	0.0182228	0.00852154	0.012995	0	0	0	0.0105226	0.00389148	0.00390535	0.0115199	0.0155791	0.0417431	0	0.000718059
k__Bacteria;p__Firmicutes;c__Clostridia;o__Clostridiales;f__Lachnospiraceae;g__Lachnospira	0	0	0	0	0	0	0	6.53168e-05	0	0	0	0	0	0	0	0	0	0	0	0	0	0	0	0	0	0	0	0	0	0	0	0	0	0	0	0	0	0	0	0	0	0	0	0	0	0	0	0	0
k__Bacteria;p__Firmicutes;c__Clostridia;o__Clostridiales;f__Lachnospiraceae;g__Oribacterium	0	0	0	0	0	0	0	0.000718485	0	0	0	0	0	0	0	0	0	0	0	0	0	0	0	0	0	0	0	0	0	0	0	0	0	0	0	0	0	0	0	0	0	0	0	0	4.29849e-05	0	0	0	0
k__Bacteria;p__Firmicutes;c__Clostridia;o__Clostridiales;f__Lachnospiraceae;g__Pseudobutyrivibrio	0	0	0	0	0	0	0	0	0	0	4.00673e-05	0	0	0	0	0	0	0	0	0	0	0	0	0	0	0	0	0.00014064	0	0	0	0	0	0	0	0	0	0	0	0	0	0	0	0	0	0	0	0	0
k__Bacteria;p__Firmicutes;c__Clostridia;o__Clostridiales;f__Lachnospiraceae;g__Roseburia	0	0	0	0	0	0	0	0	0	0	4.00673e-05	0	0	0	5.74218e-05	0	0	0	0	0	0	0	0	0	0	0	0	0	0	0	0	0	0	0	0	0	0	0.000205455	0	0	0	0	0	0	0	0	0.000131062	0	0
k__Bacteria;p__Firmicutes;c__Clostridia;o__Clostridiales;f__Lachnospiraceae;g__Shuttleworthia	0	0	0	0	0	0	0	0.000391901	0	0	0	0	0	0	0	0	0	0	0	0	0	0	0	0	0	0	0	0	0	0	0	0	0	0	0	0	0	0	0	0	0	0	0	0	0	0	0	0	0
k__Bacteria;p__Firmicutes;c__Clostridia;o__Clostridiales;f__Lachnospiraceae;Other	0	0.000246861	0.00010473	0	0.000152439	0	3.21574e-05	0.00287394	0	0	0.000280471	0.00587901	0.000311097	0	0.00298593	1.39156e-05	0.00244613	0	0	0	0.000334848	0.000246658	0	0.0135123	0.00509457	0.00654596	0	0.00145328	0	0.000131862	0	4.21283e-05	0	0	0	0.000276103	0.000864072	0.00190046	0	0	5.41419e-05	0	0	0.000172295	4.29849e-05	0.000597282	0.000131062	0	0
k__Bacteria;p__Firmicutes;c__Clostridia;o__Clostridiales;f__Peptococcaceae;g__	0	0	0	0	0	0	0	0	0	0	0	0	0	0	5.74218e-05	0	0	0	0	0	0	0	0	0	0	0	0	0	0	0	0	0	0	0	0	0	0	0	0	0	0	0	0	0	0	0	0	0	0
k__Bacteria;p__Firmicutes;c__Clostridia;o__Clostridiales;f__Peptococcaceae;g__Desulfosporosinus	0	0	0	0	0	0	0	0	0	0	0	0	0	0	0	0	0	0	0	0	0	0	0	0	0	0	0	0	0	0	0	0	0	0	0	0	0	5.13637e-05	0	0	0	0	0	0	0	0	0	0	0
k__Bacteria;p__Firmicutes;c__Clostridia;o__Clostridiales;f__Peptococcaceae;g__Pelotomaculum	0	0	0	0	0	0	0	0	0	0	0	0	0	0	0	0	0	0	0	0	0	0	0	0	0	0	0	0	0	0	0	0	0	0	1.8874e-05	0	0	0	0	0	0	0	0	0	0	0	0	0	0
k__Bacteria;p__Firmicutes;c__Clostridia;o__Clostridiales;f__Peptococcaceae;g__Peptococcus	0	0	0	0	0	0	0	0.000391901	0	0	0	0	0	0	0	0	0	0.00971001	0.000423319	0.00317085	0.00105238	0.00133195	0.0015782	0	0	4.64253e-05	0	0	0	0	0	0	0.000671559	0.00292833	0	4.60172e-05	0	0	0	0.000206505	0	0	0	5.74317e-05	0	0	0	0	0
k__Bacteria;p__Firmicutes;c__Clostridia;o__Clostridiales;f__Peptostreptococcaceae;g__	0.00655359	0.00998025	0.00764531	0.0296276	0.00294715	0.0388262	0.0313535	0.00182887	0.00602813	0.0196817	0.0064909	0.0222592	0.0244878	0.0366287	0.000918748	0.00730567	0	0.000918515	0.00114901	0.0044765	0.00420952	0.00419318	0.00731233	0.0105846	0.009051	0.0101671	0.0603681	0.00121888	0.0115942	0.004791	0.00935973	0.00286473	0.00340577	0.00792089	0.00505823	0.00418757	0.00199631	0.00267091	0.0013822	0.00041301	0.000541419	0.00118231	0.000219238	0.00315874	0.00769429	0.00975561	0.00504587	0	0.00025645
k__Bacteria;p__Firmicutes;c__Clostridia;o__Clostridiales;f__Peptostreptococcaceae;g__[Clostridium]	0	7.05318e-05	0.00115203	0.000345848	0.000304878	0.000343215	0.000225102	0.000261267	0	0	0.000120202	0	4.44425e-05	3.77615e-05	0	1.39156e-05	0	0	0	0	0	0	0	0	0	0	0	0	0	0	5.14271e-05	0	0	0	0	0.000138052	8.93868e-05	0	0	0	0.000162426	0	0	5.74317e-05	0.000128955	0.000199094	6.55308e-05	0	5.12899e-05
k__Bacteria;p__Firmicutes;c__Clostridia;o__Clostridiales;f__Peptostreptococcaceae;g__Clostridium	0	0	0	0	0	0	0	0	0	0	0	0	0	0	0	0	0	0	0	0	0	0	0	0	0	0	0	0	0	0	0	4.21283e-05	0	0	0	0	0	0	0	0	0	0	0	0	0	4.97735e-05	0	0	0
k__Bacteria;p__Firmicutes;c__Clostridia;o__Clostridiales;f__Peptostreptococcaceae;g__Filifactor	0	0	0	0	0	0	0	6.53168e-05	0	0	0	0	0	0	0	0	0	6.56082e-05	0	0.000248694	0.000239177	4.93316e-05	0.000105213	0	0	0	0	0	0	0	0	0	0.00100734	0	0	0	0	0	0	0.000103252	0.0012994	0	0	0	0	0	0	0	0
k__Bacteria;p__Firmicutes;c__Clostridia;o__Clostridiales;f__Peptostreptococcaceae;g__Peptostreptococcus	0.000533776	0.0013401	0.00013964	0.000230565	0.000101626	0.000600626	0.000385889	0.000130634	0.000182671	0	8.01346e-05	8.10898e-05	0.00035554	0.000151046	5.74218e-05	0	0	0.0101037	0.01276	0.0521636	0.0108586	0.0122836	0.0118891	0.000270246	0.000433581	0.00139276	0.002849	0.000562562	0	4.39541e-05	0.000102854	4.21283e-05	0.0222094	0.00283232	9.43699e-05	0.00515393	0.000655503	0.00179773	0	0.000206505	0.00259881	0	0.00164429	0.00103377	0.000558803	9.95471e-05	0	0	0
k__Bacteria;p__Firmicutes;c__Clostridia;o__Clostridiales;f__Peptostreptococcaceae;g__Tepidibacter	0	0.000105798	0	0	0	0	0	0	0	0	0	0	0	0	0	0	0	0	0	0	0	0	0	0	0	0	0	0	0	0	0	0	0	0	0	0	0	0	0	0	0	0	0	0	0	0	0	0	0
k__Bacteria;p__Firmicutes;c__Clostridia;o__Clostridiales;f__Peptostreptococcaceae;Other	0.00773975	0.0523699	0.00216443	0.0718979	0.0176321	0.00373246	0.00311927	0.00607446	0.00584546	0.00169507	0.0100569	0.00291923	0.00351096	0.00490899	0.000918748	0.000139156	0	0	0	0	0	9.86631e-05	5.26067e-05	0.00202684	0.00493198	0.00264624	0.001001	0.000796962	0.00174913	0.00901059	0.00473129	0.00442347	0.000239843	0.000528059	0.00149104	0.0115043	0.00259222	0.00118137	0.000133761	0	0.0202491	0.00295578	0.00389148	0.00390535	0.00868294	0.0133891	0.00648755	0	0.00015387
k__Bacteria;p__Firmicutes;c__Clostridia;o__Clostridiales;f__Ruminococcaceae;g__	0.000355851	0	0.00010473	3.84275e-05	0.000101626	4.29019e-05	0.00025726	0.00679295	6.08902e-05	0.00061211	0.00905521	0.000405449	0	7.5523e-05	0.000229687	0	0.000232964	0	0	0.000124347	0	0	0.00015782	0.00162148	5.41976e-05	0.000185701	0.000154	0.000984483	0	0	0.00251993	8.42566e-05	4.79685e-05	0.0110412	0.00028311	0.00110441	0.000178774	0.00174637	8.91742e-05	0	5.41419e-05	0	5.48095e-05	0	4.29849e-05	0.00204071	0.000655308	0	0
k__Bacteria;p__Firmicutes;c__Clostridia;o__Clostridiales;f__Ruminococcaceae;g__Oscillospira	2.96542e-05	0.000105798	0	0	0	0	0	0	0	0	8.01346e-05	0	0	0	5.74218e-05	0	0.000116482	0	0	0	0	0	0	0	0	0	0	0	0	0	0	0	4.79685e-05	0.00196822	0	0	0	0	4.45871e-05	0	0	0	0	0	0	4.97735e-05	0	0	0
k__Bacteria;p__Firmicutes;c__Clostridia;o__Clostridiales;f__Ruminococcaceae;g__Ruminococcus	2.96542e-05	0	0	0	0	0	0	0.000130634	0	4.70854e-05	0.000280471	0.00154071	0	0	0	0	0.000116482	0	0	0	0	0	0	0.00121611	0	0	0	0	0	0	0	0	0.000143906	0.000576065	7.54959e-05	0	0	5.13637e-05	0	0	0	0	0	0	0	0	0	0	0
k__Bacteria;p__Firmicutes;c__Clostridia;o__Clostridiales;f__Ruminococcaceae;Other	0	0	0	0	0	0	0	0	0	0	4.00673e-05	0	0	0	0	0	0	0	0	0	0	0	0	0	0	0	0	0.000234401	0	0	0	0	0	0	0	0	0	0	0	0	0	0	0	0	0	0	0	0	0
k__Bacteria;p__Firmicutes;c__Clostridia;o__Clostridiales;f__Veillonellaceae;g__	0	0	0	0	0	0	0	0.000326584	0	0	0	0	0	0	0	0	0.000232964	0	0	0	0	0	0	0	0	0	0	0.00014064	0.000249875	0	0	0	0	0	0	0.000184069	0	0.000102727	0	0	0	0	0	0	0	0	0	0	0
k__Bacteria;p__Firmicutes;c__Clostridia;o__Clostridiales;f__Veillonellaceae;g__Acetonema	0	0	0	0	0	0	0	0	0	0	0	0	0	0	0	0	0	0	0	0	0	0	0	0	0	0	0	0	0	8.79082e-05	0	0	0	0	0	0	0	0	0	0	0	0	0	0	0	0	0	0	0
k__Bacteria;p__Firmicutes;c__Clostridia;o__Clostridiales;f__Veillonellaceae;g__Acidaminococcus	0	0	0	0	0	0	0	0.000130634	0	0	0	0	0	0	0	0	0	0	0	0	0	0	0	0	0	0	0	0	0	0	0	0	0	0	0	0	0	0.000359546	0	0	0	0	0	0	0	0	0	0	0
k__Bacteria;p__Firmicutes;c__Clostridia;o__Clostridiales;f__Veillonellaceae;g__Anaerovibrio	0	0	0	0	0	0	0	0.000261267	0	0	0	0	0	0	0	0	0	0	0	0	0	0	0	0	0	0	0	0	0	0	0	0	0	0	0	0	0	0	0	0	0	0	0	0	0	0	0	0	0
k__Bacteria;p__Firmicutes;c__Clostridia;o__Clostridiales;f__Veillonellaceae;g__Dialister	0	0	0	0	0	0	0	0	0	0	0	0	0	0	0	0	0	0	0	0	0	0	0	0	0	0	0	0	0	0	0	8.42566e-05	0	0	0	0	0	0	0	0	0	0	0	0	0	0	0	0	0
k__Bacteria;p__Firmicutes;c__Clostridia;o__Clostridiales;f__Veillonellaceae;g__Megamonas	0	0	0	0	0	0	0	0	0	0	0	0	0	0	0	0	0.00244613	0	0	0	0	0	0	0	0	0	0	0	0	0	0	0	0	0	0	0	0	0	0	0	0	0	0	0	0	0	0	0	0
k__Bacteria;p__Firmicutes;c__Clostridia;o__Clostridiales;f__Veillonellaceae;g__Pelosinus	0	0	0	0	0	0	0	6.53168e-05	0	0	0	0	0	0	0	0	0	0	0	0	0	0	0	0	0.000108395	9.28505e-05	0	0	0	0	0	0	0	0	0	0	0	0.000102727	0	0	0	0.000177347	5.48095e-05	0	0	0	0	0	0
k__Bacteria;p__Firmicutes;c__Clostridia;o__Clostridiales;f__Veillonellaceae;g__Phascolarctobacterium	0	7.05318e-05	0	0	0	0	0	0.00300457	0.000243561	0.000188342	0.0023239	0	0	0	0.000401952	0	0.0411182	0	0	0	0	0	0	0.00090082	0	0	0	0.000421921	0	0	0	0	0	0	0	0	0	0	0	0	0	0	0	0	4.29849e-05	0	0	0	0
k__Bacteria;p__Firmicutes;c__Clostridia;o__Clostridiales;f__Veillonellaceae;g__Sporomusa	0	0	0	0	0	0	0	0	0	0	0	0	0	0	0	0	0	0	0	0	0	0	0	0	0	0	0	0	0	0	0.000154281	0	0	0	0	0.000368138	0	0	0	0	0	0	0	0	0	0	0	0	0
k__Bacteria;p__Firmicutes;c__Clostridia;o__Clostridiales;f__Veillonellaceae;g__Veillonella	0	0	0	0	0	0	0	6.53168e-05	0	0	0	0	0	0	0	0	0	0	0	0.000248694	0	0	0	0	0	0	0	0	0	0	0	0	0	0	0	0	0	0	0	0	0	0	0	0	0	0	0	0	0
k__Bacteria;p__Firmicutes;c__Clostridia;o__Clostridiales;f__Veillonellaceae;Other	0	0	0	0	0	0	0	0	0	9.41708e-05	0	0	0	0	0	0	0	0	0	0	0	0	0	0	0	0	0	0	0	0	0	0	0	0	0	0	0	0	0	0	0	0	0	0	0	0	0	0	0
k__Bacteria;p__Firmicutes;c__Clostridia;o__Clostridiales;Other;Other	0.00723563	0.00603047	0.00768022	0.0229797	0.0117886	0.017504	0.0293276	0.0106466	0.013335	0.00894623	0.010097	0.0244891	0.0103995	0.00944037	0.0103359	0.00524617	0.00757135	0.00433014	0.00199565	0.000621736	0.00105238	0.000394652	0.00152559	0.0150437	0.0150127	0.00464253	0.002464	0.000656322	0.00464768	0.0222408	0.0244279	0.00627712	0.000815465	0.008929	0.0031897	0.00915742	0.00789583	0.00231137	0.000133761	0.000103252	5.41419e-05	0.0121778	0.000109619	0.00287158	0.0180107	0.00199094	0.00773263	0	0.000564189
k__Bacteria;p__Firmicutes;c__Clostridia;o__OPB54;f__;g__	0	3.52659e-05	0	0	0	0	0	0.000130634	0	0	0	0	0	0	0	0	0	0	0	0	0	0	0	0	0	0	0.000847001	0	9.995e-05	0.000131862	0.000668552	8.42566e-05	0.000287811	0	0	0.000138052	0.000148978	0.000565001	0	0	0	0	0.000109619	0.00034459	0	0.000248868	0.000131062	0	0
k__Bacteria;p__Firmicutes;c__Clostridia;o__Thermoanaerobacterales;f__;g__	0	0.000423191	3.49101e-05	0	0	0	0	0	0	0	0	0	0	0	0	0	0	0	0	0	0	0	0	0	0	0	0	0	0	0	0	0	0	0	0	0	0	0	0	0	0	0.000532041	0	0.00166552	0	0	0	0	0
k__Bacteria;p__Firmicutes;c__Erysipelotrichi;o__Erysipelotrichales;f__Erysipelotrichaceae;g__	0.000177925	0.00169276	0.00010473	0.000192138	0.000254065	4.29019e-05	3.21574e-05	0.00189419	0.00012178	0.000847537	0.000841414	4.05449e-05	0	0	5.74218e-05	0	0	0.0295893	0.0157233	0.0244964	0.00923224	0.009225	0.00499763	0.000270246	0.000867162	0.00311049	0.014784	0.00520369	9.995e-05	0	0.000617125	0	0.00278217	0.00120013	0.00037748	0.005338	0.000297956	0.00400637	8.91742e-05	0	0.000812128	0.000295578	0.000164429	0.000172295	0.00103164	0.000796376	0.00190039	4.39502e-05	0
k__Bacteria;p__Firmicutes;c__Erysipelotrichi;o__Erysipelotrichales;f__Erysipelotrichaceae;g__[Eubacterium]	0	3.52659e-05	0	0	0	0	0	0	0.000182671	0.000141256	0.000160269	0.00425722	0	0	5.74218e-05	0	0.000116482	0	0	0	0	0	0	0.00220701	0	0	0	0	0	4.39541e-05	0	4.21283e-05	0	0	0	0	0	0	0	0	0	0	0	0	8.59697e-05	0	0.000720839	0	0
k__Bacteria;p__Firmicutes;c__Erysipelotrichi;o__Erysipelotrichales;f__Erysipelotrichaceae;g__Bulleidia	0	7.05318e-05	0	0	0	0	0	0.00424559	0	0	0.000560942	0	0	0	0	0	0	0	0	0	0	0	0	0	0	0	0	0	0	8.79082e-05	0	0	0	0	0	0	0	0	0	0	0	0	0	0	0.000171939	0	0	0	0
k__Bacteria;p__Firmicutes;c__Erysipelotrichi;o__Erysipelotrichales;f__Erysipelotrichaceae;g__Coprobacillus	0	0	0	0	0	0	0	0.000391901	0	9.41708e-05	0.000881481	0	0	0	0	0	0	0	0	0	0	0	0	0	0	0	0	0	0	0	0	0	0	0	0	0	0	0	0	0	0	0	0	0	0	4.97735e-05	0	0	0
k__Bacteria;p__Firmicutes;c__Erysipelotrichi;o__Erysipelotrichales;f__Erysipelotrichaceae;g__Erysipelothrix	0.0164878	0.0257794	0.000558562	0.00280521	0.000203252	0.00287443	0.00115767	0.00163292	0	0.0621057	4.00673e-05	0	0	0	0	1.39156e-05	0	0	0	0.000248694	0	0	0	0	0	0.000742804	0	0.0137828	0.00214893	4.39541e-05	0.000514271	0	0.000239843	0.00163218	0.000132118	0.000506189	0.000327752	0.000770456	0	0	5.41419e-05	0.00141878	0	0	0.0538171	0.000149321	0.0337484	8.79005e-05	0
k__Bacteria;p__Firmicutes;c__Erysipelotrichi;o__Erysipelotrichales;f__Erysipelotrichaceae;g__L7A_E11	0	0	0	0	0	0	0	6.53168e-05	0	0	0	0	0	0	0	0	0	0	0	0	0	0	0	0	0	0	0	0	0	0	0	0	0	0	0	0	0	0	0	0	0	0	0	0	0	0	0	0	0
k__Bacteria;p__Firmicutes;c__Erysipelotrichi;o__Erysipelotrichales;f__Erysipelotrichaceae;g__p-75-a5	0	0	0	0	0	0	0	0.000914435	0	0	0	0.000283814	0	0	0	0	0	0	0.000120948	0	0.000861038	0.000147995	0.000210427	0	0	0.000835655	0	0	0	0	0	0	0	0	0	0	0	0	0	0	0	0	0	0	0	0	0	0	0
k__Bacteria;p__Firmicutes;c__Erysipelotrichi;o__Erysipelotrichales;f__Erysipelotrichaceae;g__PSB-M-3	0	0	0	0	0	0	0	0	0	0	0	0	0	0	0	0	0	0	0	0	0	0	0	0	0	0	0	0	0	0	0	0	0	0	0	0	0	0	0.00396825	0	0	0	0	0	0	0	0	0	0
k__Bacteria;p__Firmicutes;c__Erysipelotrichi;o__Erysipelotrichales;f__Erysipelotrichaceae;Other	0	0	0	0	0	0	0	0	0	0	0	4.05449e-05	0	0	0	0	0	0	0	0	0	0	0	0	0	0	0	0	0	0	0	0	0	0	0	0	0	0	0	0	0	0	0	0	0	0	0	0	0
k__Bacteria;p__Firmicutes;Other;Other;Other;Other	0.00305439	0.000493723	0.000279281	3.84275e-05	0.000762195	0	0.00746053	0	0.000487122	0.000235427	8.01346e-05	0.00133798	0.000266655	0.000566422	0	0	0	0	0	0	0	0	0	9.0082e-05	0	4.64253e-05	0	0	0	0	0	8.42566e-05	9.59371e-05	0	3.7748e-05	0	0.000119182	0.000102727	0	0	0	0	0	0	4.29849e-05	0	6.55308e-05	0	0.00015387
k__Bacteria;p__Fusobacteria;c__Fusobacteriia;o__Fusobacteriales;f__Fusobacteriaceae;g__Cetobacterium	0.184894	0.0063126	0.0215046	0.00138339	0.00503049	0.00154447	0.00572402	0.000130634	0.140108	0.119314	0.527005	0.000770354	4.44425e-05	0.000151046	0	0	0	0.00150899	0.000483793	0.000808257	0	0	0	0.00229709	0	0.000417827	0.028721	0.00126576	0.00709645	0.146455	0.126202	0.0996756	0.00532451	0.0137295	0.00615292	0.080116	0.0221977	0.00472546	0	0	0	0.00443367	0.00909838	0.00201011	0.000730743	0.000447962	0.00131062	0	0.0383649
k__Bacteria;p__Fusobacteria;c__Fusobacteriia;o__Fusobacteriales;f__Fusobacteriaceae;g__Fusobacterium	0.000652393	0.0206306	0.181882	0.080083	0.00365854	0.0746064	0.114963	0.00672763	0.00864641	0.00127131	0.0107781	0.000527084	0.211057	0.216713	0.552972	0.0665303	0.383227	0.123803	0.166727	0.0614275	0.105334	0.115041	0.0871166	0.0775155	0.0985854	0.0747911	0.163471	0.00862594	0.0274363	0.00158235	0.0125482	0.0571681	0.0918597	0.026739	0.00494498	0.0670011	0.0376318	0.0214187	0	0.0238513	0.00498105	0.00331048	0.0662099	0.00861475	0.025619	0.119755	0.00452163	0.000219751	0.00692414
k__Bacteria;p__Fusobacteria;c__Fusobacteriia;o__Fusobacteriales;f__Fusobacteriaceae;Other	0	0	0	0	0	0	0	0	0	0	4.00673e-05	0	0	0	0	0	0	0	0	0	0	0	0	0	0	0	0	0	0	0	0	0	0	0	0	0	0	0	0	0	0	0	0	0	0	0	0	0	0
k__Bacteria;p__Fusobacteria;c__Fusobacteriia;o__Fusobacteriales;f__Leptotrichiaceae;g__	0	0	0	0	0	0	0	0	0	0	0	0	0	0	0	0	0	6.56082e-05	0.000241896	6.21736e-05	0.000143506	0	0	0	0	0	0.000231	0	0	0	0	0	0.000191874	4.80054e-05	0	0	0	0	0	0	0	0	0	0	0	0	0	0	0
k__Bacteria;p__Fusobacteria;c__Fusobacteriia;o__Fusobacteriales;f__Leptotrichiaceae;g__Leptotrichia	0	0	0	0	0	0	0	0	0	0	0	0	0	0	0	0	0	6.56082e-05	6.04741e-05	0.000683909	0.000813203	0.0009373	0.00015782	0.000135123	0	0.000557103	0.004081	0.00014064	0	0	0	0	0.000575622	0	0	0	0	0.000102727	0	0.000206505	5.41419e-05	5.91156e-05	0	0.000229727	0	0	0	0	5.12899e-05
k__Bacteria;p__Fusobacteria;c__Fusobacteriia;o__Fusobacteriales;f__Leptotrichiaceae;g__Streptobacillus	0	0	0	0	5.0813e-05	0	0	6.53168e-05	0.000243561	0	0	0	0	0	0	0	0	0.0487469	0.0298742	0.0305894	0.0493183	0.0533274	0.0859067	0.00126115	0.00113815	0.00696379	0.031262	0.00135952	0	0.000175816	0.00154281	0.000168513	0.0333381	0.0211704	0.00018874	0.010722	0.00184733	0.00888592	0	0.000103252	0.00086627	0.000236463	0.00180871	0.00132093	8.59697e-05	0.00184162	0.000327654	0	0
k__Bacteria;p__Fusobacteria;c__Fusobacteriia;o__Fusobacteriales;f__Leptotrichiaceae;Other	0	0	0	0	0	0	0	0	0	0	0	0	0	0	0	0	0	6.56082e-05	0.000241896	0	0	4.93316e-05	0	0	0	4.64253e-05	0	0	0	0	0	0	4.79685e-05	4.80054e-05	0	0	0	0	0	0	0	0	0	0	0	0	0	0	0
k__Bacteria;p__Fusobacteria;c__Fusobacteriia;o__Fusobacteriales;Other;Other	0	0	0	0	0	0	0	0	0	0	0	0	0	0	0	0	0	0	0	0	0	4.93316e-05	0	0	0	0	0	0	0	0	0	0	0	0	0	0	0	0	0	0	0	0	0	0	0	0	0	0	0
k__Bacteria;p__GAL15;c__;o__;f__;g__	0	0	0	0	0	0	0	0	0	0	0	0	0	0	0	0	0	0	0	0	0	0	0	0	0	0	0	0	0	0	0	0	0	0	0	0	0	0.000102727	0	0	0	0	0	0	0	0	0	0	0
k__Bacteria;p__Gemmatimonadetes;c__Gemm-1;o__;f__;g__	0	0	0	0	0	0	0	6.53168e-05	0	0	0	0	0	0	0	0	0	0	0	0	0	0	0	0	0	9.28505e-05	0	0	0	0	0	0	4.79685e-05	0	0	0	0	0	0.000178348	0	0	0	0	0	0	0	0	0	0
k__Bacteria;p__Gemmatimonadetes;c__Gemm-3;o__;f__;g__	0	0	0	0	0	0	0	0	0	0	0	0	0	0	0	0	0	0	0	0	0	0	0	0	0	0	0	0	0	0	0	0	0	0	0	0	0	0.000205455	0	0	0	0	0	0	0	0	0	0	0
k__Bacteria;p__Gemmatimonadetes;c__Gemm-5;o__;f__;g__	0	0	0	0	0	0	0	0	0	0	0	0	0	0	0	0	0	0	0	0	0	0	0	0	0	0	0	0	0	0	0	0	0	0	0	0	0	5.13637e-05	0	0	0	0	0	0	0	0	0	0	0
k__Bacteria;p__Gemmatimonadetes;c__Gemmatimonadetes;o__;f__;g__	0	0	0	0	0	0	0	6.53168e-05	0	0	0	0	0	0	0	0	0	0	0	0	0	0	5.26067e-05	0.000135123	0.000325186	0.000417827	0	0	0	0	0	0	0	0	0	0	0	0	0	0	0	0	0	0	0	0	0	0	0
k__Bacteria;p__Gemmatimonadetes;c__Gemmatimonadetes;o__Ellin5290;f__;g__	0	3.52659e-05	0	0	0	8.58038e-05	0	0.000261267	0	0	0	0	0	0	0	0	0	0	0	0	0	0	0	0	0.000758766	0.00088208	0	0.00014064	0	0	0.000102854	0	0	0	0	0	0.000148978	0.00041091	0	0	0	0	0	0	0	0	0	0	0
k__Bacteria;p__Gemmatimonadetes;c__Gemmatimonadetes;o__Gemmatimonadales;f__;g__	0	0	0	0	0	0	0	0	0	0	0	0	0	0	0	0	0	0	0	0	0	0	5.26067e-05	0.000810738	0.000487778	0.000789229	0	0	0	0	5.14271e-05	0	0	0	0	0	0	0.000308182	0	0	0	0	0	0	0	0	0	0	5.12899e-05
k__Bacteria;p__Gemmatimonadetes;c__Gemmatimonadetes;o__Gemmatimonadales;f__Ellin5301;g__	0	0	0	0	0	0	0	0	0	0	0	0	0	0	0	0	0	0	0	0	0	0	0	0.00103594	0.000325186	0.000464253	0	0	0	0	0	0	0	0	3.7748e-05	0	0	0	0	0	0	0	0	0	0	0	0	0	0
k__Bacteria;p__Gemmatimonadetes;c__Gemmatimonadetes;o__Gemmatimonadales;f__Gemmatimonadaceae;g__Gemmatimonas	0	0	0	0	0	0	0	0	0	0	0	0	0	0	0	0	0	0	0	0	0	0	0	0	0	0	0	0	0	0	0	0	0	0	0	0	0	0	0	0	0	0	0	0	0	0	0	0	0
k__Bacteria;p__Gemmatimonadetes;c__Gemmatimonadetes;o__KD8-87;f__;g__	0	0	0	0	0	0	0	0.00019595	0	0	0	0	0	0	0	0	0	0	0	0	0	0	0	0	0	0	0	4.68801e-05	0	0	0	0	0	0	1.8874e-05	0	0	0	0	0	0	0	0	0	0	0	0	0	0
k__Bacteria;p__Gemmatimonadetes;c__Gemmatimonadetes;o__N1423WL;f__;g__	0	0	0	0	0	0	0	0	0	0	0	0	0	0	0	1.39156e-05	0	0	0	0	0	0	0	0	0.000270988	9.28505e-05	0	4.68801e-05	0	0	0	0	0	0	0	0	0	0	0	0	0	5.91156e-05	0	0	0	0	0	0	0
k__Bacteria;p__Gemmatimonadetes;c__Gemmatimonadetes;Other;Other;Other	0	7.05318e-05	0	0	0	0	0	0	0	0	0	0	0	0	0	0	0	0	0	0	0	0	0	0.000270246	0	0	0	0	0	0	0	0	4.79685e-05	0	0	0	0	0	0	0	0	0	0	0	0	0	0	0	0
k__Bacteria;p__GN02;c__BD1-5;o__;f__;g__	0	0	0	0	0	0	0	0.000718485	0	0	0	0	0	0	0	0	0	0.00354284	0.00247944	0	0.000956709	0.000542647	0.00178863	0	0	0.000324977	0.000462	0	0	0	0	0	0.000191874	0	7.54959e-05	0	0	0	0.00062422	0	0	0	0	0	0	0.000149321	0	0	0
k__Bacteria;p__Lentisphaerae;c__[Lentisphaeria];o__Victivallales;f__Victivallaceae;g__	0	0	0	0	0	0	0	0.000130634	0	0.000235427	0.00328552	0	0	0	0	0	0	0	0	0	0	0	0	0	0	0	0	0	0	0	0.000205708	0	0	0	0	0	0	0	0	0	0	0	0	0	0	0	0	0	0
k__Bacteria;p__MVP-21;c__;o__;f__;g__	0	0	0	0	0	0	3.21574e-05	0	0	0	0	0	0	0	0	0	0	0	0	0	0	0	0	0	0	0	0	0	0	0	0	0	0	0	0	0	0	0	0	0	0	0	0	0	0	0	0	0	0
k__Bacteria;p__Nitrospirae;c__Nitrospira;o__Nitrospirales;f__[Thermodesulfovibrionaceae];g__	0	3.52659e-05	0	0	0	0	0	0	0	0	0	0	0	0	0	0	0	0	0	0	0	0	0	0	0	0	0	0	0	0	0	0	0	0	5.66219e-05	0	0	0	0	0	0	0	0	0	0	0	0	0	0
k__Bacteria;p__Nitrospirae;c__Nitrospira;o__Nitrospirales;f__[Thermodesulfovibrionaceae];g__GOUTA19	0	0	0	0	0	0	0	6.53168e-05	0	0	0	0	0	0	0	0	0	0	0	0	0	0	0	0	0	0	0	0	0	0	0	0	0	0	0	0	0	0	0	0	0	0	0	0	0	0	0	0	0
k__Bacteria;p__Nitrospirae;c__Nitrospira;o__Nitrospirales;f__[Thermodesulfovibrionaceae];g__LCP-6	0	0	0	0	0	0	0	0.000979752	0	0	0	0	0	0	0	0	0	0	0	0	0	0	0	0	0	0	0	0	0	0	0	0	0	0	0	0	0	0	0	0	0	0	0	0	0	0	0	0	0
k__Bacteria;p__Nitrospirae;c__Nitrospira;o__Nitrospirales;f__Nitrospiraceae;g__Nitrospira	0	0	0	0	0	0	0	0.000457218	0	0	0	0	0	0	0	0	0	0	0	0	0	0	0	0	0	0	0	0	0	0	0	0	0	0	0	0	0	0	8.91742e-05	0	0	0	0	0	0	0	0	0	0
k__Bacteria;p__OD1;c__;o__;f__;g__	0	0	0	0	0.000101626	0	0	0	0	0	0	0	0	0	0	0	0	0	0	0	0	0	0	0	0	0	0	0	0	0	0.000102854	0	4.79685e-05	0	0	0	0	0	0	0	0	0	0	0	0	0	6.55308e-05	0	0
k__Bacteria;p__OD1;c__ABY1;o__;f__;g__	0	0	0	0	0	0	0	0	0	0	0	0	0	0	0	0	0	0	0	0	0	0	0	0	0	0	0	0	0	0	0.000102854	0	0	0	0	0	0	0	0	0	0	0	0	0	0	0	0	0	0
k__Bacteria;p__OD1;c__SM2F11;o__;f__;g__	0	0	0	0	0	0	0	0.000261267	0	0	0	0	0	0	0	0	0	0	0	0	0	0	0	0	5.41976e-05	0.000139276	0	0	0	0	0.000411417	0	9.59371e-05	0	0	0	0	0.000462273	0	0	0	0	0	0.000287158	0	0	0.000262123	0	0
k__Bacteria;p__OD1;c__ZB2;o__;f__;g__	0	0	0	0	0	0	0	0	0	0	0	0	0	0	0	0	0	0	0	0	0	0	0	0	0	0	0	0	0	0	0	0	0	0	7.54959e-05	0	0	0	0	0	0	0	0	0	0	0	0.000131062	0	0
k__Bacteria;p__OP11;c__OP11-2;o__;f__;g__	0	0	0	0	0.000101626	0	0	0	0	0	0	0	0	0	0	0	0	0	0	0	0	0	0	0	0	0	0	0	0	0	0	0	0	0	0	0	0	0	0	0	0	0	0	0	0	0	0	0	0
k__Bacteria;p__OP11;c__OP11-3;o__;f__;g__	0	0	0	0	0	0	0	0	0	0	0	0	0	0	0	0	0	0	0	0	0	0	0	0	0	0	0	0	0	8.79082e-05	0	0	0	0	0	0	0	0	0	0	0	0	0	0	0	0	0	0	0
k__Bacteria;p__OP11;c__OP11-4;o__;f__;g__	0	0	0	0	0	0	0	0.00019595	0	0	0	0	0	0	0	0	0	0	0	0	0	0	0	0	0	0	0	0	0	0	0	0	0	0	0	0	0	0	0	0	0	0	0	0	0	0	0	0	0
k__Bacteria;p__OP8;c__OP8_2;o__;f__;g__	0	0	0	0	0	0	0	0	0	0	0	0	0	0	0	0	0	0	0	0	0	0	0	0	0	0	0	0	0	0	0	0	0	0	0	0	2.97956e-05	0	0	0	0	0	0	0	0	0	0	0	0
k__Bacteria;p__Planctomycetes;c__Phycisphaerae;o__Phycisphaerales;f__;g__	0	0	0	0	0	0	0	0	0	0	0	0	0	0	0	0	0	0	0	0	0	0	0	0	0	0	0	0	0	0	0	0	0	0	5.66219e-05	0	0	0	0	0	0	0	0	0.000287158	0	0	6.55308e-05	0	0
k__Bacteria;p__Planctomycetes;c__Phycisphaerae;o__S-70;f__;g__	0	0	0	0	0	0	0	6.53168e-05	0	0	0	0	0	0	0	0	0	0	0	0	0	0	0	0	0	0	0	0	0	0	0	0	0	0	0	0	0	0	0	0	0	0	0	0	0	0	0	0	0
k__Bacteria;p__Planctomycetes;c__Phycisphaerae;o__WD2101;f__;g__	0	0	0	0	0	0	0	0.00019595	0	0	0	0	0	0	0	1.39156e-05	0	0	0	0	0	0	0	0.000225205	0.000325186	0.00111421	0	0	0	0	0.000205708	0	0.000191874	0.000288032	7.54959e-05	0.000138052	0.000387343	0	4.45871e-05	0	0	0	0	0	0	0	0.000458716	0	0
k__Bacteria;p__Planctomycetes;c__Planctomycetia;o__B97;f__;g__	0	0	0	0	0	0	0	0	0	0	0	0	0	0	0	0	0	0	0	0	0	0	0	0	0	0	0	0	0	0	0	0	0	0	0	0	0	0	0	0	0	0	0	0	0	0	0	0	0
k__Bacteria;p__Planctomycetes;c__Planctomycetia;o__Gemmatales;f__Gemmataceae;g__	0	0.000846382	0	0	0	0	0	0.000457218	0	0	0.000200337	0	0	0	0	0	0	0	0	6.21736e-05	0	0	0	0.000180164	5.41976e-05	0.000232126	0	0	9.995e-05	0	0.000102854	0	0.000143906	0	0.000169866	0	0	0.000102727	8.91742e-05	0	0	0	0	0.000172295	0	0	0	0	5.12899e-05
k__Bacteria;p__Planctomycetes;c__Planctomycetia;o__Gemmatales;f__Gemmataceae;g__Gemmata	0	0.00126957	0	0	0	0	0	0.000718485	0	0	0	0	0	0	0	0	0	0	0	0	0	0	0	0.000315287	0.000596174	0.000742804	0	0	0	0	0.000102854	0	9.59371e-05	0	0	0	0.000208569	0	8.91742e-05	0.000103252	0	0.000177347	0	0.000172295	0	0	0	0	0.00015387
k__Bacteria;p__Planctomycetes;c__Planctomycetia;o__Gemmatales;f__Gemmataceae;Other	0	7.05318e-05	0	0	0	0	0	0	0	0	0	0	0	0	0	0	0	0	0	0	0	0	0	0	0	0	0	0	0	0	0	0	0	0	0	0	0	0	0	0	0	0	0	0	0	0	0	0	0
k__Bacteria;p__Planctomycetes;c__Planctomycetia;o__Gemmatales;f__Isosphaeraceae;g__	0	0.000670052	0	7.68551e-05	0.000863821	0	0	0.00209014	0.00012178	0.000329598	0.000280471	0	0	0	0	0	0	0	0	0	0	0	0	0.00270246	0.000921359	0.0047818	0	0.000562562	0	0.000263725	0.000462844	4.21283e-05	0.00143906	0.000432048	0.000415228	0.000552207	0.000804481	0.000308182	0.000490458	0.000619515	0.000108284	0.000591156	0	0	0	9.95471e-05	0	0	5.12899e-05
k__Bacteria;p__Planctomycetes;c__Planctomycetia;o__Gemmatales;f__Isosphaeraceae;g__Singulisphaera	0	0	0	0	0	0	0	0	0	0	0	0	0	0	0	0	0	0	0	0	0	0	0	0	0	0	0	0	0	0	0	0	0	0	0	0	0	0	0	0	0	0	0.000109619	0	0	0	0	0	0
k__Bacteria;p__Planctomycetes;c__Planctomycetia;o__Pirellulales;f__Pirellulaceae;g__	0	0.00119904	0	0	0.000152439	0	0	0.0019595	0	0	0	0	0	0	0	0	0	0	0	0	0	0	0	0	0	0	0	0	0	0	0	0	4.79685e-05	0	0.000113244	0.00032212	0.000119182	0.000565001	0	0.000103252	0.000108284	0	0	0.000172295	0.000214924	0	0.000196592	8.79005e-05	0
k__Bacteria;p__Planctomycetes;c__Planctomycetia;o__Pirellulales;f__Pirellulaceae;g__A17	0	0.000211595	0	0	0.000152439	0	0	0.00019595	0	0	0	0	0	0	0	0	0	0	0	0	0	0	0	0	0	0	0.000308	0	0	0	0.000205708	0	4.79685e-05	0	0	0	0	0.000205455	0	0	0	0.000177347	0	0.000172295	0.000128955	0	0	0	0
k__Bacteria;p__Planctomycetes;c__Planctomycetia;o__Pirellulales;f__Pirellulaceae;g__Pirellula	0	0.000317393	0	0	0	0	0	0.000130634	0	0	0	0	0	0	0	0	0	0	0	0	0	0	0	0	0	0	0	0	0	0	0	0	0	0	0	0	0	0	0.000267523	0	0	0	0	0.000172295	0	0	0	0	0
k__Bacteria;p__Planctomycetes;c__Planctomycetia;o__Planctomycetales;f__Planctomycetaceae;g__Planctomyces	0	0.00148117	0	0	0.000101626	0	0	0.00130634	0	0	0.000120202	0	0	0	0	0	0	0	0	0	0	0	0	0	0.000270988	0.000185701	0	0	0	0	0.000308563	4.21283e-05	0	0	7.54959e-05	0	0	0.000154091	0.000178348	0.000103252	0	0	0	0.000114863	0	0	0.00078637	0	0
k__Bacteria;p__Planctomycetes;c__vadinHA49;o__DH61;f__;g__	0	0	0	0	0	0	0	0	0	0	0	0	0	0	0	0	0	0	0	0	0	0	0	0	0	0	0	0	0	0	0.000205708	0	4.79685e-05	0	0	0	0	0	0	0	0	0	0	0.000229727	0	0	0	0	0
k__Bacteria;p__Proteobacteria;c__Alphaproteobacteria;o__;f__;g__	0	0.000211595	0	0	0	0	0	0.000522534	0	4.70854e-05	0.000841414	0	0	0	0	1.39156e-05	0	0	0	0	0	0	0	0.00045041	0.00151753	0.000789229	0	0.00107824	0	0	0.000411417	4.21283e-05	0.000239843	0.00408046	0.000339732	0	0.000327752	0.000205455	0.00120385	0.000103252	0	0	0	0	0	0	6.55308e-05	0	0
k__Bacteria;p__Proteobacteria;c__Alphaproteobacteria;o__BD7-3;f__;g__	0	0	0	0	0	0	0	0	0	0.000141256	0	0	0	0	0	0	0	0	0	0	0	0	0	0	0	0.000278552	0	0	0	0	0	0	0.000383748	0	0	0	0	0.000462273	0	0	0	0	0	0	0	0	0	0	0
k__Bacteria;p__Proteobacteria;c__Alphaproteobacteria;o__Caulobacterales;f__Caulobacteraceae;g__	0	0.00017633	0	0.000115283	0	0	3.21574e-05	0.000718485	6.08902e-05	0.0379979	0	0	0	7.5523e-05	0	8.34934e-05	0	0	0	0	0	0	0.000105213	0.0622917	0.00135494	0.00362117	0	0.000328161	0	0.000131862	0.00128568	0	0.00172687	0.00148817	0.00018874	0.000230086	0	0.00179773	0.000757981	0.00082602	0	0	0.000164429	0.000114863	0.000300894	0.000149321	0.000393185	0	0
k__Bacteria;p__Proteobacteria;c__Alphaproteobacteria;o__Caulobacterales;f__Caulobacteraceae;g__Asticcacaulis	0	0	0	0	0	0	0	0	0	0	0	0	0	0	0	0	0	0	0	0	0	0	0	0	0	0	0	0	0	0	0	0	0	0	0	0	0	0	0	0.000103252	0	0	0	0.000172295	0	0	0	0	0
k__Bacteria;p__Proteobacteria;c__Alphaproteobacteria;o__Caulobacterales;f__Caulobacteraceae;g__Brevundimonas	0	3.52659e-05	0	3.84275e-05	0	0	0	0	0.00109602	0.00051794	0	0	0	0	0	0	0	0	0	0	0	0	0	9.0082e-05	0.00021679	0	0	0	0	0	0	8.42566e-05	0	4.80054e-05	0	0	0	0	0	0.000103252	0	0	0	0	0	0	0	0	5.12899e-05
k__Bacteria;p__Proteobacteria;c__Alphaproteobacteria;o__Caulobacterales;f__Caulobacteraceae;g__Caulobacter	0	0	0	0	0	0	0	0	0	0	0	0	0	0	0	1.39156e-05	0	0	0	0	0	0	0	0	0	0	0	0	0	0	0	0	0	0	0	0	0	0	0	0	0	0	0	0	0	0	0	0	0
k__Bacteria;p__Proteobacteria;c__Alphaproteobacteria;o__Caulobacterales;f__Caulobacteraceae;g__Mycoplana	0	0.00017633	0	0	0	0	0	0	0	0	0	0	0	0	0	1.39156e-05	0	0	0	0	0	0	0	0.000225205	0.000433581	0.000232126	0	0	0	0	0	0	0	0	0	0	5.95912e-05	0	0.000133761	0.000206505	0	0	0	0	0	0	0.000262123	0	0
k__Bacteria;p__Proteobacteria;c__Alphaproteobacteria;o__Caulobacterales;f__Caulobacteraceae;g__Phenylobacterium	0	0.000211595	0	0	0	0	0	0.000522534	0	0.000282512	0	4.05449e-05	0	0	0	1.39156e-05	0	0	0	0	0	0	0	0.000810738	0	0.00106778	0	0	0	0	0	0	0	0.00216024	5.66219e-05	0	0.00119182	0.00041091	0	0	0	0	5.48095e-05	0.000459453	8.59697e-05	0	0	0	0
k__Bacteria;p__Proteobacteria;c__Alphaproteobacteria;o__Caulobacterales;f__Caulobacteraceae;Other	0	0.0017633	0	0	0	0	0	0.000653168	0.000669792	0.0016009	0	0	0	3.77615e-05	0	5.56622e-05	0	0	0	0	0	0	0	0	0.000325186	0.00162488	0	0	0	4.39541e-05	0.000205708	0	4.79685e-05	0.00384043	0	0	0.000178774	0.000616364	0.00387908	0.00103252	0	0.000118231	0	5.74317e-05	0.000472834	0	0.000196592	0	0
k__Bacteria;p__Proteobacteria;c__Alphaproteobacteria;o__Ellin329;f__;g__	0	0	0	0	0	0	0	0.000261267	0	0	0	0	0	0	0	2.78311e-05	0	0	0	0	0	0	0	4.5041e-05	0.000433581	0.000928505	0	0	0	0	0.000154281	0	0.000719528	0	0.00018874	0	0.000208569	0	0	0	0	0	0	0	0	0.000149321	0	0	0
k__Bacteria;p__Proteobacteria;c__Alphaproteobacteria;o__RF32;f__;g__	0	0	0	0	0	0	0	0	0	0	0.000160269	0	0	0	0	0	0	0	0	0	0	0	0	0	0	0	0	0	0	0	0	0	0	0	0	0	0	0	0	0	0	0	0	0	0	0	0	0	0
k__Bacteria;p__Proteobacteria;c__Alphaproteobacteria;o__Rhizobiales;f__;g__	0	0.0028918	0	0	0	4.29019e-05	6.43149e-05	0.00326584	6.08902e-05	0.00117714	4.00673e-05	0	0	7.5523e-05	0	4.17467e-05	0	0	0	0	0	0	0	0.00045041	0.000379383	0.00213556	0	0.000562562	0	0.000175816	0.00107997	0.000168513	0.000383748	0	0.000641715	0	0.000238365	0.000821819	0.00191725	0.000103252	5.41419e-05	0	0	0	0.000386864	0.000298641	0.000196592	0	5.12899e-05
k__Bacteria;p__Proteobacteria;c__Alphaproteobacteria;o__Rhizobiales;f__Aurantimonadaceae;g__	0	0	0	3.84275e-05	0	4.29019e-05	0	0.00019595	0	0	0	0	0	0	0	0	0	0	0	0	0	0	0	0	0.000162593	0	0	0	0	0	0	0	0	0	0	0	0.000238365	0	0	0	0	0	0	0	0	0	0.000393185	0	0
k__Bacteria;p__Proteobacteria;c__Alphaproteobacteria;o__Rhizobiales;f__Aurantimonadaceae;Other	0	0	0	0	0	0	0	0	0	0	0	0	0	0	0	0	0	0	0	0	0	0	0	0	0	0	0	0	0	0	0	0	0	0	0	0	0	0	0	0	0	0	0	0	0	0	0.000393185	0	0
k__Bacteria;p__Proteobacteria;c__Alphaproteobacteria;o__Rhizobiales;f__Bartonellaceae;g__	0	0	0	0	0	0	0	0	0	0	0	0	0	0	0	0	0	0	0	0	0	0	0	0	0	0	0	0	0	0	0	0	0	0	0	0	0	0	0	0	0	0	0	0	0	0	0	0	0
k__Bacteria;p__Proteobacteria;c__Alphaproteobacteria;o__Rhizobiales;f__Bartonellaceae;g__Bartonella	0	3.52659e-05	0	0	0	0	0	0	0	0	0	0	0	0	0	0	0	0	0	0	0	0	0	0	0	0	0	0	0	0	0	0	0	0	0	0	0	0	0	0	0	0	0	0	0	0	0	0	0
k__Bacteria;p__Proteobacteria;c__Alphaproteobacteria;o__Rhizobiales;f__Beijerinckiaceae;g__	0	0.000670052	0	7.68551e-05	0	4.29019e-05	0	0.00176355	6.08902e-05	0.000141256	8.01346e-05	0	0	0	0	0	0	0	0	0	0	0	0	0.000855779	0.000270988	0.00129991	0	0.000703202	0	0.000131862	0.000771407	0	0.000383748	0	0.000113244	0	0	0.000667728	4.45871e-05	0	0	0	0	0	0.000171939	0	0	0	0
k__Bacteria;p__Proteobacteria;c__Alphaproteobacteria;o__Rhizobiales;f__Beijerinckiaceae;g__Beijerinckia	2.96542e-05	0.000141064	0	0	0	0	0	0.000914435	0	0	0	0	0	0	0	0	0	0	0	0	0	0	0	0.0017566	0.000325186	0.000557103	0.001309	0.00014064	0	0	0.000154281	0	0.000191874	0	0	0	0	5.13637e-05	4.45871e-05	0	0	0.000177347	0	0	0	0	0	0	0
k__Bacteria;p__Proteobacteria;c__Alphaproteobacteria;o__Rhizobiales;f__Beijerinckiaceae;Other	2.96542e-05	0.0014459	6.98202e-05	7.68551e-05	0.00121951	0.000171608	0	0.00248204	0.000669792	0.000329598	0.00100168	0	0	0	0	0	0	0	0	0	0	0	0	0	0.000487778	0.00125348	0	0.000234401	0	0.000175816	0.000925688	0	0.000575622	0.00120013	0.000207614	4.60172e-05	0	0.000102727	0.000178348	0	0	5.91156e-05	0	0.000287158	0.000128955	0.000348415	6.55308e-05	0	5.12899e-05
k__Bacteria;p__Proteobacteria;c__Alphaproteobacteria;o__Rhizobiales;f__Bradyrhizobiaceae;g__	0	0.00112851	0	0	5.0813e-05	0	3.21574e-05	0.000653168	0.000243561	0.000235427	0.000320539	4.05449e-05	0	0	0	0	0	0	0	0	0	0	0	4.5041e-05	0.000108395	0.000139276	0	0.000562562	0	0	0.000308563	8.42566e-05	9.59371e-05	0.000192022	0.000566219	0	0.000446934	0	0.00031211	0	0	0	0.000164429	0	0	0	0	4.39502e-05	0
k__Bacteria;p__Proteobacteria;c__Alphaproteobacteria;o__Rhizobiales;f__Bradyrhizobiaceae;g__Balneimonas	0	0	0	0	0	0	0	0	0	0	0	0	0	0	0	0	0	0	0	0	0	0	5.26067e-05	0	0.000270988	0	0	0	0	0	0	0	4.79685e-05	0	0	0	0	0	0	0	0	0	0.000109619	0.000229727	0	0	0.000393185	0	0
k__Bacteria;p__Proteobacteria;c__Alphaproteobacteria;o__Rhizobiales;f__Bradyrhizobiaceae;g__Bradyrhizobium	0	0.00387925	3.49101e-05	0	0.000254065	8.58038e-05	9.64723e-05	0.0187459	0.000182671	0.000141256	0.000560942	0	4.44425e-05	0	0	1.39156e-05	0	0	0	0	0	0	0	0.00171156	0.00325186	0.00241411	0	0.00121888	0	0.000175816	0.00164567	0	0.000863434	0.00062407	0.000905951	4.60172e-05	0.000238365	0.000616364	0.000356697	0	0.000433135	0.000472925	5.48095e-05	0.00103377	4.29849e-05	0	0.000131062	0	0
k__Bacteria;p__Proteobacteria;c__Alphaproteobacteria;o__Rhizobiales;f__Bradyrhizobiaceae;Other	0	0.00504302	0	3.84275e-05	0.000101626	4.29019e-05	0	0.00274331	0.000182671	0.000423769	0.000841414	0	0	0	0	1.39156e-05	0	0	0	0	0	0	0	0.000315287	0.000975557	0.00264624	0	0	0	0	0.000257136	0	0.000527654	0.000960108	0.000717211	0	0.000178774	0.000102727	8.91742e-05	0	5.41419e-05	0.000118231	0.000109619	0	8.59697e-05	0	0	0	0
k__Bacteria;p__Proteobacteria;c__Alphaproteobacteria;o__Rhizobiales;f__Brucellaceae;g__	2.96542e-05	3.52659e-05	0	0	0	0	0	0	0	0	0	0	0	0	0	0	0	0	0	0	0	0	0	0	0	0	0	0	0	0	0	0	0	0	0	0	0	0	4.45871e-05	0.000103252	0	0	0	0	0	0	0	0	0
k__Bacteria;p__Proteobacteria;c__Alphaproteobacteria;o__Rhizobiales;f__Brucellaceae;g__Ochrobactrum	0	0.063796	3.49101e-05	0.00280521	5.0813e-05	0.0023596	0.00141493	6.53168e-05	0	0.025897	0	8.10898e-05	4.44425e-05	3.77615e-05	0	0	0	0	0	0.000248694	0	0	0	0.00153139	0.000596174	0.00097493	0	0.000468801	0.00069965	0	0	0	0	4.80054e-05	0	0	0.000148978	0	0.000222936	0.00206505	0	0.000354694	0	0	0.00971458	0	0.000458716	8.79005e-05	0.00015387
k__Bacteria;p__Proteobacteria;c__Alphaproteobacteria;o__Rhizobiales;f__Brucellaceae;g__Paenochrobactrum	0	3.52659e-05	0	0.00015371	0	0.000300313	0	0	0	0.000470854	0	0	0	0	0	0	0	0	0	0	0	0	0	0	0	0	0	0	0	0	0	0	0	0	0	0	0	0	0	0	0	0	0	0	4.29849e-05	0	0	0	0
k__Bacteria;p__Proteobacteria;c__Alphaproteobacteria;o__Rhizobiales;f__Brucellaceae;Other	0	0.000881648	0	0.000922261	0	0.00068643	0	0	0	0.00183633	0	0	0	0	0	0	0	0	0	0	0	0	0	0.000135123	0	0	0	0	0	0	0	0	0	0	0	0	0	0	0	0	0	0	0	0	0.00391162	0	0	0	0
k__Bacteria;p__Proteobacteria;c__Alphaproteobacteria;o__Rhizobiales;f__Hyphomicrobiaceae;g__	0	0.000317393	0	0	0	4.29019e-05	0	0.00130634	0	0	0	0	0	0	0	0	0	0	0	0	0	0	0	0.00045041	0	0.000324977	0	0	0	0	0.000102854	0	0.000239843	0	0.000245362	0	0	0	0.000133761	0	0.000162426	5.91156e-05	5.48095e-05	0.000172295	0	0	0.000327654	0	0
k__Bacteria;p__Proteobacteria;c__Alphaproteobacteria;o__Rhizobiales;f__Hyphomicrobiaceae;g__Devosia	0	0.00285654	0	0	0	0	0	0.00607446	0.000182671	0.00489688	0	0	0	0	0	1.39156e-05	0	0	0	0	0	0	0	0.00157643	0.000541976	0.00157846	0	0.000750082	0	0	5.14271e-05	0	0.000287811	0.000816091	0.00028311	4.60172e-05	0.000417138	0.00107864	0.00218477	0.00082602	0.000216567	0	0	0	0.000601788	0.000298641	0.000327654	4.39502e-05	0
k__Bacteria;p__Proteobacteria;c__Alphaproteobacteria;o__Rhizobiales;f__Hyphomicrobiaceae;g__Hyphomicrobium	0	0.000282127	0	0	0	0	0	0.000718485	6.08902e-05	0	0	0	0	0	0	0	0	0	0	0	0	0	0	0	0	0.000464253	0	0	0	0.000131862	0	0	4.79685e-05	0	0.000434102	0	0	0.000256819	8.91742e-05	0	0.000108284	0.000177347	0	0	0	0	0	0	0
k__Bacteria;p__Proteobacteria;c__Alphaproteobacteria;o__Rhizobiales;f__Hyphomicrobiaceae;g__Pedomicrobium	0	0	0	0	0	0	0	0	0	0	0	0	0	0	0	0	0	0	0	0	0	0	0	0	0	0.000185701	0	0	0	0	0	0	0	0	9.43699e-05	0	0.000178774	0.000513637	0	0	0	0	0	0	0	0	0	0	0
k__Bacteria;p__Proteobacteria;c__Alphaproteobacteria;o__Rhizobiales;f__Hyphomicrobiaceae;g__Rhodoplanes	2.96542e-05	0.00641839	0	0.000268993	0.0011687	0	3.21574e-05	0.00764206	0.000913353	0.000470854	0.000881481	4.05449e-05	0	3.77615e-05	0	0	0	0	0	0	0.000143506	0	0	0.00202684	0.00243889	0.00306407	0.00154	0	0	0.000131862	0.0011314	8.42566e-05	0.00187077	0.00417647	0.00234037	0	0.00235385	0.00174637	0.000133761	0.000309757	0.000541419	0.000413809	0.000219238	0.00155065	4.29849e-05	0.000398188	0	0	0.00020516
k__Bacteria;p__Proteobacteria;c__Alphaproteobacteria;o__Rhizobiales;f__Hyphomicrobiaceae;Other	0	0.00017633	0	0	0	0	0	0.000261267	0	0	0	0	0	0	0	0	0	0	0	0	0	0	0	0	0	0	0	0	0	0	0	0	0	0	0	0	0	0	0	0	0	0	0	0	0	0	0	0	0
k__Bacteria;p__Proteobacteria;c__Alphaproteobacteria;o__Rhizobiales;f__Methylobacteriaceae;g__	0	3.52659e-05	0	0	0	0	0	6.53168e-05	0	0	0	0	0	0	0	0	0	0	0	0	0	0	0	0.000135123	5.41976e-05	0.000742804	0	0	0	0	5.14271e-05	0	0	0.000144016	0	0	0.000238365	0	0	0	5.41419e-05	0	5.48095e-05	0	4.29849e-05	0	0	0	5.12899e-05
k__Bacteria;p__Proteobacteria;c__Alphaproteobacteria;o__Rhizobiales;f__Methylobacteriaceae;g__Methylobacterium	2.96542e-05	0.000352659	0	0	5.0813e-05	4.29019e-05	3.21574e-05	0.000130634	0	0	8.01346e-05	0	0	0	5.74218e-05	0	0	0	0	0	0	0	0	0.00324295	0.00135494	0.00269266	0	0	0	0.000219771	0.000308563	0	0.00105531	4.80054e-05	0	0	0	0.000565001	0.000133761	0	0	0	0.000109619	0.000402022	8.59697e-05	0	6.55308e-05	0	0
k__Bacteria;p__Proteobacteria;c__Alphaproteobacteria;o__Rhizobiales;f__Methylobacteriaceae;Other	0	0.000282127	0	3.84275e-05	0.000101626	0	0	0	0.00012178	9.41708e-05	4.00673e-05	0	0	0	0	0	0	0	0.000120948	0	0	0	0	0.00225205	0.00579914	0.00529248	0	0	4.9975e-05	4.39541e-05	0.00169709	4.21283e-05	0.000767497	0.00144016	0.000113244	0	0	0.00113	0.000133761	0	0	0.000118231	0	5.74317e-05	0.000171939	4.97735e-05	0.000262123	4.39502e-05	5.12899e-05
k__Bacteria;p__Proteobacteria;c__Alphaproteobacteria;o__Rhizobiales;f__Methylocystaceae;g__	2.96542e-05	0.00151643	3.49101e-05	0.000192138	0.000254065	0	0	0.00627041	0.00109602	0.000753367	0.000280471	0	0	0	0	2.78311e-05	0	0	0	0	0	0	0	0.00292766	0.00493198	0.00334262	0.000385	0.000468801	0	0.000527449	0.00272564	8.42566e-05	0.00542044	0	0.000264236	0.000598224	0.000506525	0.00755046	0.000490458	0	0.000108284	5.91156e-05	5.48095e-05	0.00120606	8.59697e-05	0.00134389	0.00137615	8.79005e-05	0.00010258
k__Bacteria;p__Proteobacteria;c__Alphaproteobacteria;o__Rhizobiales;f__Methylocystaceae;g__Methylopila	0	0	0	0	0.000101626	0	0	0	0	0	0	0	0	0	0	0	0	0	0	0	0	0	0	0	0	0	0	0	0	0	0	0	0.000239843	0	0	0	0	0	8.91742e-05	0.000103252	0	0	0	0	0	0	0	0	0
k__Bacteria;p__Proteobacteria;c__Alphaproteobacteria;o__Rhizobiales;f__Methylocystaceae;g__Methylosinus	0	0.00017633	0	0	0	8.58038e-05	0	0.000457218	0	0	0	0	0	0	0	0	0	0	0	0	0	0	0	0	0	0	0	0	0	0	0	0	4.79685e-05	0	0.000113244	0	0	0.00041091	0	0	0	0	0	0	0	0	0	0	0
k__Bacteria;p__Proteobacteria;c__Alphaproteobacteria;o__Rhizobiales;f__Methylocystaceae;Other	0	0	0	0	0	0	0	0.000718485	0	0	0	0	0	0	0	0	0	0	0	0	0	0	0	0.000180164	0.000433581	0	0	0	0	0	0.000565698	0	0	4.80054e-05	0	0	0	0.00041091	0	0	0	0	0	5.74317e-05	0	0	0.000262123	0	0
k__Bacteria;p__Proteobacteria;c__Alphaproteobacteria;o__Rhizobiales;f__Phyllobacteriaceae;g__	0	0.000987445	0	3.84275e-05	5.0813e-05	8.58038e-05	0	0	0	9.41708e-05	0	8.10898e-05	0	0	0	4.17467e-05	0	0	0	0	0	0	0	0.000360328	0	0.000464253	0	0.000796962	0	0	0.000102854	0	0.000191874	0	3.7748e-05	0	0.000566116	0.000102727	0	0.00041301	0	0	0	0	0.000214924	0	6.55308e-05	0	0.00010258
k__Bacteria;p__Proteobacteria;c__Alphaproteobacteria;o__Rhizobiales;f__Phyllobacteriaceae;g__Aminobacter	0	0	0	0	0	0	0	0	0	0.000141256	0	0	0	0	0	0	0	0	0	0	0	0	0	0	0	0	0	0	0	0	0	0	0	0	0	0	0	0	0	0	0	0	0	0	0	0	0	0	0
k__Bacteria;p__Proteobacteria;c__Alphaproteobacteria;o__Rhizobiales;f__Phyllobacteriaceae;g__Defluvibacter	0	0.000141064	0	0	0	0	0	0	0	0	0	0	0	0	0	1.39156e-05	0	0	0	0	0	0	0	0	0	0	0	0.000328161	0	0	0	0	0	0	0	0	0.000238365	0	0	0	0	0	0	0	0	0	0	0	0
k__Bacteria;p__Proteobacteria;c__Alphaproteobacteria;o__Rhizobiales;f__Phyllobacteriaceae;g__Mesorhizobium	0	0.000317393	0	0	0.000152439	4.29019e-05	0	6.53168e-05	0	4.70854e-05	0	0	0	0	0	0	0	0	0	0	0	0	0	0	0	0	0	9.37603e-05	0	0	0.000411417	0	0.000191874	0	5.66219e-05	0	0	0	0	0	0	0	0	0	0	0.000149321	0	0	0
k__Bacteria;p__Proteobacteria;c__Alphaproteobacteria;o__Rhizobiales;f__Phyllobacteriaceae;g__Nitratireductor	0	0	0	0	0	4.29019e-05	0	0	0	0	0	0	0	0	0	0	0	0	0	0	0	0	0	0	0	0	0	0	0	0	0	0	0	0	0	0	0	0	0	0	0	0	0	0	0	0	0	0	0
k__Bacteria;p__Proteobacteria;c__Alphaproteobacteria;o__Rhizobiales;f__Phyllobacteriaceae;g__Phyllobacterium	0	0	0	0	0	0	0	0	0	0	0	0	0	0	0	0	0	0	0	0	0	0	0	0	0.000541976	0	0	0	0	0	0	0	0	0	0	0	0	0	0	0	0	0	0	0	0	0	0	0	0
k__Bacteria;p__Proteobacteria;c__Alphaproteobacteria;o__Rhizobiales;f__Phyllobacteriaceae;Other	0	0.0318098	0	0.000806978	0.000203252	0.00141576	0.000353732	0	0	0.0151615	0	0	8.88849e-05	0	0	0	0	0	0	0	0	0	0	0	0	0.000324977	0	0.000796962	0	4.39541e-05	0	0	0.000287811	0.00134415	0	0	0.000566116	0.000154091	0	0.00474961	0	5.91156e-05	0	0.000287158	0.00176238	0	0	0	0
k__Bacteria;p__Proteobacteria;c__Alphaproteobacteria;o__Rhizobiales;f__Rhizobiaceae;g__	0	0.000528989	0	0	0	0.000429019	0	0.000130634	0	0.000847537	0	0	4.44425e-05	0	0	0	0	0	6.04741e-05	0	0	0	0	0	0	0.000557103	0	0.000515681	9.995e-05	0	0.000411417	0	0	0.00144016	0	0	0	0.000256819	0.00062422	0.000309757	0	0	5.48095e-05	0	0.000343879	0	0	0	5.12899e-05
k__Bacteria;p__Proteobacteria;c__Alphaproteobacteria;o__Rhizobiales;f__Rhizobiaceae;g__Agrobacterium	0	0.00077585	0	0.000230565	5.0813e-05	0.000171608	0	0.00104507	0.000426232	0.000376683	0.000120202	4.05449e-05	0	0	0.000114844	0	0.000232964	0	0	0	0	0	0	0.000360328	0.00249309	0.00190344	0	0	0	0.000131862	0.000874261	0	0.000239843	0.00100811	0	0	0	0.000770456	0.000802568	0.000103252	0	0.000118231	0.000274048	0.000459453	4.29849e-05	0	0.000458716	0	5.12899e-05
k__Bacteria;p__Proteobacteria;c__Alphaproteobacteria;o__Rhizobiales;f__Rhizobiaceae;g__Kaistia	0	3.52659e-05	0	0	0	0	0	0	0	0	8.01346e-05	0	0	0	0	0	0	0	0	0	0	0	0	0	0	0	0	0	0	0	0	0	0	0	0	0	0	0	0	0	0	0	0	0	0.000128955	0	0	0	0
k__Bacteria;p__Proteobacteria;c__Alphaproteobacteria;o__Rhizobiales;f__Rhizobiaceae;g__Rhizobium	0	7.05318e-05	0	0	0	0	0	0	0	4.70854e-05	0	0	0	0	0	0	0	0	0	0	0	0	0	0	0	0	0	0	0	0	0	0	0	0	0	0	0	0	0	0	0	0	0	0	0	0	0	0	0
k__Bacteria;p__Proteobacteria;c__Alphaproteobacteria;o__Rhizobiales;f__Rhizobiaceae;g__Shinella	0	7.05318e-05	0	0	0	0	0	0	0	0.000188342	0	0	0	0	0	0	0	0	0	0	0	0	0	0	0	0	0	0	0	0	0	0	0	0	0	0	0	0	0	0	0	0	0	0	0	0	0	0	0
k__Bacteria;p__Proteobacteria;c__Alphaproteobacteria;o__Rhizobiales;f__Rhizobiaceae;Other	0	0.00017633	0	0	5.0813e-05	0	0	0.000653168	0	0.000329598	0	8.10898e-05	0	0.000113284	0	0	0	0	0	0	0	0	0	0	0.00102975	0.00143918	0	0	0	0	0.000411417	0	9.59371e-05	0.00240027	0	0	0	0	0.000891742	0	0	0	0	5.74317e-05	4.29849e-05	0.000248868	0.000327654	0	0.00010258
k__Bacteria;p__Proteobacteria;c__Alphaproteobacteria;o__Rhizobiales;f__Rhodobiaceae;g__Afifella	0	0	0	0	0	0	0	0	0	0	0	0	0	0	0	0	0	0	0	0	0	0	0	0	0	0	0	0	0	0	0	0	0	0	0	0	0.000119182	0	0	0	0	0	0	0	0	0	0	0	0
k__Bacteria;p__Proteobacteria;c__Alphaproteobacteria;o__Rhizobiales;f__Xanthobacteraceae;g__Azorhizobium	0	7.05318e-05	0	0	0	0	0	0	0	0	0	0	0	0	0	0	0	0	0	0	0	0	0	0	0	0	0	0	0	0	0	0	0	0	0	0	0	0	0	0	0	0	0	0	0	0	0	0	0
k__Bacteria;p__Proteobacteria;c__Alphaproteobacteria;o__Rhizobiales;f__Xanthobacteraceae;g__Labrys	0	0	0	0	0	0	0	0.00267799	0	0.000141256	0	0	0	0	0	0	0	0	0	0	0	0	0	0	0	0	0	0	0	0	0	0	0	0	0	0	0	0	8.91742e-05	0	5.41419e-05	0	0	0.000114863	0	0	0	0	0
k__Bacteria;p__Proteobacteria;c__Alphaproteobacteria;o__Rhizobiales;f__Xanthobacteraceae;g__Xanthobacter	0	3.52659e-05	0	0	0	0	0	0	0	0	0	0	0	0	0	0	0	0	0	0	0	0	0	0	0	0	0	0	0	0	0	0	0	0	0	0	0	0	0	0	0	0	0	0	0	0	0	0	0
k__Bacteria;p__Proteobacteria;c__Alphaproteobacteria;o__Rhizobiales;f__Xanthobacteraceae;Other	0	0.00430244	0	0	0	0	0	0	0	0	0	0	0	0	0	0	0	0	0	0	0	0	0	0	0	0	0	0	0	0	0	0	0	0	0	0	0	0	0	0	0	0	0	0	0	0	0	0	0
k__Bacteria;p__Proteobacteria;c__Alphaproteobacteria;o__Rhizobiales;Other;Other	8.89627e-05	0.00705318	0	0.000576413	0.000152439	0.000514823	0.00025726	0.00561724	0.000304451	0.00706281	0.000560942	0	0	0.000113284	0	0	0	0	0	0	0	0	0	0.00288262	0.00151753	0.00222841	0	0.000234401	0	0.000439541	0.00143996	8.42566e-05	0.00134312	0.00249628	0.000943699	0.000276103	0.000834277	0.00041091	0.000401284	0.00144553	0	0.000532041	0.000328857	0	0.000601788	0.000447962	0.000196592	0	5.12899e-05
k__Bacteria;p__Proteobacteria;c__Alphaproteobacteria;o__Rhodobacterales;f__Hyphomonadaceae;g__	0	0	0	0	0	0	0	0.00019595	0	0	0	0	0	0	0	6.95778e-05	0	0	0	0	0	0	0	0	0.000162593	0	0	0.000234401	0	0	0.000308563	0	4.79685e-05	0	5.66219e-05	0	0	0	0	0	0.000162426	0	5.48095e-05	0.000918907	0	0	0	0	0
k__Bacteria;p__Proteobacteria;c__Alphaproteobacteria;o__Rhodobacterales;f__Hyphomonadaceae;g__Hyphomonas	0	0	0	0	0	0	0	0	0	0	0	0	0	0	0	0	0	0	0	0	0	0	0	0	0	0	0	0	0	0	0	0	0	0	0	0	0	0	8.91742e-05	0	0	0	0	0	0	0	0	0	0
k__Bacteria;p__Proteobacteria;c__Alphaproteobacteria;o__Rhodobacterales;f__Rhodobacteraceae;g__	0	0.00190436	0	7.68551e-05	0.000203252	4.29019e-05	0	0.00489876	0	0.00150673	0	0	0	0	0	0	0	0	0	0	0	0	0	0.000180164	0	0	0	0	0	0	0.000205708	0	0	0	0	0	0	0.00118137	0	0.000206505	0	0	0	0	8.59697e-05	0	0.00360419	0	0
k__Bacteria;p__Proteobacteria;c__Alphaproteobacteria;o__Rhodobacterales;f__Rhodobacteraceae;g__Amaricoccus	0	0.000246861	0	0	0	0	0	0.00261267	0	0	0	0	0	0	0	0	0	0	0	0	0	0	0	0	0	0	0	0	0	0	0	0	0	0	0	0	0	0	4.45871e-05	0	0	0	0	0	8.59697e-05	0	0.000393185	0	0
k__Bacteria;p__Proteobacteria;c__Alphaproteobacteria;o__Rhodobacterales;f__Rhodobacteraceae;g__Anaerospora	0	0.000211595	0	0	0	0	3.21574e-05	0.000653168	0	0.000141256	0	0	0	0	0	0	0	0	0	0	0	0	0	0	0	0	0	0	0	0	0	0	0	0	0	0	0	0	8.91742e-05	0	0	0	0	0	0	0	0	0	0
k__Bacteria;p__Proteobacteria;c__Alphaproteobacteria;o__Rhodobacterales;f__Rhodobacteraceae;g__Loktanella	0	0	0	0	0	0	0	6.53168e-05	0	0	0	0	0	0	0	0	0	0	0	0	0	0	0	0	0	0	0	0	0	0	0	0	0	0	0	0	0	0	0	0	0	0	0	0	0	0	0	0	0
k__Bacteria;p__Proteobacteria;c__Alphaproteobacteria;o__Rhodobacterales;f__Rhodobacteraceae;g__Paracoccus	2.96542e-05	0.00800536	0	7.68551e-05	0	8.58038e-05	0.000289417	6.53168e-05	6.08902e-05	0.00899331	0	0	4.44425e-05	0	0	0	0	0	0	0	0	0	5.26067e-05	0.0035132	5.41976e-05	0.00143918	0	0	0	0	0	0	0.000143906	0	3.7748e-05	0	0	0	0.00472624	0.00144553	0	0.000236463	0	0	0.000945667	4.97735e-05	6.55308e-05	0	0
k__Bacteria;p__Proteobacteria;c__Alphaproteobacteria;o__Rhodobacterales;f__Rhodobacteraceae;g__Rhodobacter	0	0.000705318	0	3.84275e-05	0	0	0	0.00209014	0	0.000282512	0	0	0	0	0	0	0	0	0	0	0	0	0	0	0	0.000417827	0	0	0	0	0	4.21283e-05	0	0	0.000415228	4.60172e-05	0.000864072	0.0035441	0.00659889	0.000206505	0	0	0	0.000172295	4.29849e-05	0	0.000655308	0	0
k__Bacteria;p__Proteobacteria;c__Alphaproteobacteria;o__Rhodobacterales;f__Rhodobacteraceae;g__Roseivivax	0	0	0	0	0	0	0	6.53168e-05	0	0	0	0	0	0	0	0	0	0	0	0	0	0	0	0	0	0	0	0	0	0	0	0	0	0	0	0	0	0	0	0	0	0	0	0	0	0	6.55308e-05	0	0
k__Bacteria;p__Proteobacteria;c__Alphaproteobacteria;o__Rhodobacterales;f__Rhodobacteraceae;g__Rubellimicrobium	0	0	0	0	0	0	0	0	0	0	0	0	0	0	0	0	0	0	0	0	0	0	0	0	0.000270988	0.000324977	0	0	0	0	0	0	0	0	0	9.20344e-05	0	0.00041091	4.45871e-05	0	0	0	0	0	0	0	6.55308e-05	0	0
k__Bacteria;p__Proteobacteria;c__Alphaproteobacteria;o__Rhodobacterales;f__Rhodobacteraceae;Other	0	0.0016575	0	0	0	4.29019e-05	0	0.000653168	0	0.000847537	0	0	0	0	0	0	0	0	0	0	0	0	0	0.00045041	0	9.28505e-05	0	0	0	0	0	0	0	0	0	0	0	0	0.00833779	0.00041301	0	0	0	0	0	0	0	0	0
k__Bacteria;p__Proteobacteria;c__Alphaproteobacteria;o__Rhodospirillales;f__;g__	0	0	0	3.84275e-05	0	0	0	0.000653168	0	0	0	0	0	0	0	0	0	0	0	0	0	0	0	0	0	0	0	0	0	0	0	0	0	0	0	0	0	0	0	0	0	0	0	0	0	0	0	0	0
k__Bacteria;p__Proteobacteria;c__Alphaproteobacteria;o__Rhodospirillales;f__Acetobacteraceae;g__	0	0.0014459	0	0	0	0	6.43149e-05	0.0116917	0.000487122	0.000188342	0.000240404	0	0	0	0	1.39156e-05	0	0	0	0	0	0	0	0.00378344	0.00666631	0.00789229	0.00385	0.00210961	0.0003998	0.000439541	0.00395989	8.42566e-05	0.00786684	0.000192022	0.00100032	0.000230086	0.000774686	0.00333864	0.000490458	0.000206505	0.000270709	5.91156e-05	0.000109619	0.000229727	0.000214924	0.00084615	0.000589777	0	0.00030774
k__Bacteria;p__Proteobacteria;c__Alphaproteobacteria;o__Rhodospirillales;f__Acetobacteraceae;g__Acetobacter	0	0	0	0	0	0	0	0	0	0	0	0	0	0	0	0	0	0	0	0	0	0	0	0	5.41976e-05	0	0	0	0	0	5.14271e-05	0	0	0	0	0	0	0	0	0	0	0	0	0	0	0	0	0	0
k__Bacteria;p__Proteobacteria;c__Alphaproteobacteria;o__Rhodospirillales;f__Acetobacteraceae;g__Acidiphilium	0	0	0	0	0	0	0	0	0	0	0	0	0	0	0	0	0	0	0	0	0	0	0	0	0	0	0	0	0	0	0.000154281	0	0	0.000672075	0	0	0	0	0	0	0	0	0	0	0	0	0	0	0
k__Bacteria;p__Proteobacteria;c__Alphaproteobacteria;o__Rhodospirillales;f__Acetobacteraceae;g__Acidocella	0	0	0	0	0	0	0	0	0	0	0	0	0	0	0	0	0	0	0	0	0	0	0	0	0	0	0	0	0	0	0.000257136	0	0.000143906	0.00220825	0	0	0	0	0	0	0	0	0	0.000229727	0	4.97735e-05	0	0	0
k__Bacteria;p__Proteobacteria;c__Alphaproteobacteria;o__Rhodospirillales;f__Acetobacteraceae;g__Belnapia	0	0	0	0	0	0	0	0	0	0	0	0	4.44425e-05	0	0	0	0	0	0	0	0	0	0	0	0	0	0	0	0	0	0	0	0	0	0	0	0	0	8.91742e-05	0	0	0	0	0	0	0	0	0	0
k__Bacteria;p__Proteobacteria;c__Alphaproteobacteria;o__Rhodospirillales;f__Acetobacteraceae;g__Gluconacetobacter	0	0	0	0	0	0	0	0	0	0	0	0	0	0	0	0	0	0	0	0	0	0	0	0	0	0	0	0	0	0	0	0	0	0	0	0	0	0	0	0	0	0	0	0	0	0	0	0	0
k__Bacteria;p__Proteobacteria;c__Alphaproteobacteria;o__Rhodospirillales;f__Acetobacteraceae;g__Gluconobacter	0	0	0	0	0	0	0	0	0	0	0	0	0	0	0	0	0	0	0	0	0	0	0	0	5.41976e-05	0	0	0	0	0	0	0	0	0	0	0	0	0	0	0	0	0	0	0	0	0	0	0	0
k__Bacteria;p__Proteobacteria;c__Alphaproteobacteria;o__Rhodospirillales;f__Acetobacteraceae;g__Granulibacter	0	0	0	0	0	0	0	0	0	0	0	0	0	0	0	0	0	0	0	0	0	0	0	0	0	0	0	0	0	0	0	0	0	0	0	0	0	0	0	0	0	0	0	0	0	0	0	0	0
k__Bacteria;p__Proteobacteria;c__Alphaproteobacteria;o__Rhodospirillales;f__Acetobacteraceae;g__Roseococcus	0	0	0	0	0	0	0	0	0	0	0	0	0	0	0	0	0	0	0	0	0	0	0	0	0	0	0	0	0	0	0	0	0	0	0	0	0	0	0	0	0	0	0	0	0	9.95471e-05	0	0	0
k__Bacteria;p__Proteobacteria;c__Alphaproteobacteria;o__Rhodospirillales;f__Acetobacteraceae;g__Roseomonas	0	0	0	0	0	0	0	0.000326584	0	0	0	0	0	0	0	0	0	0	0	0	0	0	0	0	0	0	0	0	0	0	5.14271e-05	0	0	0	0	0	0.000119182	0	0.000133761	0	0	0	0	0	0	0	0	0	0
k__Bacteria;p__Proteobacteria;c__Alphaproteobacteria;o__Rhodospirillales;f__Acetobacteraceae;Other	0	0	0	0	0	0	0	0.00457218	0	0	0	0	0	0	0	0	0	0	0	0	0	0	0	0.000630574	0.00146334	0.00088208	0	0	0	0.000219771	0.000822834	0	0.000671559	0	0.000169866	0	0.000238365	0.000565001	0	0	0	0	0	0.000516885	0	0	0	0	0
k__Bacteria;p__Proteobacteria;c__Alphaproteobacteria;o__Rhodospirillales;f__Rhodospirillaceae;g__	5.93085e-05	0.00271547	0	0	5.0813e-05	4.29019e-05	0	0.00437622	0	0.000235427	0.00044074	0	4.44425e-05	3.77615e-05	0	0.000153071	0	0	0	0	0	0	0	0.00139627	0.000162593	0.00343547	0	0	0	4.39541e-05	0.00138853	0	0.00110328	0	0.000717211	0	0.00211549	0.000821819	0.000222936	0	5.41419e-05	0	0.000438476	0.000287158	0	0	6.55308e-05	4.39502e-05	0
k__Bacteria;p__Proteobacteria;c__Alphaproteobacteria;o__Rhodospirillales;f__Rhodospirillaceae;g__Azospirillum	0	0	0	0	0	0	0	0	0	0	0	0	0	0	0	0	0	0	0	0	0	0	0	0	0.00119235	0	0	0	0	0	0	0	0	0	0	0	8.93868e-05	0	0	0	0	0	0	0	0	0	0	0	0
k__Bacteria;p__Proteobacteria;c__Alphaproteobacteria;o__Rhodospirillales;f__Rhodospirillaceae;g__Magnetospirillum	0	0	0	0	0	0	0	0	0	0	0	0	0	0	0	0	0	0	0	0	0	0	0	0	0	0	0	0	0	0	0	0	0	0	0	0	0	0.00600955	0	0	0	0	0	0.00034459	0	0	0	0	0
k__Bacteria;p__Proteobacteria;c__Alphaproteobacteria;o__Rhodospirillales;f__Rhodospirillaceae;g__Skermanella	0	0	0	0	5.0813e-05	0	0	0	0	0	0	0	0	0	0	0	0	0	0	0	0	0	0	0	0	0	0	0	0	0	0	0	0	0	0	0	0	0.000154091	0	0	0	0	0	0	0	0	0	0	5.12899e-05
k__Bacteria;p__Proteobacteria;c__Alphaproteobacteria;o__Rhodospirillales;f__Rhodospirillaceae;g__Telmatospirillum	0	0	0	0	0	0	0	0	0	0	0	0	0	0	0	0	0	0	0	0	0	0	0	0	0	0	0	0	0	0	0	0	0	0	0	0	0	0	0	0	0	0	0	0.000287158	0	0	0	0	0
k__Bacteria;p__Proteobacteria;c__Alphaproteobacteria;o__Rhodospirillales;f__Rhodospirillaceae;Other	0	0	0	0	0	0	0	0	0	0	0	0	0	0	0	1.39156e-05	0	0	0	0	0	0	0	0	0	0	0	0	0	0	0	0	0	0	0	0	0	0	0	0	0	0	0	0	0	0	0	0	0
k__Bacteria;p__Proteobacteria;c__Alphaproteobacteria;o__Rickettsiales;f__;g__	0	0	0.00013964	0	0	0	0	0	0.000182671	0	0	0	0	0	0	0	0	0	0	0	0	0	0	0	0	0.000835655	0	0	0	0	0.000411417	0	0.000143906	0	0	0	0	0.000205455	0	0	0	0	0	0	0	0	0	4.39502e-05	0
k__Bacteria;p__Proteobacteria;c__Alphaproteobacteria;o__Rickettsiales;f__Anaplasmataceae;g__Ehrlichia	0	0	0	0	0	0	0	0	0	0	0	0	0	0	0	0	0	0	0	0	0	0	0	0	0	0	0	0	0	0	0	0	0	0	0	0	0	0	0	0	0	0	0	0	0	0	0	0	0
k__Bacteria;p__Proteobacteria;c__Alphaproteobacteria;o__Rickettsiales;f__mitochondria;g__	0	0	0	0	0	0	0	0	0	0	0	0	0	0	0	0	0	0	0	0	0	0	0	0	0	0	0	0	0	0	0	0	0	0	0	0	0	0	0	0	0	0	0	0	0	0	0	0	0
k__Bacteria;p__Proteobacteria;c__Alphaproteobacteria;o__Rickettsiales;f__mitochondria;g__Azolla	0	3.52659e-05	0	0	0	0	0	0	0	0	0	0	0	0	0	0	0	0	0	0	0	0	0	0	0	0	0	0	0	0	0	0	0	0	0	0	0	0	0	0	0	0	0	0	0	0	0	0	0
k__Bacteria;p__Proteobacteria;c__Alphaproteobacteria;o__Rickettsiales;f__mitochondria;g__Diplazium	0	0	0	0	0	0	0	0	0	0	8.01346e-05	0	0	0	0	0	0	0	0	0	0	0	0	0	0	0	0	0	0	0	0	0	0	0	0	0	0	0	0	0	0	0	0	0	0	0	0	0	0
k__Bacteria;p__Proteobacteria;c__Alphaproteobacteria;o__Rickettsiales;f__mitochondria;Other	0	0	0	0	0	0	0	6.53168e-05	0	0	4.00673e-05	0	0	0	0	0	0	0	0	0	0	0	0	0.000180164	5.41976e-05	0	0	0	0	0	0.000411417	0	0	0.000336038	0	0	0	0	0	0	0	0	0	0	0	0	0	0	0
k__Bacteria;p__Proteobacteria;c__Alphaproteobacteria;o__Rickettsiales;f__Rickettsiaceae;g__	0	0	0	0	0	0	0	0	0	0	0	0	0	0	0	0	0	0	0	0	0	0	0	0	0	0	0	0	0	0	0	0	4.79685e-05	0	0	0	0	0	0	0	0	0	0	0	0	9.95471e-05	0	0	0
k__Bacteria;p__Proteobacteria;c__Alphaproteobacteria;o__Sphingomonadales;f__;g__	0	0	0	0	0	0	0	0.000130634	0	0	0	0	0	0	0	0	0	0	0	0	0	0	0	0	0	0	0	0	0	0	0	0	4.79685e-05	0	0	0	0.000446934	0	0.000133761	0	0	5.91156e-05	0	0	0	0.000149321	0	0	0
k__Bacteria;p__Proteobacteria;c__Alphaproteobacteria;o__Sphingomonadales;f__Erythrobacteraceae;g__	0	0.000246861	0	0	0	0	0	0.000979752	0	0	0	0	0	0	0	1.39156e-05	0	0	0	0	0	0	0	0.000540492	0.00113815	0.00236769	0	0	0	0	0	0	0.000191874	0	0	0	0	0.000821819	0	0	0.000108284	0	0	0	4.29849e-05	0	6.55308e-05	0	5.12899e-05
k__Bacteria;p__Proteobacteria;c__Alphaproteobacteria;o__Sphingomonadales;f__Erythrobacteraceae;g__Lutibacterium	0	0	0	0	0	0	0	0	0	0	0	0	0	0	0	0	0	0	0	0	0	0	0	0	0	0	0	0	0	0	0	0	0	0	0	0	0	0	4.45871e-05	0	0	0	0	0	0	0	0	0	0
k__Bacteria;p__Proteobacteria;c__Alphaproteobacteria;o__Sphingomonadales;f__Erythrobacteraceae;Other	0	0	0	0	0	0	0	0.000130634	0	0	0	0	0	0	0	0	0	0	0	0	0	0	0	0	0	0	0	0	0	0	0	0	0	0	0	0	0	0.000719092	0.00120385	0	0	0	0	0	0	0	0.000262123	0	0
k__Bacteria;p__Proteobacteria;c__Alphaproteobacteria;o__Sphingomonadales;f__Sphingomonadaceae;g__	0	0.000387925	0	0.000115283	0.000304878	4.29019e-05	0	0.00476813	6.08902e-05	4.70854e-05	0	0	0	0	0	4.17467e-05	0	0	0	0	0	0	0	0.00243221	0.00541976	0.00190344	0	0.000468801	0.00029985	0.000219771	0.000925688	0	0.000623591	0.00168019	0.000754959	0	0.000238365	0.00107864	0.00062422	0.000103252	0	0.000177347	0.000164429	0.000402022	0.000300894	0.000447962	0.000982962	4.39502e-05	0
k__Bacteria;p__Proteobacteria;c__Alphaproteobacteria;o__Sphingomonadales;f__Sphingomonadaceae;g__Blastomonas	0	0	0	0	0	0	0	0	0	0	0	0	0	0	0	0	0	0	0	0	0	0	0	0	0	0	0	0	0	0	0	0	4.79685e-05	0	0	0	0.000536321	0	8.91742e-05	0	0	0	0	0	0	0	0	0	0
k__Bacteria;p__Proteobacteria;c__Alphaproteobacteria;o__Sphingomonadales;f__Sphingomonadaceae;g__Kaistobacter	0	0.00218649	0	0	0.000101626	4.29019e-05	3.21574e-05	0.00653168	0	0	0	0	0	3.77615e-05	0	1.39156e-05	0	0	0	0	0	0	0	0.005495	0.00368544	0.00789229	0	0.0014064	0.000149925	0	0.000874261	0	0.000863434	0.00235226	0.000434102	4.60172e-05	0	0.00164364	0.000178348	0.000103252	0	0.000413809	0	0	0	0	0.000196592	0	0.00030774
k__Bacteria;p__Proteobacteria;c__Alphaproteobacteria;o__Sphingomonadales;f__Sphingomonadaceae;g__Novosphingobium	0	7.05318e-05	0	0	0	0	3.21574e-05	0.00143697	0	0.000141256	0	0	0	0	5.74218e-05	0	0	0	0	0	0	0	0	0	0.000867162	0	0	0	0	4.39541e-05	0.000154281	0	0.000143906	9.60108e-05	0	0	5.95912e-05	0	0.000668807	0	0	0	0	0	0	0	0.000131062	0	0
k__Bacteria;p__Proteobacteria;c__Alphaproteobacteria;o__Sphingomonadales;f__Sphingomonadaceae;g__Sphingobium	0	0	0	0	5.0813e-05	0	0	0.000261267	0	4.70854e-05	0	0	0	0	0	1.39156e-05	0	0	0	0	0	0	0	9.0082e-05	0	0.000139276	0	0.000656322	0	8.79082e-05	0	0	0	0	1.8874e-05	0	0	0.000359546	0.000133761	0	5.41419e-05	0	0	0.000114863	0	0	0	0	0
k__Bacteria;p__Proteobacteria;c__Alphaproteobacteria;o__Sphingomonadales;f__Sphingomonadaceae;g__Sphingomonas	5.93085e-05	0.000705318	0	7.68551e-05	0.000203252	8.58038e-05	3.21574e-05	0.0128674	0.000304451	0.000141256	8.01346e-05	0	0	0	0	0.000111324	0	6.56082e-05	0.000120948	0	0	0	0	0.00855779	0.0103517	0.025441	0.001386	0.00539121	0.000149925	0.000175816	0.00503986	8.42566e-05	0.00187077	0.00297633	0.00028311	0.000276103	0.00110244	0.00349273	0.00124844	0	5.41419e-05	5.91156e-05	0.000109619	0.000516885	0.000214924	0.000647056	0.00268676	8.79005e-05	0.000512899
k__Bacteria;p__Proteobacteria;c__Alphaproteobacteria;o__Sphingomonadales;f__Sphingomonadaceae;g__Sphingopyxis	0	0.000141064	0	0	0	0	0	0	0	0.000141256	0	0	0	0	0	0	0	0	0	0	0	0	0	0	0	0	0	0.000609442	0	0	0.000102854	0	0	0	0	0	0	0.000308182	0.000356697	0	0	0	0	0	0	0	0	0	0
k__Bacteria;p__Proteobacteria;c__Alphaproteobacteria;o__Sphingomonadales;f__Sphingomonadaceae;Other	2.96542e-05	0.000670052	0.00013964	3.84275e-05	0.000101626	8.58038e-05	3.21574e-05	0.00842587	0.000548012	0.000141256	0	4.05449e-05	0	0.000113284	0	1.39156e-05	0	0	0	0	0	0	0	0.00617062	0.00932199	0.00594243	0.000847001	0.000234401	0.000349825	0.000439541	0.0019028	0	0.000719528	0.00206423	0.00028311	0.00119645	0.000148978	0.00128409	0.000668807	0	0	0.000413809	0.000164429	0.000172295	0.000171939	0	0.000524246	0	0.000564189
k__Bacteria;p__Proteobacteria;c__Alphaproteobacteria;o__Sphingomonadales;Other;Other	0	3.52659e-05	0	0	0	0	0	0.000653168	6.08902e-05	0.000188342	0	0	0	0	0	1.39156e-05	0	0	0	0	0	0	0	0.000180164	0.000704569	0.000835655	0.000308	0	0	0	0.00035999	0	0.000479685	0.000528059	3.7748e-05	0.000138052	0	0.000924547	0	0	0	0	0	0	4.29849e-05	0	0.000131062	4.39502e-05	0.00015387
k__Bacteria;p__Proteobacteria;c__Alphaproteobacteria;Other;Other;Other	0	7.05318e-05	0	0	5.0813e-05	8.58038e-05	0	0.00019595	0	4.70854e-05	0.000200337	0	0	0	0.000172265	1.39156e-05	0	0	0	0	0	0	0	0.000225205	0.000487778	0.00106778	0	0	0	0	0.000102854	0	0	0	3.7748e-05	4.60172e-05	0	5.13637e-05	4.45871e-05	0	5.41419e-05	0	0	0	0	0	0	0	0
k__Bacteria;p__Proteobacteria;c__Betaproteobacteria;o__;f__;g__	0	0	0	0	0	0	0	0	0	0	0	0	0	0	0	0	0	0	0	0	0	0	0	0	0	0.000139276	0	0	0	0	0.000308563	0	0	0	0.000169866	0	0.000297956	5.13637e-05	0	0	0	0	0	0.000114863	0	0	6.55308e-05	0	0
k__Bacteria;p__Proteobacteria;c__Betaproteobacteria;o__A21b;f__EB1003;g__	0	0	0	0	0	0	0	0	0.00012178	0	0	0	0	0	0	0	0	0	0	0	0	0	0	0	0	0	0	0	0	0	0	0	0	0	0.000226488	0	0	0.000102727	0	0	5.41419e-05	0	0	0	0	0	0	0	0
k__Bacteria;p__Proteobacteria;c__Betaproteobacteria;o__ASSO-13;f__;g__	0	0	0	0	0	0	0	0	0	0	0	0	0	0	0	0	0	0	0	0	0	0	0	0	0	0	0	0	0	0	0	0	0	0	0	0	0	0	0	0	0	0	0	0	0	0	0	0	0
k__Bacteria;p__Proteobacteria;c__Betaproteobacteria;o__Burkholderiales;f__;g__	0	7.05318e-05	0	0	0	0	0	0.00019595	0	0.000235427	0	0	0	0	0	0	0	0	0	0	0	0	0	0.000315287	0	0.000557103	0	0	4.9975e-05	0	0	0	0	0	0	0	0	0	0.000490458	0	0	0	0	0	0	0	0	0	0
k__Bacteria;p__Proteobacteria;c__Betaproteobacteria;o__Burkholderiales;f__Alcaligenaceae;g__	0	0	0	0.000115283	0	4.29019e-05	0	0.000587851	0	0.00183633	0	0	0	0	0	0	0	0	0.000120948	0	9.56709e-05	4.93316e-05	0	0.000135123	0.00021679	4.64253e-05	0	4.68801e-05	4.9975e-05	0	0.000411417	0	0	0.000528059	0.000113244	0.000276103	0.000208569	0	0.000267523	0.00041301	0	0.000118231	0	0	0.000515818	0	0.000393185	0	0
k__Bacteria;p__Proteobacteria;c__Betaproteobacteria;o__Burkholderiales;f__Alcaligenaceae;g__Achromobacter	0	0	0	0	0	0	0	0	0	0	0	0	0	0	0	0	0	0	0	0	0	0	0	0	0	0	0	0	0	0	0	0	0	0	0	0	0	0	0	0	0	0	0	0	0	0	0	0	0
k__Bacteria;p__Proteobacteria;c__Betaproteobacteria;o__Burkholderiales;f__Alcaligenaceae;g__Alcaligenes	0	0	0	0	0	0	0	0	0	0	0	0	0	0	0	0	0	0	0	0	0	0	0	0	0	0	0	0	0	0	0	0	0	0	0	0	0	0	4.45871e-05	0	0	0	0	0	0	0	0	0	0
k__Bacteria;p__Proteobacteria;c__Betaproteobacteria;o__Burkholderiales;f__Alcaligenaceae;g__Pigmentiphaga	0	0	0	0	0	0	0	0	0	0	0	0	0	0	0	0	0	0	0	0	0	0	0	0	0	0	0	0	0	0	0	0	0	0	0	0	2.97956e-05	0	0	0	0	0	0	0	0	0	0	0	0
k__Bacteria;p__Proteobacteria;c__Betaproteobacteria;o__Burkholderiales;f__Alcaligenaceae;g__Sutterella	0	7.05318e-05	3.49101e-05	0	0	0	0.00250828	0.000914435	0.000304451	0	0	0	0.000844407	0	0.000516796	0	0.000465929	0.00150899	0.000423319	0	4.78354e-05	4.93316e-05	0.00015782	0.00400865	0.00113815	0.000510678	0	0	0	0	0	4.21283e-05	0.000239843	0	0	0	0	0	0	0	0	5.91156e-05	0.000274048	0	0	0	0	0	0
k__Bacteria;p__Proteobacteria;c__Betaproteobacteria;o__Burkholderiales;f__Alcaligenaceae;Other	0	0	0	0	0	0	0	0	0	0	0	0	0	0	0	0	0	0	0	0	0	0	0	0	0	0	0	0	0	0	0	0	9.59371e-05	0	0	0	0	0	4.45871e-05	0	0	0	0	0	0	0	6.55308e-05	0	0
k__Bacteria;p__Proteobacteria;c__Betaproteobacteria;o__Burkholderiales;f__Burkholderiaceae;g__	0	0	0	0	0	0	0	6.53168e-05	0	0	0	0	0	0	0	0	0	0	0	0	0	0	0	0	0.000108395	4.64253e-05	0	0	0	0	0.000102854	4.21283e-05	0	0	0	0	0	0	0	0	0	0	0	5.74317e-05	0	0	0	0	0
k__Bacteria;p__Proteobacteria;c__Betaproteobacteria;o__Burkholderiales;f__Burkholderiaceae;g__Burkholderia	0	0	0	0	0	0	0	0.000914435	0	0	0	0	0	0	0	0	0	0	0	0	0	0	0	0	0.000541976	0.000371402	0	0	4.9975e-05	0	0	0	0	0.000288032	0	0	0.000238365	0	0	0	5.41419e-05	0	0	0.000229727	0	0	0	0	5.12899e-05
k__Bacteria;p__Proteobacteria;c__Betaproteobacteria;o__Burkholderiales;f__Burkholderiaceae;g__Lautropia	0	0	0	0	0	0	0	0.00150229	0.00012178	0	0	0	0	0	0	0	0	0.00072169	0.000120948	0.000932604	0.00052619	0.000345321	0.000736493	0.000180164	0.000108395	0.00250696	0.000385	0	0	8.79082e-05	0	8.42566e-05	0.00580419	0.00129615	1.8874e-05	0.00115043	0.000357547	0.000205455	0	0	5.41419e-05	5.91156e-05	0	0.000574317	0	0.000199094	0	0	0
k__Bacteria;p__Proteobacteria;c__Betaproteobacteria;o__Burkholderiales;f__Burkholderiaceae;Other	0	0	0	0	0	0	0	0	0	0	0	0	0	0	0	0	0	0	0	0	0	0	0	9.0082e-05	0.00021679	0	0	0	0	0	0	0	0	0	0	0	0	0	0	0	0	0	0	0	0	0	0	0	0
k__Bacteria;p__Proteobacteria;c__Betaproteobacteria;o__Burkholderiales;f__Comamonadaceae;g__	2.96542e-05	0.000282127	0	0	0.000152439	0	0	0.00019595	6.08902e-05	0.00169507	0	0	0	0	0	1.39156e-05	0	0	6.04741e-05	0.00136782	0.000478354	9.86631e-05	0.000105213	0.00229709	0.00200531	0.00519963	0.000847001	0.00112512	4.9975e-05	8.79082e-05	0.000411417	0	0.000239843	0.00340838	0.000358606	0.000184069	0.00145998	0.00539319	0.026886	0.000516262	0	0.000650272	0.000383667	0.000459453	8.59697e-05	0	0.00144168	0.000439502	0.00015387
k__Bacteria;p__Proteobacteria;c__Betaproteobacteria;o__Burkholderiales;f__Comamonadaceae;g__Acidovorax	2.96542e-05	0.000352659	0	0	0	0	0	0	0	0.000894623	0	0	0	0	0	0	0	0	0	0	0	0	0	0	5.41976e-05	0	0	0	0	4.39541e-05	0	0	0	0	0	0	0	0.000205455	0.00989834	0.000619515	0	0	0	0	0	0	6.55308e-05	0	5.12899e-05
k__Bacteria;p__Proteobacteria;c__Betaproteobacteria;o__Burkholderiales;f__Comamonadaceae;g__Comamonas	2.96542e-05	0.000670052	0	0	0	0	3.21574e-05	0	0	0.00306055	0	0	0	0	0	0	0	0	0	0	0	0	0	9.0082e-05	0	0	0	4.68801e-05	0	0	0.000102854	0	4.79685e-05	0.000816091	1.8874e-05	0	0	0.000102727	0.0117264	0.00464636	0.000108284	0.000413809	5.48095e-05	0	0	0	0	0	0
k__Bacteria;p__Proteobacteria;c__Betaproteobacteria;o__Burkholderiales;f__Comamonadaceae;g__Delftia	0	0	0	0	0	0	0	0	0	0	0	0	0	0	0	0	0	0	0	0	0	0	0	0	0	0	0	0	0	0	0	0	0	0	0	0	0	0	0.000535045	0.000103252	0	0	0	0	0	0	0	0	0
k__Bacteria;p__Proteobacteria;c__Betaproteobacteria;o__Burkholderiales;f__Comamonadaceae;g__Hydrogenophaga	0	0	0	0	0	0	0	0	0	0	0	0	0	0	0	0	0	0	0	0	0	0	0	0	0	0	0	0	0	0	0	0	0	0	0	0	0	0	0.0127073	0	0	0	0	0	0	0	0	0	0
k__Bacteria;p__Proteobacteria;c__Betaproteobacteria;o__Burkholderiales;f__Comamonadaceae;g__Hylemonella	0	0	0	0	0	0	0	0	0	4.70854e-05	0	0	0	0	0	0	0	0	0	6.21736e-05	9.56709e-05	0	0	0	0	0	0	0	0	0	0	0	0.000575622	0	0	0	0	0	4.45871e-05	0	0	0	0	0	0	0	0	0	0
k__Bacteria;p__Proteobacteria;c__Betaproteobacteria;o__Burkholderiales;f__Comamonadaceae;g__Lampropedia	0	0	0	0	0	0	0	0	0	0	0	0	0	0	0	0	0	0	0	0.000310868	0.000287013	0	0.000263033	0	0	0	0	0	0	0	0	0	0.000863434	0	0	0	0	0	0	0	5.41419e-05	0	0	0	0	0	0	0	0
k__Bacteria;p__Proteobacteria;c__Betaproteobacteria;o__Burkholderiales;f__Comamonadaceae;g__Limnohabitans	0	0	0	0	0	0	0	0	0	0	0	0	0	0	0	0	0	0	0	0	0	0	0	0	0.000108395	0.000139276	0	0	0	0	0	0	0	0	0	0	0	0	0	0	0	0	0	0	0	0	0	0	0
k__Bacteria;p__Proteobacteria;c__Betaproteobacteria;o__Burkholderiales;f__Comamonadaceae;g__Methylibium	0	7.05318e-05	0	0	0	0	0	0.00274331	0	0	0	0	0	0	0	5.56622e-05	0	0	0	0	0	0	0	0.000315287	0.000867162	0.00148561	0	0.000656322	0	0	0.000257136	0	0	0.000192022	9.43699e-05	0	8.93868e-05	0.000102727	0	0	0.000162426	5.91156e-05	0	5.74317e-05	0	0	0	0	0
k__Bacteria;p__Proteobacteria;c__Betaproteobacteria;o__Burkholderiales;f__Comamonadaceae;g__Paucibacter	0	0	0	0	0	0	0	0	0	4.70854e-05	0	0	0	0	0	0	0	0	0	0	0	0	0	0	0	0	0	4.68801e-05	0	0	0	0	0	0	0	0	0	0	0	0	0	0	0	0	0	0	0	0	0
k__Bacteria;p__Proteobacteria;c__Betaproteobacteria;o__Burkholderiales;f__Comamonadaceae;g__Pelomonas	0	0	0	0	0	0	0	0	0	0	0	0	0	0	0	0	0	0	0	0	0	0	0	0	0	0	0	0	0	0	0	0	0	0	0	0	0	0	0	0	0	0	0	0	0	0	0	0	0
k__Bacteria;p__Proteobacteria;c__Betaproteobacteria;o__Burkholderiales;f__Comamonadaceae;g__Polaromonas	0	0	0	0	0	0	0	6.53168e-05	0	0	0	0	0	0	0	0	0	0	0	0	0	0	0	0	0.000162593	0	0	0	0	4.39541e-05	0	0	0	0	0	0	0	0	0	0	0	0	0	0	0	0	0	0	0
k__Bacteria;p__Proteobacteria;c__Betaproteobacteria;o__Burkholderiales;f__Comamonadaceae;g__Ramlibacter	0	0	0	0	0	0	0	0	0	0	0	0	0	0	0	0	0	0	0	0	0	0	0	0.000360328	0.00021679	0.00116063	0	0	0	0	0	0	0.000143906	0	0	0	0	0	4.45871e-05	0	0	0	0	0.000114863	0	0	0	0	0
k__Bacteria;p__Proteobacteria;c__Betaproteobacteria;o__Burkholderiales;f__Comamonadaceae;g__Rhodoferax	0	0	0	0	0	0	0	0	0	0	0	0	0	0	0	0	0	0	0	0	0	0	0	9.0082e-05	0	0.000603528	0	0.000281281	0	0	0	0	0	0.000240027	5.66219e-05	0	5.95912e-05	0.000924547	4.45871e-05	0	0	0	0	0	0	0	0	0	0
k__Bacteria;p__Proteobacteria;c__Betaproteobacteria;o__Burkholderiales;f__Comamonadaceae;g__Rubrivivax	0	0	0	0	0	0	0	0	0	0	0	0	0	0	0	0	0	0	0	0	0	0	0	0	0	0	0	0	0	0	0	0	0	0	0	0	0	5.13637e-05	0	0	0	0	0	0	0	0	0	0	0
k__Bacteria;p__Proteobacteria;c__Betaproteobacteria;o__Burkholderiales;f__Comamonadaceae;g__Variovorax	0	3.52659e-05	0	0	0	0	0	0.000130634	0	0	0	0	0	0	0	0	0	0	0	0	0	0	0	4.5041e-05	0.000162593	0	0	0	0	0	0	0	0	0	0	0	0	0	4.45871e-05	0	0	0	0	0	0	0	0	0	0
k__Bacteria;p__Proteobacteria;c__Betaproteobacteria;o__Burkholderiales;f__Comamonadaceae;Other	0	0.000458457	0	0	0.000152439	0	0	0.000522534	0	0.00113005	0	0	0	0	0	1.39156e-05	0	0	0	0	4.78354e-05	0	0	0.000630574	0.000867162	0.00148561	0	0.000421921	0	0	0.00035999	0	0	0.000240027	1.8874e-05	0	0.000238365	0.00123273	0.00530587	0.000103252	0	0	0	0.000229727	0	0	0.000196592	0	0
k__Bacteria;p__Proteobacteria;c__Betaproteobacteria;o__Burkholderiales;f__Oxalobacteraceae;g__	0	0	0	7.68551e-05	0	0.000214509	0	6.53168e-05	0	0.000282512	0	0	4.44425e-05	3.77615e-05	0	1.39156e-05	0	0	0	0	0	0	0	0.00554004	0.00151753	0.00334262	0	0.00014064	0	0	0	0	0.000239843	0.00158418	0	0	0.000178774	0.0069341	0.0010255	0.000309757	5.41419e-05	0	5.48095e-05	0.000287158	0	0.000149321	0.000262123	0	0
k__Bacteria;p__Proteobacteria;c__Betaproteobacteria;o__Burkholderiales;f__Oxalobacteraceae;g__Janthinobacterium	2.96542e-05	0	0	0	0	0	6.43149e-05	0	0.00012178	0.000847537	0	0	0	0	0	0	0	0	0	0	0	0	0	0.000270246	0.000108395	0.000742804	0.000154	0.001172	0	0	0.000822834	0	0.000479685	0.00758485	0	0	5.95912e-05	0	4.45871e-05	0	0	0	0.000493286	0.0010912	0	4.97735e-05	0.000327654	0	0.00015387
k__Bacteria;p__Proteobacteria;c__Betaproteobacteria;o__Burkholderiales;f__Oxalobacteraceae;g__Massilia	0	0	0	0	0	0	0	0	0	0	0	0	0	0	0	0	0	0	0	0	0	0	0	0	0	0	0	0	0	0	0	0	0	0	0	0	0	0	0	0	0	0	0	0	0	0	0	0	0
k__Bacteria;p__Proteobacteria;c__Betaproteobacteria;o__Burkholderiales;f__Oxalobacteraceae;g__Ralstonia	0	0	0	0	0	0	0	0	0	0	0	0	0	0	0	0	0	0	0	0	0	0	0	0	0	0	0	0	0	0	0	0	0	0	0	0	0	0	0.000133761	0	0	0	0	5.74317e-05	0	0	0	0	0
k__Bacteria;p__Proteobacteria;c__Betaproteobacteria;o__Burkholderiales;f__Oxalobacteraceae;Other	0	0	0	0	0	0	0	0	0	4.70854e-05	0	0	0	0	0	0	0	0	0	0	0	0	0	0.00220701	0.000270988	0.000139276	7.70001e-05	0.00154704	0	0	5.14271e-05	0	0	4.80054e-05	0	0	0.000148978	0.000102727	0.000133761	0	0	0	0	0.000918907	0	0	0.000131062	0	0
k__Bacteria;p__Proteobacteria;c__Betaproteobacteria;o__Burkholderiales;Other;Other	0	0	0	0	0	0	6.43149e-05	0.000587851	0	4.70854e-05	0	0	0	0	0	1.39156e-05	0	0	0	0	0	0	0	0.000135123	0	0	0	0	0	0	5.14271e-05	0	0	4.80054e-05	0	0	0	5.13637e-05	8.91742e-05	0	0	0	5.48095e-05	0	0	0	0	0	0
k__Bacteria;p__Proteobacteria;c__Betaproteobacteria;o__Ellin6067;f__;g__	0	0	0	0	0	0	0	0	0	0	0	0	0	0	0	0	0	0	0	0	0	0	0	0.000315287	0	0.000324977	0	0	0	0	0	0	0	0.000336038	0.000150992	0	0.00026816	0	0	0	5.41419e-05	0	0	5.74317e-05	0	0	0	0	0
k__Bacteria;p__Proteobacteria;c__Betaproteobacteria;o__Gallionellales;f__Gallionellaceae;g__Gallionella	0	0	0	0	0	0	3.21574e-05	0	0	0	0	0	0	0	0	0	0	0	0	0	0	0	0	0	0	0	0	0	0	0	0	0	0	0	3.7748e-05	0	5.95912e-05	0.000205455	0	0	0	0	0	0	0	0	0	0	0
k__Bacteria;p__Proteobacteria;c__Betaproteobacteria;o__Hydrogenophilales;f__Hydrogenophilaceae;g__Thiobacillus	0	0	0	0	0	0	0	0	0	0	0	0	0	0	0	0	0	0	0	0	0	0	0	0	0	0	0	0	0	0	0	0	0	0	0	4.60172e-05	0	0	0	0	0	0	0	0	0	0	0	0	0
k__Bacteria;p__Proteobacteria;c__Betaproteobacteria;o__Methylophilales;f__Methylophilaceae;g__	0	0	0	0	0.000203252	0	0	0	0	0	0	0	0	0	0	0	0	0	0	0	0	0	0	0	0.00021679	0.000232126	0	0	0	0	0	0	0	0	0.000113244	0	0.000119182	0	0.000133761	0	0	0	0	0	0	0	0	0	0
k__Bacteria;p__Proteobacteria;c__Betaproteobacteria;o__Methylophilales;f__Methylophilaceae;g__Methylotenera	0	0	0	0	0	0	0	0	0	0	0	0	0	0	0	0	0	0	0	0	0	0	0	0	0	0	0	0	0	0	0	0	0	0	0	0	0	0	0	0	0	0	0	0	0	0	6.55308e-05	0	0
k__Bacteria;p__Proteobacteria;c__Betaproteobacteria;o__Methylophilales;f__Methylophilaceae;Other	0	0	0	0	0.000101626	0	0	0	0	0	0	0	0	0	0	0	0	0	0	0	0	0	0	0	0	0	0	0	0	0	0	0	0	0	0	0	0	0	8.91742e-05	0	0	0	0	0	0	0	0	0	0
k__Bacteria;p__Proteobacteria;c__Betaproteobacteria;o__MND1;f__;g__	0	0	0	0	0	0	0	0	0	0	0	0	0	0	0	1.39156e-05	0	0	0	0	0	0	0	4.5041e-05	0	0	0	0	0	0	0	0	0	0.000480054	0	0	0	0	0	0	5.41419e-05	0	0	0	0	0	0	0	0
k__Bacteria;p__Proteobacteria;c__Betaproteobacteria;o__Neisseriales;f__Neisseriaceae;g__	0	0	0	7.68551e-05	0	0	3.21574e-05	0.000783801	6.08902e-05	0	0	0	0	0	0	0	0	0.00144338	0.00290276	0.00186521	0.0060751	0.00414385	0.0127308	0.000180164	5.41976e-05	0.00594243	0.000539001	0.000656322	0	4.39541e-05	0	0	0.0140548	9.60108e-05	7.54959e-05	0.00119645	0.000119182	0.002825	0	0	0.000216567	5.91156e-05	0.000274048	0.00292901	4.29849e-05	0.000547509	6.55308e-05	0.000131851	0.00020516
k__Bacteria;p__Proteobacteria;c__Betaproteobacteria;o__Neisseriales;f__Neisseriaceae;g__Alysiella	0	0	0	0	0	0	0	0	0	0	0	0	0	0	0	0	0	0	6.04741e-05	0	0	0	0	0	0	0	0	0	0	0	0	0	0	0	0	0	0	0	0	0	0	0	0	0	0	0	0	0	0
k__Bacteria;p__Proteobacteria;c__Betaproteobacteria;o__Neisseriales;f__Neisseriaceae;g__Aquitalea	0	0	0	0	0	0	0	0	0	0	0	0	0	0	0	0	0	0	0	0	0	0	0	0	0	0	0	0	0	0	0	0	0	0	0	0	0	5.13637e-05	0	0	0	0	0	0	0	0	0	0	0
k__Bacteria;p__Proteobacteria;c__Betaproteobacteria;o__Neisseriales;f__Neisseriaceae;g__Bergeriella	0	0	0	0	0	0	0	0	0	0	0	0	0	0	0	0	0	6.56082e-05	0	0	0	0	0	0	5.41976e-05	0	0	0	0	0	0	0	0	0	0	0	0	0	0	0	0	0	0	0	0	0	0	0	0
k__Bacteria;p__Proteobacteria;c__Betaproteobacteria;o__Neisseriales;f__Neisseriaceae;g__Eikenella	0	0	0	0	0	0	0	0	0	0	0	0	0	0	0	0	0	6.56082e-05	0	0.000186521	0.000430519	0.000542647	0.000578673	0	0.00021679	9.28505e-05	0.000539001	0.000187521	0	0	0	0	0.000671559	0	3.7748e-05	0	0.000446934	0	0	0	0	0	0	0	0	0	0	0	0
k__Bacteria;p__Proteobacteria;c__Betaproteobacteria;o__Neisseriales;f__Neisseriaceae;g__Kingella	0.000415159	0	0	0	0	0	0	0.000783801	0	4.70854e-05	0	0	0	0	0	0	0	0.102152	0.202709	0.00795822	0.0110022	0.00226925	0.0346152	0.000315287	0.00238469	0.00612813	0.014168	0.000562562	0.0007996	0.000219771	0.00375418	0	0.00235046	0.00105612	0.000698337	0.00239289	0.00533341	0.00708819	4.45871e-05	0.000103252	0.00108284	0.000591156	0.000493286	0.00763841	0.000429849	0.00696829	0.000196592	4.39502e-05	0
k__Bacteria;p__Proteobacteria;c__Betaproteobacteria;o__Neisseriales;f__Neisseriaceae;g__Neisseria	8.89627e-05	7.05318e-05	0	0	0	4.29019e-05	0.000160787	0	0	0.00113005	0	0	0	0	0	0	0	0.000262433	0.000967586	0.000310868	0.00167424	0.00542647	0.00210427	0.000360328	0.000379383	0.00301764	0.004466	0.00121888	0	0	0.000925688	0	0.0016789	0.000432048	0.00018874	0.000690258	0.00163876	0.000565001	0	0	0.000108284	0.000532041	0	0.0081553	0	0.000945697	0	0	0
k__Bacteria;p__Proteobacteria;c__Betaproteobacteria;o__Neisseriales;f__Neisseriaceae;g__Vitreoscilla	0.000148271	0.00017633	0	3.84275e-05	0	0	0	0	0	0.00320181	0	0	4.44425e-05	7.5523e-05	0	0	0	0	0	0	0	0	0.000210427	0.000225205	0	0.000324977	0	0.00150016	0	0	0	0	0	0.00292833	0	0	0	0	0	0	0	0.00271932	0	0.000172295	0.000171939	0	0.000196592	0	0
k__Bacteria;p__Proteobacteria;c__Betaproteobacteria;o__Neisseriales;f__Neisseriaceae;g__Vogesella	0	0	0	0	0	0	0	0	0	0	0	0	0	0	0	0	0	0	0	0	0	0	0	0.000225205	5.41976e-05	0	0	0	0	0	0	0	0	0	0	0	0	0	0	0	0	0	0	0	0	0	0	0	0
k__Bacteria;p__Proteobacteria;c__Betaproteobacteria;o__Neisseriales;f__Neisseriaceae;Other	0	3.52659e-05	0	3.84275e-05	0	0	0	0.000522534	0	4.70854e-05	0	0	0	0	0	0	0	0.000918515	0.0013909	0.00348172	0.0045922	0.00646243	0.0115735	0.000315287	0.000433581	0.00654596	0.000539001	0.000468801	0	0	0.000411417	0	0.0102653	0.00667275	5.66219e-05	0.00312917	0.000566116	0.00539319	0	0	0.000162426	5.91156e-05	0.000109619	0.00373306	4.29849e-05	0.000796376	0.000196592	0.000175801	5.12899e-05
k__Bacteria;p__Proteobacteria;c__Betaproteobacteria;o__Nitrosomonadales;f__Nitrosomonadaceae;g__	0	0	0	0	0	0	0	0	0	0	0	0	0	0	0	0	0	0	0	0	0	0	0	0	0.00021679	0	0	0	0	0	0.00035999	0	0	0	0	0	0	0.000154091	0	0	0	0	0	0	0	0	0	0	0
k__Bacteria;p__Proteobacteria;c__Betaproteobacteria;o__Nitrosomonadales;f__Nitrosomonadaceae;Other	0	0	0	0	0	0	0	0	0	0	0	0	0	0	0	0	0	0	0	0	0	0	0	4.5041e-05	0	0	0	0	0	0	0	0	0	0	0	0	0	0	0	0	0	0	0	0	0	0	0	0	0
k__Bacteria;p__Proteobacteria;c__Betaproteobacteria;o__Procabacteriales;f__Procabacteriaceae;g__	0	0	0	0	0	0	0	0	0	0	0	0	0	0	0	0	0	0	0	0	0	0	0	0	0	0	0	0	0	0	0	0	4.79685e-05	0	0	0	0	0	0	0	0	0	0	0	0	0	0	0	0
k__Bacteria;p__Proteobacteria;c__Betaproteobacteria;o__Rhodocyclales;f__Rhodocyclaceae;g__	0	0.00017633	0	0	5.0813e-05	0	0	0	0	0	0	0	0	0	0	0	0	0	0	0	0	0	0	0	5.41976e-05	0	0	0	0	0	0	0	0	0	0	0	0	0	0	0	0	0	0	0	0	0	0	0	0
k__Bacteria;p__Proteobacteria;c__Betaproteobacteria;o__Rhodocyclales;f__Rhodocyclaceae;g__Azoarcus	0	0	0	0	0	0	0	0	0	0	0	0	0	0	0	0	0	0	0	0	0	0	0	0	0	0	0	0	0	0	0	0	0	0	0	0	0	0	0	0	0	0	0	0	0	0	0	0	0
k__Bacteria;p__Proteobacteria;c__Betaproteobacteria;o__Rhodocyclales;f__Rhodocyclaceae;g__Dechloromonas	0	0	0	0	0.000152439	0	0	0	0	0	0	0	0	0	0	0	0	0	0	0	0	0	0	0	0	0	0	4.68801e-05	0	0	0	0	0	0	0	0	0.000119182	0.0117623	0.000445871	0	0	0	0	0	0	0	0	0	0
k__Bacteria;p__Proteobacteria;c__Betaproteobacteria;o__Rhodocyclales;f__Rhodocyclaceae;g__Hydrogenophilus	0	0	0	0	0	0	0	0	0	0	0	0	0	0	0	0	0	0	0	0	0	0	0	0.000135123	5.41976e-05	0.00097493	0	0	0	0	0	0	0	0	0	0	0	0	0	0	0	0	0	0	0	0	0	0	0
k__Bacteria;p__Proteobacteria;c__Betaproteobacteria;o__Rhodocyclales;f__Rhodocyclaceae;g__KD1-23	0	0	0	0	0	0	0	0	0	0	0	0	0	0	0	0	0	0	0	0	0	0	0	0.000270246	0	0	0	0	0	0	0	0	0	0	0	0	0	5.13637e-05	0	0	0	0	0	0	0	0	0	0	0
k__Bacteria;p__Proteobacteria;c__Betaproteobacteria;o__Rhodocyclales;f__Rhodocyclaceae;g__Propionivibrio	0	0	0	0	0	0	0	0	0	0	0	0	0	0	0	0	0	0	0	0	0	0	0	0	0	0	0	0	0	0	0	0	0	0	0	4.60172e-05	0	0	0	0	0	0	0	0	0	0	0	0	0
k__Bacteria;p__Proteobacteria;c__Betaproteobacteria;o__Rhodocyclales;f__Rhodocyclaceae;g__Rhodocyclus	0	0	0	0	0	0	0	0	0	0	0	0	0	0	0	0	0	0	0	0	0	0	0	0	0	0	0	0	0	0	0	0	0	0	0	0	0	0	8.91742e-05	0	0	0	0	0	0	0	0	0	0
k__Bacteria;p__Proteobacteria;c__Betaproteobacteria;o__Rhodocyclales;f__Rhodocyclaceae;g__Z-35	0	0	0	0	0	0	0	0	0	0	0	0	0	0	0	0	0	0	0	0	0	0	0	0	0	0	0	0	0	0	0	0	0	0	0	0	0	0	0	0	0	0	0	0	0	0	0	0	0
k__Bacteria;p__Proteobacteria;c__Betaproteobacteria;o__Rhodocyclales;f__Rhodocyclaceae;Other	0	0	0	0	5.0813e-05	4.29019e-05	0	6.53168e-05	0	0	0	0	0	0	0	0	0	0	0	0	0	0	0	0.000765697	0.000270988	0.000696379	0	4.68801e-05	0	0	0	0	0	0	7.54959e-05	0.000138052	0	0.00703683	0.00031211	0.000103252	0	0	0	0	0	0	0.000262123	0	0
k__Bacteria;p__Proteobacteria;c__Betaproteobacteria;o__SBla14;f__;g__	0	0	0	0	0	0	0	0	0	0	0	0	0	0	0	0	0	0	0	0	0	0	0	0	0	0	0	0	0	0	0	0	0	0	0	0	0	0	0	0	0	5.91156e-05	0	0	0	0	0	0	0
k__Bacteria;p__Proteobacteria;c__Betaproteobacteria;o__SC-I-84;f__;g__	0	0.000670052	0	0	0	0	0	0.000979752	0	0	0	0	0	0	0	1.39156e-05	0	0	0	0	0	0	0	9.0082e-05	0	4.64253e-05	0	0	0	0	0.000102854	0	0.000143906	0.000576065	0.000207614	0	0	5.13637e-05	0	0.00041301	0	0	0	5.74317e-05	0	0	0	0	5.12899e-05
k__Bacteria;p__Proteobacteria;c__Betaproteobacteria;Other;Other;Other	0	0	0	3.84275e-05	5.0813e-05	0	0	0	0	0.000188342	0	0	0	0	0	1.39156e-05	0	0	0	0	0	0	0	0.000225205	0	0.000278552	0	0	0	0	0.000154281	0	0	0	0	0	0	5.13637e-05	8.91742e-05	0	0	0	0	0	0	0	0	0	0
k__Bacteria;p__Proteobacteria;c__Deltaproteobacteria;o__;f__;g__	0	3.52659e-05	0	0	0	0	0	0	0	0	0	0	0	0	0	0	0	0	0	0	0	0	0	0	0	0	0	0	0	8.79082e-05	0.000154281	0	0	0	0	0	0	0	0	0	0	0	0	0	0	0	0	0	0
k__Bacteria;p__Proteobacteria;c__Deltaproteobacteria;o__Bdellovibrionales;f__Bacteriovoracaceae;g__	0	0	0	0	0	0	0	0	0	0	0	0	0	0	0	0	0	0	0	0	0	0	0	0	5.41976e-05	0	0	0	0	0	5.14271e-05	0	0	0	0	0	0	0	0	0	0	0	0	5.74317e-05	0	0	0	0	0
k__Bacteria;p__Proteobacteria;c__Deltaproteobacteria;o__Bdellovibrionales;f__Bdellovibrionaceae;g__Bdellovibrio	0	7.05318e-05	0	7.68551e-05	0	0	0	0	0	4.70854e-05	0	0	0	0	0	1.39156e-05	0	0	0	0	0	0	0	0.000495451	0.000812964	0.000696379	0	0	0	0	0.000308563	0	0.000239843	0	0	0	0	0	0.00120385	0	0	0	0	0	4.29849e-05	0	0.000327654	0	0
k__Bacteria;p__Proteobacteria;c__Deltaproteobacteria;o__Desulfobacterales;f__Desulfobacteraceae;g__	0	0	0	0	0	0	0	0	0	0	0	0	0	0	0	0	0	0	0	0	0	0	0	0	0	0	0	0	0	0	0	0	0	0	0	0	0	0.000154091	0	0	0	0	0	0	0	0	0	0	0
k__Bacteria;p__Proteobacteria;c__Deltaproteobacteria;o__Desulfobacterales;f__Desulfobacteraceae;g__Desulfococcus	0	0	0	0	0	0	0	0.000783801	0	0	0	0	0	0	0	0	0	0	0	0	0	0	0	0	0	0	0	0	0	0	0	0	0	0	0	0	0	0	0	0	0	0	0	0	0	0	0	0	0
k__Bacteria;p__Proteobacteria;c__Deltaproteobacteria;o__Desulfobacterales;f__Desulfobacteraceae;g__Desulfosarcina	0	0	0	0	0	0	0	0.000130634	0	0	0	0	0	0	0	0	0	0	0	0	0	0	0	0	0	0	0	0	0	0	0	0	0	0	0	0	0	0	0	0	0	0	0	0	0	0	0	0	0
k__Bacteria;p__Proteobacteria;c__Deltaproteobacteria;o__Desulfobacterales;f__Desulfobulbaceae;g__	0	0.000211595	0	0	0	0	6.43149e-05	0.000587851	0	0	0	0	0	0	0	0	0	0	0	0	0	0	0	0	0	0	0	0	0	0	0	0	0	0	1.8874e-05	0	0	5.13637e-05	0	0	0	0	0	0	0	0	0.000131062	0	0
k__Bacteria;p__Proteobacteria;c__Deltaproteobacteria;o__Desulfobacterales;f__Desulfobulbaceae;g__Desulfobulbus	0	0	0	0	0	0	0	0	0	0	0	0	0	0	0	0	0	0	0	0	0	0	0	0	0	0	0	0	0	0	0	0	0	0	9.43699e-05	0	0	0	0	0	0	0	0	0	0	0	0	0	0
k__Bacteria;p__Proteobacteria;c__Deltaproteobacteria;o__Desulfovibrionales;f__Desulfomicrobiaceae;g__Desulfomicrobium	0	0	0	0	0	0	0	0	0	0	0	0	0	0	0	0	0	6.56082e-05	0	0	0.000191342	0.000147995	0.000105213	0	0	0	0	0	0	0	0	0	0.000191874	0	0	0	0	0	0	0	0	0	0	0	0	0	0	0	0
k__Bacteria;p__Proteobacteria;c__Deltaproteobacteria;o__Desulfovibrionales;f__Desulfovibrionaceae;g__	0	0	0	0	0	0	0	6.53168e-05	0	0.000141256	0.000240404	0	0	0	0	0	0	0	0	0	0	0	0	0	0	0	0	0	0	0	0	0	0	0	0	0.000184069	0	0.000256819	0	0	0	0	0	0	0	4.97735e-05	0	0	0
k__Bacteria;p__Proteobacteria;c__Deltaproteobacteria;o__Desulfovibrionales;f__Desulfovibrionaceae;g__Bilophila	0	0	0	0	0	0	0	0	0	0	0	0	0	0	0	0	0.00104834	0	0	0	0	0	0	4.5041e-05	0	0	0	0	0	0	0	0	0	0	0	0	0	0	0	0	0	0	0	0	0	0	0	0	0
k__Bacteria;p__Proteobacteria;c__Deltaproteobacteria;o__Desulfovibrionales;f__Desulfovibrionaceae;g__Desulfovibrio	0	0	0	0	0	0	0	0	0	0	0	0	0	0	0	0	0	0	0	0	0	0	0	0	0	0	0	0	0	0	0	0	0	0	0	0	0	0.00097591	0	0	0	0	0	0	0	0	0	0	0
k__Bacteria;p__Proteobacteria;c__Deltaproteobacteria;o__Desulfuromonadales;f__Desulfuromonadaceae;g__	0	0	0	0	0	0	0	0.000130634	0	0	0	0	0	0	0	0	0	0	0	0	0	0	0	0	0	0	0	0	0	0	0	0	0	0	0	0	0	0	0	0	0	0	0	0	0	0	0	0	0
k__Bacteria;p__Proteobacteria;c__Deltaproteobacteria;o__Desulfuromonadales;f__Geobacteraceae;g__	0	0	0	0	0	0	0	0	0	0	0	0	0	0	0	0	0	0	0	0	0	0	0	0	0	0	0	0	0	0	0	0	0	0	0	0	0	0	0	0	0	0	0	0	0	0	0.000131062	0	0
k__Bacteria;p__Proteobacteria;c__Deltaproteobacteria;o__Desulfuromonadales;f__Geobacteraceae;g__Geobacter	0	0	0	0	0.000101626	0	0	0.00019595	0	0	0	0	0	0	0	0	0	0	0	0	0	0	0	0	0.000108395	0	0	0.000843842	0	0	0	0	0	0	1.8874e-05	0	2.97956e-05	0.000873183	0	0	0	0	0	0	0	0	0	0	0
k__Bacteria;p__Proteobacteria;c__Deltaproteobacteria;o__Desulfuromonadales;f__Pelobacteraceae;g__	0	0	0	0	0	0	0	0	0	0	0	0	0	0	0	0	0	0	0	0	0	0	0	0	0	0	0	0	0	0	0	0	0	0	0	0	0	5.13637e-05	0	0	0	0	0	0	0	0	0	0	0
k__Bacteria;p__Proteobacteria;c__Deltaproteobacteria;o__Desulfuromonadales;Other;Other	0	0	0	0	0	0	0	0	0	0	0	0	0	0	0	0	0	0	0	0	0	0	0	0	0	0	0	4.68801e-05	0	0	0	0	0	0	0	0	0	0.000154091	0	0	0	0	0	0	0	0	0	0	0
k__Bacteria;p__Proteobacteria;c__Deltaproteobacteria;o__FAC87;f__;g__	0	0	0	0	0	0	0	0	0	0	0	0	0	0	0	0	0	0	0	0	0	0	0	0	0	4.64253e-05	0	0	0	0	0	0	0	0	3.7748e-05	0	0	0	0	0	0	0	0	0	0	0	0	0	0
k__Bacteria;p__Proteobacteria;c__Deltaproteobacteria;o__GMD14H09;f__;g__	0	0	0	0	0	0	0	0.000326584	0	0	0	0	0	0	0	0	0	0	0	0	0	0	0	0	0	0	0	0	0	0	0	0	0	0	0	0	0	0	0	0	0	0	0	0	0	0	0	0	0
k__Bacteria;p__Proteobacteria;c__Deltaproteobacteria;o__MIZ46;f__;g__	0	3.52659e-05	0	0	0	0	0	6.53168e-05	0	0	0	0	0	0	0	0	0	0	0	0	0	0	0	9.0082e-05	0	0.000464253	0	0	0	0	0	0	0	0	0	0	0	0.000154091	0	0	0	0	0	0	0	0	0	0	0
k__Bacteria;p__Proteobacteria;c__Deltaproteobacteria;o__Myxococcales;f__;g__	0	0.00017633	0	0	0	0	0	0.00019595	0	0	0	0	0	0	0	4.17467e-05	0	0	0	0	0	0	0	0.000360328	0.000975557	0.000649954	0	0.000187521	0	0	0.000308563	0	0.000239843	0.000384043	0.000226488	0	0.000297956	0.000102727	8.91742e-05	0	0	0.000118231	0	5.74317e-05	8.59697e-05	0	6.55308e-05	0	0
k__Bacteria;p__Proteobacteria;c__Deltaproteobacteria;o__Myxococcales;f__0319-6G20;g__	0	0	0	0	0	0	0	0	0	0	0	0	0	0	0	0	0	0	0	0	0	0	0	0	0	0.000417827	0	0	0	0	0	0	0	0	0	0	0	0	0	0	0	0	0	0	0	0	0	0	0
k__Bacteria;p__Proteobacteria;c__Deltaproteobacteria;o__Myxococcales;f__Cystobacterineae;g__	0	0	0	0	0	0	0	0.000130634	0	0	4.00673e-05	0	0	0	0	0	0	0	0	0	0	0	0	0	5.41976e-05	0	0	0	0	0	0	0	0	0	0	0	8.93868e-05	0.000256819	0	0	0	0	0	0	0	0	0	0	0
k__Bacteria;p__Proteobacteria;c__Deltaproteobacteria;o__Myxococcales;f__Haliangiaceae;g__	0	0	0	0	0	0	0	0	0	0	0	0	0	0	0	0	0	0	0	0	0	0	0	0.000180164	0.00021679	0.000139276	0	0.000187521	0	0	0	0	0.00033578	0.000384043	0	4.60172e-05	0	0.000205455	0	0	0	0	0	0	0	0	0	0	0
k__Bacteria;p__Proteobacteria;c__Deltaproteobacteria;o__Myxococcales;f__Myxococcaceae;g__	0	0	0	0	0	0	0	0	0	0	0	0	0	0	0	0	0	0	0	0	0	0	0	4.5041e-05	0	0	0	0	0	0	0	0	0.000143906	0	0	0	0	0	0	0	0	0	0	0	0	0	0	0	0
k__Bacteria;p__Proteobacteria;c__Deltaproteobacteria;o__Myxococcales;f__Myxococcaceae;g__Anaeromyxobacter	0	0	0	0	0	0	0	0.000130634	0	0	0	0	0	0	0	0	0	0	0	0	0	0	0	9.0082e-05	0	0.000232126	0	0	9.995e-05	0	0	0	0	0	0.000150992	0	0.000178774	0.000154091	0	0	0	0	0	0	0	0	0	0	0
k__Bacteria;p__Proteobacteria;c__Deltaproteobacteria;o__Myxococcales;f__Myxococcaceae;g__Myxococcus	0	0	0	0	0	0	0	0	0	0	0	0	0	0	0	0	0	0	0	0	0	0	0	0	0	0.000603528	0	0	0	0	0	0	0	0	0	0	0	0	0	0	0	0	0	0	0	0	0	0	0
k__Bacteria;p__Proteobacteria;c__Deltaproteobacteria;o__Myxococcales;f__Nannocystaceae;g__Nannocystis	0	0	0	0	0	0	0	0	0	0	0	0	0	0	0	0	0	0	0	0	0	0	0	0	0	0.000185701	0	0	0	0	0	0	0	0	0	0	0	0	0	0	0	0	0	0	0	0	0	0	0
k__Bacteria;p__Proteobacteria;c__Deltaproteobacteria;o__Myxococcales;f__Nannocystaceae;g__Plesiocystis	0	0	0	0	0	0	0	0	0	0	0	0	0	0	0	0	0	0	0	0	0	0	0	0	0	0	0	0	0	0	0	0	0	0	0	0	0	0	0	0	0	0	0	0	0	0	0.000327654	0	0
k__Bacteria;p__Proteobacteria;c__Deltaproteobacteria;o__Myxococcales;f__OM27;g__	0	0	0	0	0	0	0	0	0	0	0	0	0	0	0	0	0	0	0	0	0	0	0	0	0	0.000185701	0	0	0	0	0	0	0	0	0	0	0	0	0	0	0	0	0	0	0	0	0	0	0
k__Bacteria;p__Proteobacteria;c__Deltaproteobacteria;o__Myxococcales;f__Polyangiaceae;g__	0	0	0	0	0	0	0	0	0	0	0	0	0	0	0	0	0	0	0	0	0	0	0	0	0	4.64253e-05	0	0	0	0	0	0	0	0	3.7748e-05	0	0	0	4.45871e-05	0	0	0	0	0	0	0	0	0	0
k__Bacteria;p__Proteobacteria;c__Deltaproteobacteria;o__Myxococcales;f__Polyangiaceae;Other	0	0	0	0	0	0	0	0	0	0	0	0	0	0	0	0	0	0	0	0	0	0	0	0	0.000433581	9.28505e-05	0	0	0	0	0	0	0	0	0	0	0	0	0	0	0	0	0	0	0	0	0	0	0
k__Bacteria;p__Proteobacteria;c__Deltaproteobacteria;o__Myxococcales;Other;Other	0	0	0	0	0	0	0	0	0	0	0	0	0	0	0	0	0	0	0	0	0	0	0	0	0	0	0	0	0	0	0	0	0	0	0	0	0	0	0	0	0	0	0	0	0	0	0	0	0
k__Bacteria;p__Proteobacteria;c__Deltaproteobacteria;o__Spirobacillales;f__;g__	0	7.05318e-05	0	0	0	0	0	0	0	0	0	0	0	0	0	0	0	0	0	0	0	0	0	0	0.000108395	0.000417827	0	0	0	0	0	4.21283e-05	4.79685e-05	0	0	0	0	0.000359546	0	0	0	0	0	0	0	0	0.000196592	0	0
k__Bacteria;p__Proteobacteria;c__Deltaproteobacteria;o__Sva0853;f__JTB36;g__	0	0	0	0	0	0	0	0	0	0	0	0	0	0	0	0	0	0	0	0	0	0	0	0	0	0	0	0	0	0	0.000154281	0	0	0	0	0	0	0	0	0	0	0	0	0	0	0	0	0	0
k__Bacteria;p__Proteobacteria;c__Deltaproteobacteria;o__Syntrophobacterales;f__Syntrophaceae;g__	0	0	0	0	0	0	0	6.53168e-05	0	0	0	0	0	0	0	0	0	0	0	0	0	0	0	0	0	0	0	0	0	0	0	0	0	0	0	0	0	0	0	0	0	0	0	0	0	0	0	0	0
k__Bacteria;p__Proteobacteria;c__Deltaproteobacteria;o__Syntrophobacterales;f__Syntrophaceae;g__Desulfobacca	0	0.00017633	0	0	0	0	0	0.00143697	0	0	0	0	0	0	0	0	0	0	0	0	0	0	0	0	0	0	0	0	0	0	0	0	0	0	0	4.60172e-05	0	0	0	0	0	0	0	0	0	0	0	0	0
k__Bacteria;p__Proteobacteria;c__Deltaproteobacteria;o__Syntrophobacterales;f__Syntrophaceae;g__Desulfomonile	0	0	0	0	0	0	0	0	0	0	0	0	0	0	0	0	0	0	0	0	0	0	0	0	0	0	0	0	0	0	0	0	0	0	0	0	0	0	0	0	0	0	0	0	0	0.000149321	0	0	0
k__Bacteria;p__Proteobacteria;c__Deltaproteobacteria;o__Syntrophobacterales;f__Syntrophaceae;g__Syntrophus	0	3.52659e-05	0	0	0	0	0	0	0	0	0	0	0	0	0	0	0	0	0	0	0	0	0	0	0	0	0	0	0	0	0	0	0	0	0	0	0	0	0	0	0	0	0	0	0	0	0	0	0
k__Bacteria;p__Proteobacteria;c__Deltaproteobacteria;o__Syntrophobacterales;f__Syntrophobacteraceae;g__	0	0.000105798	0	0	0	0	0	0	0	0	8.01346e-05	0	0	0	0	0	0	0	0	0	0	0	0	0	0	9.28505e-05	0	0	0	0	0	0	0	0	0.000169866	0	0	0	0	0	0	0	0	0	0	0	0	0	0
k__Bacteria;p__Proteobacteria;c__Deltaproteobacteria;Other;Other;Other	0	0	0	0	0	0	0	0	0	0	0	0	0	0	0	0	0	0	0	0	0	0	0	0	0	0	0	0	0	0	0	0	0	0	0	0	0	0.000359546	0	0	0	0	0	0	0	0	0	0	0
k__Bacteria;p__Proteobacteria;c__Epsilonproteobacteria;o__Campylobacterales;f__;g__	2.96542e-05	0	0	7.68551e-05	0	0	0	0	0	0	0	0	0	0	0	0	0	0	0	0	0	0	0	0	0	0	0	0	0	0	0	0	0	0	0	0	0	0	0	0	0	0	0	0	0	0	0	0	0
k__Bacteria;p__Proteobacteria;c__Epsilonproteobacteria;o__Campylobacterales;f__Campylobacteraceae;g__Arcobacter	0	0	0	0	0	0	0	0	0	0.000941708	0	0	0	0	0	0	0	0.00216507	0	0	0	0	0	0	0	0	0.000462	0	0	4.39541e-05	0	0	0.00863434	0.00172819	0	0	0.000119182	0.000256819	0	0	0	0	0	0	0	0	6.55308e-05	0	0
k__Bacteria;p__Proteobacteria;c__Epsilonproteobacteria;o__Campylobacterales;f__Campylobacteraceae;g__Campylobacter	0.000118617	0.00017633	6.98202e-05	0.00330477	0	0.00317474	0	0.00222077	0.00596724	0.000329598	0	0.00024327	0.000266655	0	0.00516796	0.00012524	0.00151427	0.000459257	0.000181422	6.21736e-05	0.00129156	0.000986631	0.00220948	0.00117107	0.00124654	0.00232126	0.002002	0	0	0.000175816	0.00899974	0.00139023	0.0035017	0	0.000528471	0.000690258	0.000148978	5.13637e-05	0	0.00113578	5.41419e-05	0	0.00104138	5.74317e-05	0.0107032	0.000547509	0.000524246	0	0.00010258
k__Bacteria;p__Proteobacteria;c__Epsilonproteobacteria;o__Campylobacterales;f__Campylobacteraceae;g__Sulfurospirillum	0	0	0	0	0	0	0	0	0	0	0	0	0	0	0	0	0	0	0	0	0	0	0	0	0	0	0	0	0	0	0	0	0	0	0	0	0	0.000770456	0	0	0	0	0	0	0	0	0	0	0
k__Bacteria;p__Proteobacteria;c__Epsilonproteobacteria;o__Campylobacterales;f__Campylobacteraceae;Other	0	0	0	0	0	0	0	0	0	0	0	0	0	0	0	0	0	0.000196825	0	0	0	0	0	0	0	0	0	0	0	0	0	0	0	0	0	0	0	0	0	0	0	0	0	0	0	0	0	0	0
k__Bacteria;p__Proteobacteria;c__Epsilonproteobacteria;o__Campylobacterales;f__Helicobacteraceae;g__	0	0	0	0	0	0	0	0	0	0	0	0	0	0	0	0	0	0	0	0	0	0	0	0	0	0	0	0	0	0	0	0	0	0	0	0	0	0.000205455	0	0	0	0	0	0	0	0	0	0	0
k__Bacteria;p__Proteobacteria;c__Epsilonproteobacteria;o__Campylobacterales;f__Helicobacteraceae;g__Flexispira	0	0	0	0	0	0	0	0	6.08902e-05	0	0	0	0	0	0	1.39156e-05	0	6.56082e-05	0	0	0	0.000739973	0.000105213	0	5.41976e-05	0	0	0	0	0	0	0	0	0	0	0	0	0	0	0	0	0	0	0	0	0	0	0	0
k__Bacteria;p__Proteobacteria;c__Epsilonproteobacteria;o__Campylobacterales;f__Helicobacteraceae;g__Helicobacter	0.00130479	0.00278601	0.000523652	0.000691696	0.00172764	0.00107255	6.43149e-05	0.0190072	0.0373866	0.000941708	0.00104175	0.000608174	8.88849e-05	3.77615e-05	5.74218e-05	0.00342323	0.00605708	0	0	0	0	0	0	0.0105846	0.0021679	0.00677809	0	0.000234401	0	0.00096699	0.00293134	0.000716181	0.0025903	0	0	0.00101238	0	0	0	0	0	0	0.00279529	0	0.0146149	0.00258822	0.00301442	0	0
k__Bacteria;p__Proteobacteria;c__Epsilonproteobacteria;o__Campylobacterales;f__Helicobacteraceae;g__Sulfurimonas	0	0	0	0	0	0	0	0	0	0	0	0	0	0	0	0	0	0	0	0	0	0	0	0	0	0	0	0	0	0	0	0	0	0	0	0	0	0.00313319	0	0	0	0	0	0	0	0	0	0	0
k__Bacteria;p__Proteobacteria;c__Epsilonproteobacteria;o__Campylobacterales;f__Helicobacteraceae;g__Wolinella	0	0	0	0	0	0	0	0	0	0	0	0	0	0	0	0	0	0	0	0	0.000143506	0	0.00031564	0	0	0	0	0	0	0	0	0	0	0	0	0	0	0	0	0	0	0	0	0	0	0	0	0	0
k__Bacteria;p__Proteobacteria;c__Epsilonproteobacteria;o__Campylobacterales;f__Helicobacteraceae;Other	5.93085e-05	0.000423191	0	0.00015371	0	4.29019e-05	0	0	6.08902e-05	4.70854e-05	0	4.05449e-05	4.44425e-05	0	0	9.74089e-05	0.000232964	0.000852906	0	0	0.00344415	0.00152928	0.00694408	9.0082e-05	0	0.00380687	0	0.000187521	0	0	0	4.21283e-05	0.00273421	0.000384043	0	4.60172e-05	0	0	0	0	0	0	0.000164429	0	0.000300894	0.000248868	0	0	0
k__Bacteria;p__Proteobacteria;c__Epsilonproteobacteria;o__Campylobacterales;Other;Other	0	0	0	0	0	0	0	0	0.000487122	0	0	0	0	0	0	0	0	0	0	0	0	0	0	0	0	0.000139276	0	0	0	0	0	0	0	0	0	0	0	0	0	0	0	0	0	0	0	4.97735e-05	0	0	0
k__Bacteria;p__Proteobacteria;c__Gammaproteobacteria;o__;f__;g__	0	0	0	0	0	0	3.21574e-05	0	0	0	0	0	0	0	0	0	0	0	0	0	0	0	0	0	5.41976e-05	0.000185701	0	0	0	0	0	0	0	0	0.000132118	0	0	0	0	0.000103252	0	0	0	0	0	0	0	0	0.00010258
k__Bacteria;p__Proteobacteria;c__Gammaproteobacteria;o__Acidithiobacillales;f__Acidithiobacillaceae;g__Acidithiobacillus	0	0	0	0	0	0	0	0.00019595	0	0	0	0	0	0	0	0	0	0	0	0	0	0	0	0	0	0	0	0	0	0	0	0	0	0	0	0	0	0	0	0	0	0	0	0	0	0	0	0	0
k__Bacteria;p__Proteobacteria;c__Gammaproteobacteria;o__Aeromonadales;f__;g__	0	0	0	0	0	0	0.00025726	0	0	0	0	0	0	0	0	0	0	0	0	0	0	0	0	0	0	0	0	0	0	0	0	0	0	0	0	0	0	0	0	0	0	0	0	0	0	0	0	0	0
k__Bacteria;p__Proteobacteria;c__Gammaproteobacteria;o__Aeromonadales;f__Aeromonadaceae;g__	0	0.000105798	3.49101e-05	0.000922261	0	0.00068643	0.000450204	0	6.08902e-05	0.00240136	0	0	0.00111106	0.000830753	0.000114844	0.000834934	0.000232964	0	0	0	0	0	5.26067e-05	0	0.000325186	4.64253e-05	7.70001e-05	0.000187521	4.9975e-05	4.39541e-05	0.000205708	0.00025277	0	0	0	4.60172e-05	5.95912e-05	0.000565001	0.000222936	0	0	0	0.00224719	0.000229727	0.000171939	0	0.000196592	0	0
k__Bacteria;p__Proteobacteria;c__Gammaproteobacteria;o__Aeromonadales;f__Aeromonadaceae;g__Oceanimonas	0	0	0	0	0	0	0	0	0	0	0	0	0	0	0	1.39156e-05	0	0	0	0	0	0	0	0	0	0	0	0	0	0	0	0	0	0	0	0	0	0	0	0	0	0	0	0	0	0	0	0	0
k__Bacteria;p__Proteobacteria;c__Gammaproteobacteria;o__Aeromonadales;f__Aeromonadaceae;g__Zobellella	0	0	0	0	0	0	0	0	0	0	0	0	0	0	0	0	0	0	0	0	0	0	0	0	0	0	0	0	0	0	0	0	0	0	0	0	0	0	0	0	0	0	0	0	0	0	6.55308e-05	0	0
k__Bacteria;p__Proteobacteria;c__Gammaproteobacteria;o__Aeromonadales;f__Aeromonadaceae;Other	0	0.00017633	0	3.84275e-05	0	0	9.64723e-05	0	0	0.00230719	0	0	0	0	0	0	0	0	0	0	0	0	0	0	0	0	0	0	0	0	0.000154281	0	0.000143906	0	0	0	0	0	0.000133761	0	0	0	0.000164429	0	0	0	0	0	0
k__Bacteria;p__Proteobacteria;c__Gammaproteobacteria;o__Aeromonadales;f__Succinivibrionaceae;g__	5.93085e-05	0	0	0	0	0	0	0	0	0	0	0	0	0	0	0	0	0	0	0	0	0	0	0	0	0	0	0	0	0	0	0	0	0	0	0	0	0	0	0	0	0	0	0	0	0	0	0	0
k__Bacteria;p__Proteobacteria;c__Gammaproteobacteria;o__Alteromonadales;f__;g__	0	0	0	0	0	0	3.21574e-05	0	0	0	0	0	0	0	0	0	0	0	0	0	0	0	0	0	0	0	0	0	0	0	0	0	0	0	0	0	0	0	0	0	0	0	0	0	0	0	0	0	0
k__Bacteria;p__Proteobacteria;c__Gammaproteobacteria;o__Alteromonadales;f__[Chromatiaceae];g__Rheinheimera	0	0	0	0	0	0	0	0	0	0	0	0	0	0	0	0	0	6.56082e-05	0	0	0	0	0	0.000180164	0	0	0	0	0	0	0	0	0	0	0	0	0	0	0	0	0	0	0	0	0	0	0	0	0
k__Bacteria;p__Proteobacteria;c__Gammaproteobacteria;o__Alteromonadales;f__125ds10;g__	0	0	0	0	0	0	0	0.000130634	0	0	0	0	0	0	0	0	0	0	0	0	0	0	0	0	0	0	0	0	0	0	0	0	0	0	0	0	0	0	0	0	0	0	0	0	0	0	0	0	0
k__Bacteria;p__Proteobacteria;c__Gammaproteobacteria;o__Alteromonadales;f__211ds20;g__	0	0	0	0	0	0	0	0.000130634	0	0	0	0	0	0	0	0	0	0	0	0	0	0	0	0	0	0.000278552	0	0	0	0	0	0	0	0	0	0	0	0	0	0	0	0	0	0	0	0	0	0	0
k__Bacteria;p__Proteobacteria;c__Gammaproteobacteria;o__Alteromonadales;f__Alteromonadaceae;g__	0	0	0	0	0	0	0	0	0	0	0	0	0	0	0	0	0	0	0	0	0	0	0	0	0	0	0	0	0	0	0	0	0	0	0	0	0	0	0	0	0	0	0	0	0	0	6.55308e-05	0	0
k__Bacteria;p__Proteobacteria;c__Gammaproteobacteria;o__Alteromonadales;f__Alteromonadaceae;g__Alteromonas	0	0	0	0	0	0	0	0	0	0	0	0	0	7.5523e-05	0	0	0	0	0	0	0	0	0	0	0	0	0	0	0	4.39541e-05	0	0	0	0	0	0	2.97956e-05	0	0	0	0	0	0	0	0	0	0	4.39502e-05	0
k__Bacteria;p__Proteobacteria;c__Gammaproteobacteria;o__Alteromonadales;f__Alteromonadaceae;g__Cellvibrio	0	0	0	0	0	0	0	0	0	0	0	0	0	0	0	0	0	0	0	0	0	0	0	0	0	9.28505e-05	0	0	0	0	0	0	4.79685e-05	0	0	0	0	0	4.45871e-05	0.000619515	0	0	0	0	0	0	0	0	0
k__Bacteria;p__Proteobacteria;c__Gammaproteobacteria;o__Alteromonadales;f__Alteromonadaceae;Other	0	0	0	0	0	0	0	0	0	0	0	0	0	0	0	0	0	0	0	0	0	0	0	0	0	0	0	0	0	0	0	0	0	0	0	0	0	0	0	0	0	0	0	0	0	0	6.55308e-05	0	0
k__Bacteria;p__Proteobacteria;c__Gammaproteobacteria;o__Alteromonadales;f__HTCC2188;g__HTCC	0	0	0	0	0	0	0	0	0	0	0	0	0	3.77615e-05	0	0	0	0	0	0	0	0	0	0	0	0	0	0	0	0	0	0	0	0	0	0	0	0	0	0	0	0	0	0	0	0	0	4.39502e-05	0
k__Bacteria;p__Proteobacteria;c__Gammaproteobacteria;o__Alteromonadales;f__OM60;g__	0	0	0	0	0	0	0	0.000261267	0	0	0	0	0	0	0	0	0	0	0	0	0	0	0	0	5.41976e-05	0	0	0	0	0	0	0	0	0	0	0	0.000148978	0	0	0	0	0	0	0	0	0	0	0	0
k__Bacteria;p__Proteobacteria;c__Gammaproteobacteria;o__Alteromonadales;f__Shewanellaceae;g__Shewanella	5.93085e-05	3.52659e-05	0	0	0.000101626	0	0	6.53168e-05	0.000182671	9.41708e-05	0	0	0	0	0	0	0	0	0	0	0	0	0	0	0	0	0.002156	0	0.000149925	0	0	0	0	0	0	0	0	0	0	0	0	0.000118231	0.00361743	0	0	0.000348415	0	0	0
k__Bacteria;p__Proteobacteria;c__Gammaproteobacteria;o__Alteromonadales;Other;Other	0	0	0	0	0	0	0	0	0	4.70854e-05	0	0	0	0	0	0	0	0	0	0	0	0	0	0	0	0	0	0	0	4.39541e-05	0	0	0	0	0	0	0	0	0	0	0	0	0.000602905	0	0	0	0	0	0
k__Bacteria;p__Proteobacteria;c__Gammaproteobacteria;o__Cardiobacteriales;f__Cardiobacteriaceae;g__	0	0	0	0	0	0	0	0.00019595	0	0	0	0	0	0	0	0	0	0	0.000241896	0.00087043	9.56709e-05	0.000493316	0.00063128	0.000225205	0	0.000742804	0.000385	0	0	0	0	0	0.00225452	0	5.66219e-05	4.60172e-05	2.97956e-05	0.000308182	0	0	0.000108284	0	0	0.000402022	0	0	6.55308e-05	0	0
k__Bacteria;p__Proteobacteria;c__Gammaproteobacteria;o__Cardiobacteriales;f__Cardiobacteriaceae;Other	0	0	0	0	0	0	0	0.000326584	0	0	0	0	0	0	0	0	0	0	0	0	0.00196125	0	0	0	0	0	0	0	0	0	0	0	0	0	0	0	0	0	0	0	0	0	0	0	0	0	0	0	0
k__Bacteria;p__Proteobacteria;c__Gammaproteobacteria;o__Chromatiales;f__;g__	0	0	0	0	0	0	0	0.00019595	0	0	0	0	0	0	0	0	0	0	0	0	0	0	0	0	0	0	0	0	0	0	0	0	0	0	0	0	0	0	0	0	0	0	0	0	0	0	0	0	0
k__Bacteria;p__Proteobacteria;c__Gammaproteobacteria;o__Chromatiales;f__Chromatiaceae;g__	0	3.52659e-05	0	0	0	4.29019e-05	0	6.53168e-05	0	0	0	0	0	0	0	0	0	0	0	0	0	0	0	0	0	0	0	0	0	0	0	0	0	0	0	0	0.000238365	5.13637e-05	0	0	0	0	0	0	4.29849e-05	0	0	0	0
k__Bacteria;p__Proteobacteria;c__Gammaproteobacteria;o__Chromatiales;f__Ectothiorhodospiraceae;g__	0	0	0	0	0	0	0	0	0	0	0	0	0	0	0	0	0	0	0	0	0	0	0	0	0	0	0	0	9.995e-05	0	0	0	0	0	0	0	0	0	0	0	0	0	0	0	0	0	0	0	0
k__Bacteria;p__Proteobacteria;c__Gammaproteobacteria;o__Chromatiales;f__Ectothiorhodospiraceae;Other	0	0	0	0	0	0	0	6.53168e-05	0	0	0	0	0	0	0	0	0	0	0	0	0	0	0	0	0	0	0	0	0	0	0	0	0	0	0	0	0	0	0	0	0	0	0	0	0	0	0	0	0
k__Bacteria;p__Proteobacteria;c__Gammaproteobacteria;o__Chromatiales;f__Halothiobacillaceae;g__Thiovirga	0	0	0	0	0	0	0	0	0	0	0	0	0	0	0	0	0	0	0	0	0	0	0	0	0	0	0	0	0	0	0	0	0	0	0	0	0	0.00190046	0	0	0	0	0	0	0	0	0	0	0
k__Bacteria;p__Proteobacteria;c__Gammaproteobacteria;o__Chromatiales;Other;Other	0	0	0	0	0	0	0	6.53168e-05	0	0	0	0	0	0	0	0	0	0	0	0	0	0	0	0	0	0	0	0	0	0	0	0	0	0	0	0	0	0	0	0	0	0	0	0	0	0	0	0	0
k__Bacteria;p__Proteobacteria;c__Gammaproteobacteria;o__Enterobacteriales;f__Enterobacteriaceae;g__	0.0653876	0.0092044	0.00872753	0.0722822	0.0023374	0.0770947	0.0334759	0.0279556	0.00505389	0.0074395	0.00296498	0.0092037	0.0130661	0.0143494	0.0776342	0.013192	0.149563	0	0	0.000808257	4.78354e-05	9.86631e-05	0.000578673	0.00698135	0.00368544	0.0175487	0.002387	9.37603e-05	0.44018	0.0414927	0.0534842	0.0290264	0.0214419	0.00782488	0.687504	0.121762	0.0133782	0.0117623	0.00227394	0.00330408	0.000162426	0.00165524	0.00652233	0.0168275	0.0488308	0.000895924	0.0187418	0.000395552	0.129302
k__Bacteria;p__Proteobacteria;c__Gammaproteobacteria;o__Enterobacteriales;f__Enterobacteriaceae;g__Brenneria	0	0	0	0	0	0	3.21574e-05	0	0	0	0	0	0	0	0	0	0	0	0	0	0	0	0	0	0	0	0	0	0	0	0	0	0	0	0	0	0	0	0	0	0	0	0	0	0	0	0	0	0
k__Bacteria;p__Proteobacteria;c__Gammaproteobacteria;o__Enterobacteriales;f__Enterobacteriaceae;g__Citrobacter	0.000504122	7.05318e-05	0	0	0	0	0.000514519	0	0	9.41708e-05	0	0	0.000266655	7.5523e-05	5.74218e-05	8.34934e-05	0	0	0	0	0	0	0	4.5041e-05	0	0	0	0	0	0	0	0	0	0	0	0	0	0	0	0	0	0	0	0	0	0	0	0	5.12899e-05
k__Bacteria;p__Proteobacteria;c__Gammaproteobacteria;o__Enterobacteriales;f__Enterobacteriaceae;g__Edwardsiella	0	0.00059952	3.49101e-05	0	0	0	0	0	0.00012178	4.70854e-05	0.000200337	0	0.0152438	0.0112152	0.00338788	0.0381147	0.0111823	0	0	0	0	0.00113463	0.00063128	0.00216197	0.0148501	0.00297122	0	0	0.000549725	0.00109885	0.0218051	0.0227072	4.79685e-05	0.00489655	0.000150992	0.00115043	0	0	0	0	0	0.000591156	0.000109619	0	0	0	0	0	0.00148741
k__Bacteria;p__Proteobacteria;c__Gammaproteobacteria;o__Enterobacteriales;f__Enterobacteriaceae;g__Enterobacter	0	3.52659e-05	0	0.00015371	0	0.000128706	0.000321574	0	0	0	0	0	0	0	0	0	0	0	0	0	0	0	0	4.5041e-05	0	0	0	0	9.995e-05	0	0	0	0	0	9.43699e-05	0	0	0	8.91742e-05	0.000103252	0	0	0	0	0.000171939	0	6.55308e-05	0	0
k__Bacteria;p__Proteobacteria;c__Gammaproteobacteria;o__Enterobacteriales;f__Enterobacteriaceae;g__Erwinia	0	0	0	0	0	8.58038e-05	0.000385889	0	0	0	0	0	0.000133327	0	0.000114844	0.000194818	0.00116482	0	0	0	0	0	0	0.000585533	0	0	0	0	0	0	0	8.42566e-05	0	0	0	0	0	0	4.45871e-05	0.000103252	5.41419e-05	0	0	0	0	0	0	0	0.000974509
k__Bacteria;p__Proteobacteria;c__Gammaproteobacteria;o__Enterobacteriales;f__Enterobacteriaceae;g__Ewingella	0	0	0	0	0	0	0	0	0	0	0	0	0	0	0	0	0	0	0	0	0	0	0	0	0	4.64253e-05	0	0	0	0	0	0	0	0	0	0	0	0	0	0	0	0	0	0	0	0	0	0	0
k__Bacteria;p__Proteobacteria;c__Gammaproteobacteria;o__Enterobacteriales;f__Enterobacteriaceae;g__Gluconacetobacter	0.000444813	0	0.00010473	0	0.000660569	8.58038e-05	0.00160787	6.53168e-05	0.000182671	0.000376683	0.000200337	0	0	0	0	0	0	0	0	0	0	0	0	0	0	0.00148561	0.000539001	0.00014064	0.000249875	0	0	0	9.59371e-05	0.00292833	0	0	0.000297956	0.000513637	0	0.000103252	0	0.000177347	0.00158948	0.00034459	0.000128955	0.000248868	0.00117955	0	0
k__Bacteria;p__Proteobacteria;c__Gammaproteobacteria;o__Enterobacteriales;f__Enterobacteriaceae;g__Klebsiella	0	0	0	7.68551e-05	0	0	6.43149e-05	0.000326584	0	0	0	0	0	0	0.000172265	6.95778e-05	0.000116482	0	0	0	0	0	0	0	0	0	0	0	0	0	0	4.21283e-05	9.59371e-05	0	0	0	0	0	0	0	0	0	0	0	8.59697e-05	0	0	0	0.00035903
k__Bacteria;p__Proteobacteria;c__Gammaproteobacteria;o__Enterobacteriales;f__Enterobacteriaceae;g__Morganella	0.000237234	0.000846382	0.000279281	0.00299735	0	0.00356086	0.0398431	0.00313521	0.000182671	0.00513231	0	0	0.000622195	0.000641945	0	2.78311e-05	0.000116482	0	0	0	9.56709e-05	0	0.00031564	0	0	0	0	0.00332849	0	4.39541e-05	0.00611983	0	4.79685e-05	0.00278431	1.8874e-05	0.000506189	0	0.00097591	4.45871e-05	0	0	0	0.000438476	0	0.00434147	0	0.00111402	0	0
k__Bacteria;p__Proteobacteria;c__Gammaproteobacteria;o__Enterobacteriales;f__Enterobacteriaceae;g__Pantoea	0	0	0	0	0	0	0	0	0	0	0	0	0	0	0	0	0	0	0	0	0	0	0	0	5.41976e-05	0	0	0	0	0	0	0	0	0	0	0	0	0	0	0	0	0	0	0	0	0	0	0	0
k__Bacteria;p__Proteobacteria;c__Gammaproteobacteria;o__Enterobacteriales;f__Enterobacteriaceae;g__Plesiomonas	0.000593085	0.00938073	0.0263571	0.187642	0.00442073	0.182934	0.0105476	0.00398432	0.00548012	0.00113005	0.00388653	0.000608174	0.193814	0.235179	0.00310078	0.20691	0.00221316	0.000590474	0.00145138	0.000621736	0	0.00103596	0.012573	0.00873795	0.03073	0.0309656	0.017633	0.0133608	0.012044	0.0723924	0.075855	0.179256	0.0128076	0.0432528	0.00858766	0.0100318	0.0417138	0.00297909	0	0	0	0.0187397	0.0147438	0.0874684	0.180407	0.000597282	0.00124509	0	0.00743704
k__Bacteria;p__Proteobacteria;c__Gammaproteobacteria;o__Enterobacteriales;f__Enterobacteriaceae;g__Proteus	0.00121582	0.000952179	0.000174551	0.0171387	0.000203252	0.0199923	0.0239895	0.000979752	0.00012178	0.0125718	0.000240404	4.05449e-05	0.00164437	0.00237897	0.000631639	0.000473129	0.0550961	0	0	0	0	0	0.000105213	0.000360328	0	0.000928505	0	0.0243777	4.9975e-05	4.39541e-05	0.00478272	4.21283e-05	0.000479685	0.00144016	0	0.00662648	0.0081044	0.000873183	0	0.00289107	0.0063346	0.000177347	0.000712524	0.0225132	0.0469395	0.000647056	0.0387942	0	0
k__Bacteria;p__Proteobacteria;c__Gammaproteobacteria;o__Enterobacteriales;f__Enterobacteriaceae;g__Providencia	0.000148271	0.00123431	0.000279281	0.00407332	0	0.00441889	0.0271409	0.0011757	0	0.00433186	4.00673e-05	0	0.00119995	0.00249226	0	1.39156e-05	0	0	0	0	0	0	0	9.0082e-05	0.00021679	0.000649954	0	0.000515681	0	0.000175816	0.000977115	0	0.000383748	0.00110412	3.7748e-05	0.000230086	0.00143019	0.0063691	0	0	0	0.000472925	5.48095e-05	0.000172295	0.00365371	0.00686875	0.0169725	0	0
k__Bacteria;p__Proteobacteria;c__Gammaproteobacteria;o__Enterobacteriales;f__Enterobacteriaceae;g__Serratia	0.000800664	0.000282127	3.49101e-05	0.000461131	0.00299797	0.000257411	0.00115767	0.00267799	0.000730683	0.00240136	0	0	0	3.77615e-05	0	0	0	0	0	0	0	0	0	0	0	0	0	0	0.000349825	0.000175816	0.000257136	0	0	0	0	9.20344e-05	0.0139741	0.000154091	0	0.000206505	0	0	0.000493286	0.000172295	0.000386864	0.00179185	0.000720839	0	0.00020516
k__Bacteria;p__Proteobacteria;c__Gammaproteobacteria;o__Enterobacteriales;f__Enterobacteriaceae;g__Sodalis	0	0	0	0	0	0	0.000771779	0	0	0	0	0	8.88849e-05	0	0	2.78311e-05	0	0	0	0	0	0	0	0	0	0	0	0	0	0	0	4.21283e-05	0	0	0	0	0	0	0	0	0	0	0	0	0	0	0	0	0
k__Bacteria;p__Proteobacteria;c__Gammaproteobacteria;o__Enterobacteriales;f__Enterobacteriaceae;g__Trabulsiella	0	0	0	0	0	0	0	0	0	0	0	0	0	0	0	0	0.000232964	0	0	0	0	0	0	0	0	9.28505e-05	0	0	0	0	0	0	0	0	0	0	0	0	0	0	0	0	0.000109619	0	0	0	0	0	0.00010258
k__Bacteria;p__Proteobacteria;c__Gammaproteobacteria;o__Enterobacteriales;f__Enterobacteriaceae;g__Xenorhabdus	0	0	0	0	5.0813e-05	0	0	0	0	0	0	0	0	0	0	0	0	0	0	0	0	0	0	0	0	0	0	0	0	0	0	0	0	0	0	0	0	0	0	0	0	0	0	0	0	0	0	0	0
k__Bacteria;p__Proteobacteria;c__Gammaproteobacteria;o__Enterobacteriales;f__Enterobacteriaceae;Other	0.00201649	0.00059952	0.000802932	0.0227875	0.000254065	0.0224806	0.0199698	0.0109079	0.000243561	0.0106413	0.000120202	8.10898e-05	0.016977	0.0154067	0.00229687	0.0243244	0.0032615	0	0	6.21736e-05	0	9.86631e-05	0.000210427	0.000585533	0.000921359	0.00153203	7.70001e-05	0.00187521	0.000849575	0.00180212	0.00267421	0.0069933	0.000959371	0.00120013	0.000452975	0.000368138	0.0013706	0.000821819	8.91742e-05	0.00082602	0	0.000532041	0.000767334	0.00132093	0.0225241	0.00557464	0.00314548	0	0.00200031
k__Bacteria;p__Proteobacteria;c__Gammaproteobacteria;o__HTCC2188;f__HTCC2089;g__	0	0	0	0	0	0	0	6.53168e-05	0	0	0	0	0	0	0	0	0	0	0	0	0	0	0	0	0	0.000185701	0	0	0	0	0	0	0	0	3.7748e-05	0	0	0	0	0	0	0	0	0	0	0	0	0	0
k__Bacteria;p__Proteobacteria;c__Gammaproteobacteria;o__Legionellales;f__;g__	0	0.000141064	0	0	5.0813e-05	0	0	0.000587851	0	0	0	0	0	0	0	0	0	0	0	0	0	0	0	0	0	0.000371402	0	0	0	0	0	0	0.000143906	0	1.8874e-05	0	0	0	0	0	0	0	0	0	0	0	0	0	0
k__Bacteria;p__Proteobacteria;c__Gammaproteobacteria;o__Legionellales;f__Coxiellaceae;g__	2.96542e-05	0.000211595	0	0	5.0813e-05	0	0	0.000653168	0	4.70854e-05	8.01346e-05	0	0	0	0	0	0	0	0	0	0	0	0	0.000270246	0.000487778	0.000324977	0	0	0	0	5.14271e-05	8.42566e-05	0.00033578	0	7.54959e-05	0	0.000238365	0	8.91742e-05	0	0	0	5.48095e-05	0.000114863	0	0	0	0	0
k__Bacteria;p__Proteobacteria;c__Gammaproteobacteria;o__Legionellales;f__Coxiellaceae;g__Aquicella	0	0.000141064	0	3.84275e-05	0	0	0	0.000261267	0	0	0	0	0	0	0	0	0	0	0	0	0	0	0	0	5.41976e-05	0.000603528	0	0.000750082	0	0	5.14271e-05	0	0	0	3.7748e-05	0	0.00026816	0	8.91742e-05	0	0	0	0	0	0	0	0	0	0
k__Bacteria;p__Proteobacteria;c__Gammaproteobacteria;o__Legionellales;f__Coxiellaceae;g__Rickettsiella	0	0.000105798	0	0.000345848	5.0813e-05	0.000343215	3.21574e-05	0.000326584	6.08902e-05	9.41708e-05	0.000681144	0	0	0	0	0	0	0	0	0	0	0	0	0.000315287	0.000379383	9.28505e-05	0	0	0	0	0.000565698	0	4.79685e-05	0	0.000320858	0	0	0.000565001	0.000133761	0	0	0.000177347	0	0	0.000300894	0	0.000589777	0	0
k__Bacteria;p__Proteobacteria;c__Gammaproteobacteria;o__Legionellales;f__Coxiellaceae;Other	0	0	0	0	0	0	0	0	0	0.000141256	0	0	0	0	0	0	0	0	0	0	0	0	0	0	0	0	0	0	0	0	0	0	0	0	0	0	0	0	0	0	0	0	0	0	0	0	0	0	0
k__Bacteria;p__Proteobacteria;c__Gammaproteobacteria;o__Legionellales;f__Legionellaceae;g__	0	0	0	0	0	0	0	0	0	4.70854e-05	0	0	0	0	0	0	0	0	0	0	0	0	0	4.5041e-05	0	0.000510678	0	0	0	0.000131862	0.000154281	0	0	0	0	0	0	0	0	0	0	0	0	0	0	0	0	0	0
k__Bacteria;p__Proteobacteria;c__Gammaproteobacteria;o__Legionellales;f__Legionellaceae;g__Legionella	0	3.52659e-05	0	0	0	0	0	0	0	0	0	0	0	0	0	0	0	0	0	0	0	0	0	0.000225205	5.41976e-05	0.000510678	0.000308	0.000468801	0	0	0	0	9.59371e-05	0	3.7748e-05	0	0	0	0	0	0	0	0	0.000114863	0	0	0.000131062	0	0
k__Bacteria;p__Proteobacteria;c__Gammaproteobacteria;o__Legionellales;f__Legionellaceae;g__Tatlockia	0	0	0	0	0	0	0	0	0	0	0	0	0	0	0	0	0	0	0	0	0	0	0	0	0	0	0	0	0	0	0	0	0	0	0	0	0	0.000205455	0	0	0	0	0	0	0	0	0	0	0
k__Bacteria;p__Proteobacteria;c__Gammaproteobacteria;o__Legionellales;f__Legionellaceae;Other	0	0	0	0	0	0	0	0	0	0	0	0	0	0	0	0	0	0	0	0	0	0	0	0.000225205	0	0	0	0	0	0	0	0	0	0	0	0	0	0	0	0	0	0	0	0	0	0	0	0	0
k__Bacteria;p__Proteobacteria;c__Gammaproteobacteria;o__Methylococcales;f__Crenotrichaceae;g__Crenothrix	0	0.000105798	0	0	0	0	0	0.000391901	0	0	0	0	0	0	0	0	0	0	0	0	0	0	0	0	0	0	0	0.00014064	0	0	5.14271e-05	0	0	0.000576065	0.000150992	0	0	0	0	0	0	0	0	0	0	0	0	0	0
k__Bacteria;p__Proteobacteria;c__Gammaproteobacteria;o__Methylococcales;f__Methylococcaceae;g__Methylocaldum	0	0	0	0	0	0	0	0	0	0	0	0	0	0	0	0	0	0	0	0	0	0	0	0	0	0	0	0	0	0	0	0	0	0	0	0	0	5.13637e-05	0	0	0	0	0	0	0	0	0	0	0
k__Bacteria;p__Proteobacteria;c__Gammaproteobacteria;o__Oceanospirillales;f__Halomonadaceae;g__Candidatus Portiera	0	0	0	0	0	0	0	0	0	0	0	0	0	0	0	0	0	0	0	0	0	0	0	0	0	0	0	0	0	0	0	0	0	0	0	0	0	0	0	0	0	0	0	0	0	0	0	0	0
k__Bacteria;p__Proteobacteria;c__Gammaproteobacteria;o__Oceanospirillales;f__Halomonadaceae;g__Halomonas	0	0	0	0	0	0	0	0	0	0	0	0	0	0	0	0	0	0	0	0	0	0	0	0	0	0	0	0	0	0	0	0	0	0	0	0	0	0	0	0	0	0	0	0	0	0	6.55308e-05	0	0
k__Bacteria;p__Proteobacteria;c__Gammaproteobacteria;o__Oceanospirillales;f__Halomonadaceae;Other	0	0	0	0	0	0	0	0	0	0	0	0	0	0	0	0	0	0	0	0	0	0	0	0	0	0	0	0	0	0	0	0	9.59371e-05	0	0	0	0	5.13637e-05	0	0	0	0	0	0	0	0	0.000327654	0	0
k__Bacteria;p__Proteobacteria;c__Gammaproteobacteria;o__Oceanospirillales;f__Oceanospirillaceae;g__Marinomonas	0	0	0	0	0	0	0	0	0	0	0	0	0	0	0	0	0	0	0	0	0	0	0	0	0	0	0	0	0	0	0	0	0	0	0	0	0	0	0	0	0	0	0	0	0	0	0.000327654	0	0
k__Bacteria;p__Proteobacteria;c__Gammaproteobacteria;o__Oceanospirillales;f__Oleiphilaceae;g__	0	0	0	0	0	0	0	0	0	0	0	0	0	0	0	0	0	0	0	0	0	0	0	0	0	0	0	0	0	0	0	0	0	0	0	0	0	0	0	0	0	0	0	0	0	0	0.000196592	0	0
k__Bacteria;p__Proteobacteria;c__Gammaproteobacteria;o__Pasteurellales;f__Pasteurellaceae;g__	5.93085e-05	0	0	3.84275e-05	0	0	3.21574e-05	0.000718485	0	0	0	0	0	0	0	0	0	0.0169925	0.0166304	0.0108804	0.00574025	0.0100636	0.0129412	0	0.000162593	0.00162488	0.003619	0	0	0	0.000565698	4.21283e-05	0.0042692	0.00187221	0.000113244	0.00211679	0.00026816	0.00154091	0	0	0.000487277	0	0.000986572	0.00137836	0	0.000895924	0	0.00153826	0
k__Bacteria;p__Proteobacteria;c__Gammaproteobacteria;o__Pasteurellales;f__Pasteurellaceae;g__Actinobacillus	0	0	0	0	0	4.29019e-05	0	0	0	0	0	0	0	0	0	0	0	0.00314919	0.00314465	0.00976125	0.00263095	0.00064131	0.00899574	0	0	9.28505e-05	0.000231	0	0	0	0.000102854	0	0.000479685	0.000144016	0	0.000782293	8.93868e-05	0.000359546	0	0	5.41419e-05	5.91156e-05	0.000822143	5.74317e-05	0	4.97735e-05	0	4.39502e-05	0.00015387
k__Bacteria;p__Proteobacteria;c__Gammaproteobacteria;o__Pasteurellales;f__Pasteurellaceae;g__Aggregatibacter	0	0	0	0	0	0	0	0	0	0	0	0	0	0	0	0	0	0	6.04741e-05	0	4.78354e-05	0	0	0	0	0	0	0	0	0	0	0	4.79685e-05	0	0	0	0.000148978	0	0	0	0	0	0	0	0	4.97735e-05	0	0	0
k__Bacteria;p__Proteobacteria;c__Gammaproteobacteria;o__Pasteurellales;f__Pasteurellaceae;g__Avibacterium	0	0	0	0	0	0	0	0	0	0	0	0	0	0	0	0	0	6.56082e-05	0	0	0	0	0	0	0	0	0	0	0	0	0	0	0	0	0	0	0	0	0	0	0	0	0	0	0	0	0	0	0
k__Bacteria;p__Proteobacteria;c__Gammaproteobacteria;o__Pasteurellales;f__Pasteurellaceae;g__Bibersteinia	0	0	0	0	0	0	0	0	0	0	0	0	0	0	0	0	0	0	0	0	0	0	0	0	0	0	0	0	0	0	0	0	4.79685e-05	0	0	0	0	0	0	0	0	0	0	0	0	0	0	0	0
k__Bacteria;p__Proteobacteria;c__Gammaproteobacteria;o__Pasteurellales;f__Pasteurellaceae;g__Haemophilus	0	0	0	0	0	0	0	0.00502939	0	0	0	0	0	0	0	0	0	0.00150899	0.00235849	0.00360607	0.0014829	0.00167727	0.00263033	9.0082e-05	0.000108395	0.000464253	0.000154	4.68801e-05	0.0023988	0	0.000102854	0.000842566	0.0018228	0.00062407	7.54959e-05	0.00138052	0.000387343	0.000770456	0	0	0.00178668	0.000177347	0.00405591	0.000574317	0	4.97735e-05	0	0.000131851	0.00020516
k__Bacteria;p__Proteobacteria;c__Gammaproteobacteria;o__Pasteurellales;f__Pasteurellaceae;g__Mannheimia	2.96542e-05	0	0	0	0	0	0	0	0	0	0	0	0	0	0	0	0	0	0	0	0	0	0	0	0	0	0	0	0	0	0	0	0	0	0	0	0	0	0	0	0	0	0	0	0	0	0	0	0
k__Bacteria;p__Proteobacteria;c__Gammaproteobacteria;o__Pasteurellales;f__Pasteurellaceae;g__Pasteurella	0	0	0	0	0	0	3.21574e-05	0.000130634	0	0	0	0	0	0	0	0	0	0.0072169	0.0013909	0.00254912	0.00961492	0.0130235	0.00973223	0	0.000487778	0.00538533	0	0	4.9975e-05	0	0.000411417	0	0.0109848	0.00288032	5.66219e-05	0.0016106	0	0.00159227	0	0	0.0289117	0	5.48095e-05	0.00763841	0	0.000348415	0	0	0
k__Bacteria;p__Proteobacteria;c__Gammaproteobacteria;o__Pasteurellales;f__Pasteurellaceae;Other	0.000148271	0.00017633	0	7.68551e-05	0.000152439	0.000171608	3.21574e-05	0.000718485	6.08902e-05	0	0	0	0	0	0	0	0	0.0233565	0.0246734	0.050485	0.0312365	0.0185487	0.0472934	0.0017566	0.00287247	0.0154596	0.010549	0.00121888	0.00029985	0.000175816	0.00195423	0.000379155	0.0255193	0.00878498	0.00134005	0.0224104	0.0060783	0.014125	0	0.000103252	0.00346508	0.00171435	0.13664	0.0186653	0.000171939	0.00273754	0.00078637	0.00167011	0.00123096
k__Bacteria;p__Proteobacteria;c__Gammaproteobacteria;o__Pseudomonadales;f__Moraxellaceae;g__	0.00827353	0.00447877	0.00010473	0.000115283	0.000558943	0.000343215	0.00180082	0.013194	0.00127869	0.000800452	0	4.05449e-05	0.00235545	0.00487123	0.000114844	0	0	0.000131216	0.000483793	0.000310868	9.56709e-05	0	0.00110474	0.00238717	5.41976e-05	0.00120706	0.003773	0.00553186	0.00524738	0.000835128	5.14271e-05	0	0.00115124	0.00955307	5.66219e-05	0.000690258	0.00822359	0.0174123	0.00494917	0.0624677	0.00059556	0.00271932	0.0063031	0.00229727	0.000257909	0.0219999	0.0176278	0.0592449	0.0251321
k__Bacteria;p__Proteobacteria;c__Gammaproteobacteria;o__Pseudomonadales;f__Moraxellaceae;g__Acinetobacter	0.0104086	0.00677105	3.49101e-05	7.68551e-05	0.000762195	0.000128706	0.00308711	0.00476813	0.0108993	0.0242961	0	0.00137853	0.000311097	0.000641945	0	1.39156e-05	0	0.00249311	0.00260039	0.00901517	0.00722315	0.00966899	0.000841707	0.0398613	0.00243889	0.0122098	0.0666051	0.058647	0.0150425	0.00206584	0.000514271	4.21283e-05	0.0133353	0.0662474	0.00167978	0.00414155	0.0165366	0.0638451	0.161004	0.492927	0.000757986	0.187101	0.109235	0.0626005	0.000730743	0.0607237	0.075557	0.000922955	0
k__Bacteria;p__Proteobacteria;c__Gammaproteobacteria;o__Pseudomonadales;f__Moraxellaceae;g__Enhydrobacter	2.96542e-05	0.00059952	0	0	0	0	0	0.00300457	0.000182671	0	0	0	0	0	0	0	0	0.00236189	0.000181422	0.0011813	0.0192777	0.00661043	0.0263033	0.000315287	0.00140914	0.0104921	0.002464	0.00192209	0	0.00158235	0.00257136	0.000126385	0.012232	0.0153617	3.7748e-05	0.0013345	0	0.00246546	0.00245229	0	0	0.00354694	0.0257605	0.00281415	0	0.000298641	0	0.00505428	0
k__Bacteria;p__Proteobacteria;c__Gammaproteobacteria;o__Pseudomonadales;f__Moraxellaceae;g__Moraxella	2.96542e-05	0	0	0	0	0	3.21574e-05	0.00574788	0	0	0	0	0	0	0	0	0	0.00741373	0.00943396	0.0511067	0.00631428	0.009373	0.0334052	0.000720656	0.000812964	0.0124884	0.001771	0	4.9975e-05	0	0	0	0.010649	0.000192022	0.00037748	0.00598224	0	0.00452001	0	0	5.41419e-05	0.000532041	0	0.00809786	0	0.00104524	0	0	0
k__Bacteria;p__Proteobacteria;c__Gammaproteobacteria;o__Pseudomonadales;f__Moraxellaceae;g__Perlucidibaca	0	0	0	0	0	0	0	0	0	0	0	0	0	0	0	0	0	0	0	0	0	0	0	0	0	0	0	0	0	0	0	0	0	0	0	0	5.95912e-05	0.000102727	0	0	0	0	5.48095e-05	0	0	0	0	0	0
k__Bacteria;p__Proteobacteria;c__Gammaproteobacteria;o__Pseudomonadales;f__Moraxellaceae;g__Psychrobacter	0.00682047	0.00634786	3.49101e-05	0.000230565	0.000101626	0.000128706	0.000932566	0.000587851	0.000791573	9.41708e-05	0	0.000283814	0.00133327	0.00271883	0	0	0	0	0	0.000124347	9.56709e-05	0	0.000368247	0.00117107	0	0.000278552	0.000462	0.0016408	0.00134933	0.00224166	0.000874261	0	0.000191874	0.00120013	7.54959e-05	0.00115043	0.032656	0.00272228	0.000668807	0.0175529	0.000487277	0.128222	0.00597424	0.00287158	0.000429849	0.00114479	0.00157274	0.150442	0.00666769
k__Bacteria;p__Proteobacteria;c__Gammaproteobacteria;o__Pseudomonadales;f__Moraxellaceae;Other	0.0147975	0.00737057	0.00013964	0.000384275	0.00050813	0.000600626	0.00292633	0.0159373	0.00176582	0.000423769	0	0.00024327	0.0111995	0.0182766	0	1.39156e-05	0	0	0.000786164	0.00149217	0.000191342	4.93316e-05	0.00268294	0.00315287	0	0.00204271	0.002849	0.00454737	0.00494753	0.00443937	0.000411417	0	0.00191874	0.0123854	0.000207614	0.00128848	0.0182349	0.0711387	0.00851614	0.0771296	0.00108284	0.00543864	0.00734448	0.00407765	0.000902682	0.0458414	0.0686107	0.135147	0.127866
k__Bacteria;p__Proteobacteria;c__Gammaproteobacteria;o__Pseudomonadales;f__Pseudomonadaceae;g__	0.000504122	0.0032092	0	7.68551e-05	0	8.58038e-05	9.64723e-05	0	0	0.0158207	0	0	0	7.5523e-05	0.000631639	2.78311e-05	0.000116482	0	0	0	0	0	0	0	0.000108395	0	0	0.0197834	0.00029985	4.39541e-05	0	0	0	0.000432048	1.8874e-05	9.20344e-05	0	0	0.00352238	0.00175529	5.41419e-05	0.000709388	0.000109619	0	0.000257909	4.97735e-05	0.000458716	0	0
k__Bacteria;p__Proteobacteria;c__Gammaproteobacteria;o__Pseudomonadales;f__Pseudomonadaceae;g__Pseudomonas	0.0195718	0.0102976	0.000593472	0.000384275	0.0724085	0.000128706	0.0179439	0.00470281	0.00712416	0.0380921	0	0	4.44425e-05	3.77615e-05	0.0120586	0.000153071	0	0.00072169	0.000423319	0.00428998	0	0	0	0.00297271	0.000704569	0.00311049	0.101871	0.00937603	0.0505747	0.206101	0.00143996	0.000421283	0.015206	0.0824252	0.000792707	0.00358934	0.0185627	0.0189018	0.0203317	0.0105318	5.41419e-05	0.00254197	0.0249931	0.0457156	0.000687758	0.00965606	0.0882045	0.000395552	0.123711
k__Bacteria;p__Proteobacteria;c__Gammaproteobacteria;o__Pseudomonadales;f__Pseudomonadaceae;Other	0.00121582	0	0	3.84275e-05	0.000101626	4.29019e-05	0.0010612	0	0.00012178	0.000470854	0	0	0	0	0.000803905	0	0	0	0	0	0	0	0	0	0	0	0	0	0.00184908	0.00127467	0	0	0	0	3.7748e-05	0	0	0	0.000178348	0.000206505	0	0	5.48095e-05	0	4.29849e-05	0	6.55308e-05	4.39502e-05	0.0015387
k__Bacteria;p__Proteobacteria;c__Gammaproteobacteria;o__Pseudomonadales;Other;Other	0.00169029	0.000987445	0	3.84275e-05	5.0813e-05	0	0.00025726	0.000326584	6.08902e-05	0.000235427	0	0.000121635	0.000222212	0.000377615	0	0	0	0	6.04741e-05	0	0	0	0.000105213	0.000495451	0.000108395	9.28505e-05	0	0.00121888	4.9975e-05	8.79082e-05	0	0	0.000143906	4.80054e-05	0	0	0.000208569	0.000205455	8.91742e-05	0.000619515	0	0.000472925	0.000109619	0.000287158	0	0.000447962	6.55308e-05	0.00531798	0.00235934
k__Bacteria;p__Proteobacteria;c__Gammaproteobacteria;o__Salinisphaerales;f__Salinisphaeraceae;g__Salinisphaera	0	0	0	0	0	0	0	0	0	0	0	0	0	0	0	0	0	0	0	0	0	0	0	0	0	0	0	0	0	0	0	0	0	0	3.7748e-05	0	0	0	0	0	0	0	0	0	0	0	0	0	0
k__Bacteria;p__Proteobacteria;c__Gammaproteobacteria;o__Thiotrichales;f__Piscirickettsiaceae;g__	0	0	0	0	0	0	0	0.000979752	0	0	0	0	0	0	0	1.39156e-05	0	0	0	0	0	0	0	0	0	0	0	0	0	0	0	0	0	0	0	0	0	0	0	0	0	0	0	0	0	0	6.55308e-05	0	0
k__Bacteria;p__Proteobacteria;c__Gammaproteobacteria;o__Thiotrichales;f__Thiotrichaceae;g__	0	0	0	0	0	0	0	0.00019595	0	0	0	0	0	0	0	0	0	0	0	0	0	0	0	0	0	0	0	0	0	0	0	0	0	0	0	0	0	0	0	0	0	0	0	0	0	0	0	0	0
k__Bacteria;p__Proteobacteria;c__Gammaproteobacteria;o__Thiotrichales;f__Thiotrichaceae;g__Thiothrix	0	0	0	0	0	0	0	0	0	0	0	0	0	0	0	0	0	0	0	0	0	0	0	0	0	0	0	0	0	0	0	0	0	0	0	0	0	0.00205455	0	0	0	0	0	0	0	0	0.000262123	0	0
k__Bacteria;p__Proteobacteria;c__Gammaproteobacteria;o__Vibrionales;f__Pseudoalteromonadaceae;g__	0	0	0	0.000115283	0	8.58038e-05	9.64723e-05	0	0	0	0	0	0	0	0	1.39156e-05	0	0	0	0	0	0	0	0	0	0	0	0	0	0	0	4.21283e-05	0	0	0	0	0	0	0	0	0	0	0	0	0.000257909	0	0	0	0
k__Bacteria;p__Proteobacteria;c__Gammaproteobacteria;o__Vibrionales;f__Pseudoalteromonadaceae;g__Pseudoalteromonas	0	0	0	0	0	0	0	0	0	0	0	0	0	3.77615e-05	0	0	0	0	0	0	0	0	0	0	0	0	0	0	0	0	0	0	0	0	0	0	0	0	0	0	0	0	5.48095e-05	0	0	0	0	4.39502e-05	0
k__Bacteria;p__Proteobacteria;c__Gammaproteobacteria;o__Vibrionales;f__Pseudoalteromonadaceae;g__Vibrio	0	0	0	0	0	0	0.00012863	0	0	0	0	0	0	0	0	0	0	0	0	0	0	0	0	0	0	0	0	0	0	0	0	0	0	0	0	0	0	0	0	0	0	0	0	0	0	0	0	0	0
k__Bacteria;p__Proteobacteria;c__Gammaproteobacteria;o__Vibrionales;f__Pseudoalteromonadaceae;Other	0	0	0	7.68551e-05	0	0	0.00717111	0	0	0	0	0	0	0	0	0	0	0	0	0	0	0	0	0	0	0	0	0	0	0	0	0	0	0	0	0	0	0	0	0	0	0	0	0	8.59697e-05	0	0	0	0
k__Bacteria;p__Proteobacteria;c__Gammaproteobacteria;o__Vibrionales;f__Vibrionaceae;g__Photobacterium	2.96542e-05	0	0	0	0	0	0	0	0	0	0	0	0	0	0	0	0	0	0	0	0	0	0	0	0	0	0	0	0	0	0	0	0	0	0	0	0	0	0	0	0	0	0	0	0	0	0	0	0
k__Bacteria;p__Proteobacteria;c__Gammaproteobacteria;o__Vibrionales;f__Vibrionaceae;g__Vibrio	0	0	0	0	0	0	0.000225102	0	0	0	0	0	0	0	0	0	0	0	0	0	0	0	0	0	0	0	0	0	0	0	0	0	0	0	0	0	0	0.000256819	0	0	0	0	0	0	0	0	0.000589777	0	0
k__Bacteria;p__Proteobacteria;c__Gammaproteobacteria;o__Vibrionales;Other;Other	0	0	0	0	0	0	0.00225102	0	0	0	0	0	0	0	0	0	0	0	0	0	0	0	0	0	0	0	0	0	0	0	0	0	0	0	0	0	0	0	0	0	0	0	0	0	0	0	0	0	0
k__Bacteria;p__Proteobacteria;c__Gammaproteobacteria;o__Xanthomonadales;f__Sinobacteraceae;g__	0	0.000282127	0	3.84275e-05	0	0	0	0.00228609	0.000182671	0	0	0	0	0	0	5.56622e-05	0	0	0	0	0	0	0	0	0.000379383	0.000742804	0.000385	0	0	4.39541e-05	5.14271e-05	0	9.59371e-05	0	0.000585093	0	0.000387343	0	0	0	5.41419e-05	0	0	0.00068918	0	4.97735e-05	0.000196592	0	0
k__Bacteria;p__Proteobacteria;c__Gammaproteobacteria;o__Xanthomonadales;f__Sinobacteraceae;g__Hydrocarboniphaga	0	0	0	0	0	0	0	0	0	0	0	0	0	0	0	0	0	0	0	0	0	0	0	0.000270246	0	0	0	0	0	0	0	0	0	0	0	0	0	0	0	0	0	0	0	0	0	0	0	0	0
k__Bacteria;p__Proteobacteria;c__Gammaproteobacteria;o__Xanthomonadales;f__Sinobacteraceae;g__Steroidobacter	0	0	0	0	0	0	0	0.000130634	0	0	0	0	0	0	0	0	0	0	0	0	0	0	0	0	0	0	0	0	0	0	5.14271e-05	0	0	0	0	0	0	0	0	0	0	0	0	0	0	0	0	0	0
k__Bacteria;p__Proteobacteria;c__Gammaproteobacteria;o__Xanthomonadales;f__Sinobacteraceae;Other	0	0	0	0	0	0	0	0	0	0	0	0	0	0	0	0	0	0	0	0	0	0	0	0	0.000433581	0	0	0	0	0	0	0	0	0	0	0	0	0.000308182	0	0	0	0	0	0	0	0	6.55308e-05	0	0
k__Bacteria;p__Proteobacteria;c__Gammaproteobacteria;o__Xanthomonadales;f__Xanthomonadaceae;g__	5.93085e-05	0.00373819	0	0	0	0	0.00012863	0.000457218	0	0.000282512	0	0	0	0	0	8.34934e-05	0	0	0	0	0	9.86631e-05	0	0.000360328	0.000596174	0.000278552	0.000462	0.00271905	0	0	0.000617125	8.42566e-05	0.000383748	0.00110412	0.000736085	9.20344e-05	0.000357547	0.000256819	0.00107009	0.0021683	0	0.000295578	5.48095e-05	0.000229727	0	0.000298641	0	8.79005e-05	0.00015387
k__Bacteria;p__Proteobacteria;c__Gammaproteobacteria;o__Xanthomonadales;f__Xanthomonadaceae;g__Aquimonas	0	0	0	0	0	0	0	0	0	0	0	0	0	0	0	0	0	0	0	0	0	0	0	0	0	0	0	0	0	0	0	0	0	0	0	0	0	0	0.000222936	0	0	0	0	0	0	0	0	0	0
k__Bacteria;p__Proteobacteria;c__Gammaproteobacteria;o__Xanthomonadales;f__Xanthomonadaceae;g__Dokdonella	0	0.000105798	0	0	0	0	0	0.000718485	0	0	0	0	0	0	0	0	0	0	0	0	0	0	0	0	0	0	0	0	0	0	0	0	0	0	3.7748e-05	0	0	0	0	0	0	0	0	0	0	0	0	0	0
k__Bacteria;p__Proteobacteria;c__Gammaproteobacteria;o__Xanthomonadales;f__Xanthomonadaceae;g__Ignatzschineria	2.96542e-05	0	0	0.000115283	0	0	0	0	0	0	0	0	0	0	0	0	0	0	0	0	0	0	0	0	0	0	0	0.00107824	0	0	0	0	0	0	0	0	0	0	0	0	0	0	0	0	8.59697e-05	0	0	0	0
k__Bacteria;p__Proteobacteria;c__Gammaproteobacteria;o__Xanthomonadales;f__Xanthomonadaceae;g__Luteibacter	0	0	0	0	0	0	0	6.53168e-05	6.08902e-05	0	0	0	0	0	0	0	0	0	0	0	0	0	0	0	0.000541976	0.000278552	0	0	0	0	5.14271e-05	0	0	0	0	0	0	0	0	0	0	0	0	0.000172295	0	0	0	0	0
k__Bacteria;p__Proteobacteria;c__Gammaproteobacteria;o__Xanthomonadales;f__Xanthomonadaceae;g__Luteimonas	0	0	0	0	0	0	0	0	0	0	0	0	0	0	0	0	0	0	0	0	4.78354e-05	0	0	0	0	0	0	0	0	0	0	0	0	0	0	0	0	0	4.45871e-05	0.000206505	0	0.000118231	0	0	0	0	0	0	0
k__Bacteria;p__Proteobacteria;c__Gammaproteobacteria;o__Xanthomonadales;f__Xanthomonadaceae;g__Lysobacter	0	7.05318e-05	0	0	0	0	0	0.00019595	0	0	0	0	0	0	0	0	0	0	0	0	0	0	0	9.0082e-05	0	0.000185701	0	0	0	0	0	0	0	0	0	4.60172e-05	0	0	0	0.000103252	0	0	0	0	0	0	0	0	0
k__Bacteria;p__Proteobacteria;c__Gammaproteobacteria;o__Xanthomonadales;f__Xanthomonadaceae;g__Pseudoxanthomonas	0	0	0	0	0	0	0	0	0	0	0	0	0	0	0	0	0	0	0	0	0	0	0	0	0	0	0	0	0	0	0	0	0	0	0	0	0	0	0	0	0	0	5.48095e-05	0	0	0	0	0	0
k__Bacteria;p__Proteobacteria;c__Gammaproteobacteria;o__Xanthomonadales;f__Xanthomonadaceae;g__Rhodanobacter	0	0	0	0	0	0	0	0	0	0	0	0	0	0	0	0	0	0	0	0	0	0	0	0	0.000325186	9.28505e-05	0	0.00440673	0	0	0	0	4.79685e-05	0.000528059	7.54959e-05	0	0.000178774	0	0	0	0	0	0	0	0	0	0	0	0
k__Bacteria;p__Proteobacteria;c__Gammaproteobacteria;o__Xanthomonadales;f__Xanthomonadaceae;g__Stenotrophomonas	0	0	0	0	0	0	0	0	0	0	0	0	0	0	0	0	0	0	0	0	0	0	0	0	0	0	0	0	0	0	0	0	0	0	0	4.60172e-05	0	0	8.91742e-05	0	0	5.91156e-05	0	0.000229727	0	0	0	8.79005e-05	0
k__Bacteria;p__Proteobacteria;c__Gammaproteobacteria;o__Xanthomonadales;f__Xanthomonadaceae;g__Thermomonas	0	0	0	0	0	0	0	0	0	0	0	0	0	0	0	0	0	0	0	0	0	0	0	4.5041e-05	0.000487778	9.28505e-05	0	0	0	0	0	0	0	0	0	0	0	0.000205455	0	0	0	0	0	0	0	0	0	0	0
k__Bacteria;p__Proteobacteria;c__Gammaproteobacteria;o__Xanthomonadales;f__Xanthomonadaceae;g__Wohlfahrtiimonas	0.000296542	0.0016575	0	0.00707067	0	0.00660689	0.00250828	0.00019595	0	0.00357849	0	0	0.000133327	0.000113284	0	2.78311e-05	0	0	6.04741e-05	0	0	0	5.26067e-05	0.000180164	0.000162593	0.000139276	7.70001e-05	0.264451	0	0	0	0	9.59371e-05	0.0018242	0	0	0	0.000565001	0	0	0.000108284	0.00431544	0	0.000229727	0.0183545	0.000398188	0.00281782	0	0
k__Bacteria;p__Proteobacteria;c__Gammaproteobacteria;o__Xanthomonadales;f__Xanthomonadaceae;Other	0	0.00158697	0	0	0	0	6.43149e-05	0	0	0.000141256	0	0	0	0	0	0	0	6.56082e-05	0	0.000186521	0.000430519	0	0	0.00045041	0.000162593	0.000789229	0	0.000703202	0	0	0.000102854	4.21283e-05	0.00100734	0	0.00018874	9.20344e-05	0.000506525	0.000102727	0.00031211	0.000309757	0	5.91156e-05	0	0	0	4.97735e-05	0	0	0
k__Bacteria;p__Proteobacteria;c__Gammaproteobacteria;Other;Other;Other	0.000326197	0.000352659	0.00010473	0.00176767	0	0.00158737	0.000803936	0.000522534	0.00012178	0.000329598	8.01346e-05	0	0.0097329	0.00898724	0.000344531	0.0149314	0.000815376	0	6.04741e-05	0.000186521	0	0.000147995	0.00015782	0.000135123	0.000596174	0.000185701	7.70001e-05	0	0.00029985	0.00158235	0.00107997	0.00290685	9.59371e-05	0.000288032	1.8874e-05	9.20344e-05	0.000238365	0.000154091	0	0.00041301	0.000108284	0.000177347	0.000274048	0.000574317	0.000644773	9.95471e-05	0.000131062	8.79005e-05	0.00025645
k__Bacteria;p__Proteobacteria;c__TA18;o__CV90;f__;g__	0	0	0	0	0	0	0	6.53168e-05	0	0	0	0	0	0	0	0	0	0	0	0	0	0	0	0	0	0	0	0	0	0	0	0	0	0	0	0	0	0	0	0	0	0	0	0	0	0	0	0	0
k__Bacteria;p__Proteobacteria;c__TA18;o__PHOS-HD29;f__;g__	0	0	0	0	5.0813e-05	0	0	0	0	0	0	0	0	0	0	0	0	0	0	0	0	0	0	0	0	0	0	0	0	0	0	0	0	0	0	0	0	0	0	0	0	0	0	0	0	0	0	0	0
k__Bacteria;p__Proteobacteria;Other;Other;Other;Other	0	0	0	0	0	0	0	0	0	4.70854e-05	0	0	0	0	0	0	0	0	0	0	0	0	0	0	0	4.64253e-05	0	0	0	0	0	0	0	0	0	0	0	0	4.45871e-05	0.000206505	0	0	0	0	0	0	0	0	0
k__Bacteria;p__Spirochaetes;c__[Brevinematae];o__[Brevinematales];f__Brevinemataceae;g__Brevinema	0	0	0	0	0	0	0	0.000326584	0	0	0	0	0	0	0	0	0	0	0	0	0	0	0	0	0	0	0	0	0	0	0	0	0	0	0	0	0	0	0	0	0	0	0	0	0	0	0	0	0
k__Bacteria;p__Spirochaetes;c__Spirochaetes;o__Spirochaetales;f__Spirochaetaceae;g__Treponema	0	0	0	0	0	0	0	0	0	0	0	4.05449e-05	0	0	0	0	0	0.000328041	0	0	0.000382684	0.00064131	0.00257773	0	0	0.000510678	0.019789	0	0.000249875	0	0	0	0.00273421	0.00364841	0	0	0	0	0	0	0	0	0	0	0	0	0	0	0
k__Bacteria;p__SR1;c__;o__;f__;g__	8.89627e-05	0	0	0	0	0	0	0	0	0	0	0	0	0	0	0	0	0.0055767	0.00205612	0.00230042	0.00263095	0.00320655	0.00620759	0	0.000487778	0	0	0	0	8.79082e-05	0	0	0.00484482	0.00206423	0	0.000690258	0	0.000102727	0	0	0	0	0.000164429	0.000287158	0	0	0	0	0
k__Bacteria;p__Synergistetes;c__Synergistia;o__Synergistales;f__Dethiosulfovibrionaceae;g__TG5	0	0	0	0	0	0	0	0	0	0	0	0	0	0	0	0	0	0	0	0.000559562	4.78354e-05	0	0.000105213	0	0	0	0	0	0	0	0	0	0	0	0	0	0	0	0	0	0	0	0	0	0	0	0	0	0
k__Bacteria;p__Tenericutes;c__Mollicutes;o__Anaeroplasmatales;f__Anaeroplasmataceae;g__Asteroleplasma	0	0	0	0	0	0	0	0	0	0	0	0	0	0	0	0	0	0	0	0	0	0	0	0	0	0	0	0	0	0	0	0	0	0	0	0	0	0	0	0	0	0	0	5.74317e-05	0	0	0	0	0
k__Bacteria;p__Tenericutes;c__Mollicutes;o__Mycoplasmatales;f__Mycoplasmataceae;g__	2.96542e-05	0	0	0.000384275	0	0.000386117	0	0.00333116	0.000852463	0.000235427	0.000120202	0	0	0	0	0	0	0	0	0	0	0	5.26067e-05	0	0	0	0	0	9.995e-05	4.39541e-05	0	0	0	0	0	0	0	0.000154091	0	0	0	0	0	0	0.000601788	0	0.000131062	0	0
k__Bacteria;p__Tenericutes;c__Mollicutes;o__Mycoplasmatales;f__Mycoplasmataceae;g__Mycoplasma	2.96542e-05	3.52659e-05	0.000453831	0.00522615	5.0813e-05	0.00493372	3.21574e-05	0.000261267	0.000852463	9.41708e-05	8.01346e-05	0	0	0	0	0	0	0.00301798	0.000120948	0	0.00387467	0.00567313	0.0159398	0	0.000108395	0.00102136	0.00631401	0	0.0003998	0.000483495	0.000308563	0.000379155	0.00359764	0.00120013	7.54959e-05	0.000966361	0	0	0	0	0	0	0.000109619	5.74317e-05	0.0175378	0.000796376	0.000655308	0	0
k__Bacteria;p__Tenericutes;c__Mollicutes;o__Mycoplasmatales;f__Mycoplasmataceae;g__Ureaplasma	0	0	3.49101e-05	0	0	0	0	0.00019595	0	0	0	0	0	0	0	0	0	0.000131216	0	0	4.78354e-05	0	0	0	0	0	0	0	0.0001999	0	0	0	0	0	0	0	0.000208569	0	0	0	0	0	0	0	0.000128955	0	0	0	0
k__Bacteria;p__Tenericutes;c__Mollicutes;o__RF39;f__;g__	0	0	0	0	0	0	0	0.000914435	0	0	0.000200337	0	0	0	0	0	0	0	0	0	0	0	0	0	0	0	0	0.00014064	0	0	0	0	0	0	0	0	0	0	0	0	0	0	0	0	0	4.97735e-05	0	0	0
k__Bacteria;p__TM6;c__SJA-4;o__;f__;g__	0	0.000141064	0	0	0	0	0	0.000261267	6.08902e-05	0	0	0	0	0	0	0	0	0	0	0	0	0	0	9.0082e-05	0	0.000139276	0	0	0	4.39541e-05	0.000102854	0	0	0	1.8874e-05	0	0	0	8.91742e-05	0	0	0	0	0	0	0	0	4.39502e-05	0
k__Bacteria;p__TM7;c__;o__;f__;g__	0	0	0	0	0	0	0	0	0	4.70854e-05	0	0	0	0	0	0	0	0	0	0	0	0	0	9.0082e-05	0	0	0	0	0	0	0	0	0	0	0	0	0	0	0	0	0	0	0	0	0	0	0	0	0
k__Bacteria;p__TM7;c__SC3;o__;f__;g__	0	0	0	3.84275e-05	0	0	0	0	0	0	0	0	0	0	0	0	0	0	0	0	0	0	5.26067e-05	0	0.000487778	0	0	0	0	0	0	0	0	0	5.66219e-05	0	0	0	0	0	5.41419e-05	0	0	0	0	0	0	0	0.00010258
k__Bacteria;p__TM7;c__TM7-1;o__;f__;g__	8.89627e-05	0.00059952	0	0	0.000304878	0	0	0.000849118	6.08902e-05	4.70854e-05	4.00673e-05	0	0	0	0	4.17467e-05	0	0	0	0	4.78354e-05	4.93316e-05	0	0.00247725	0.000596174	0.00311049	0	0.000421921	0	0	0.000977115	4.21283e-05	0.000431717	0	1.8874e-05	4.60172e-05	0.000297956	0.000513637	0.000133761	0.000103252	0.000162426	0.000354694	0.000164429	0	0	9.95471e-05	0.000589777	0.000219751	0
k__Bacteria;p__TM7;c__TM7-3;o__;f__;g__	2.96542e-05	7.05318e-05	0	0	0	0	0	6.53168e-05	0	0.00131839	0	0	0	0.000151046	0	0	0	0.000328041	6.04741e-05	0.000124347	4.78354e-05	0.000197326	0.000841707	0.00162148	0.000541976	0.00181058	0	0.000984483	4.9975e-05	0	0	0	0.000911402	0.000528059	0	0	0	0	0.000267523	0.000516262	0	0.000177347	5.48095e-05	0	0	0	6.55308e-05	0	0
k__Bacteria;p__TM7;c__TM7-3;o__CW040;f__;g__	0	0	0	0	0	0	0	6.53168e-05	0	0	0	0	0	0	0	0	0	0.000262433	0.000120948	0.000497389	0.000621861	9.86631e-05	0.000736493	0	0	0.000139276	0.00808501	0	4.9975e-05	0	0.000205708	0	4.79685e-05	0	0	0	0	0	0	0	0	0	0	0.000172295	0	0	0	0	0
k__Bacteria;p__TM7;c__TM7-3;o__CW040;f__F16;g__	0	0	0	0	0	0	3.21574e-05	0.000783801	0	0	0.000480808	0	0	0	0	0	0	0	0	0	0	0	0	0	0	0	0	0	0	0	0	0	0	0	0	0	0	0	0	0	0	0	0	0	0	0	0	0	0
k__Bacteria;p__TM7;c__TM7-3;o__EW055;f__;g__	0	7.05318e-05	0	0	0	0	0	0	0	0.00108296	0	0	0	3.77615e-05	0	0	0	0	0	0	0	0	0	0	0	0.000371402	0	0.000609442	9.995e-05	0	0	0	0	0.000240027	0	0	0	0.00041091	0	0.000103252	0	0	0	0	4.29849e-05	0	0	0	0
k__Bacteria;p__TM7;c__TM7-3;o__I025;f__;g__	0	0	0	0	0	0	0	0	0	0	0	0	0	0	0	0	0	0	0	0	0	0	0	0.000945861	5.41976e-05	0	0	0	0	0	0	0	0	0	0	0	0	0	0	0	0	0	0	0	0	0	0	0	0
k__Bacteria;p__TM7;c__TM7-3;Other;Other;Other	0	0	0	0	0.000101626	0	0	0	0	0	0	0	0	3.77615e-05	0	0	0	0	0	0	0	0	0.00015782	0.000135123	0	0.000324977	0	0	0	0	0.000154281	0	4.79685e-05	0.000144016	0	0	0	0.000154091	8.91742e-05	0	0	0	0	0	0	0	0	0	0
k__Bacteria;p__Verrucomicrobia;c__[Methylacidiphilae];o__Methylacidiphilales;f__;g__	0	0	0	0	0	0	0	6.53168e-05	0	0	0	0	0	0	0	0	0	0	0	0	0	0	0	0	0.000108395	0	0	0.000328161	0	0	0.000257136	0	4.79685e-05	0	7.54959e-05	0	0	0	0	0	0	0	0	0	0	0	0	0	0
k__Bacteria;p__Verrucomicrobia;c__[Pedosphaerae];o__[Pedosphaerales];f__;g__	0	3.52659e-05	0	0	0	0	0	0.000326584	0	0	0	0	0	0	0	1.39156e-05	0	0	0	0	0	0	0	0	0	0	0	0	0	0	0	0	0	0	0	0	0	0	0	0	0	0	0	0	0	0	0	0	0
k__Bacteria;p__Verrucomicrobia;c__[Pedosphaerae];o__[Pedosphaerales];f__[Pedosphaeraceae];g__Pedosphaera	0	0	0	0	0	0	0	0	0	0	0	0	0	0	0	0	0	0	0	0	0	0	0	0.000225205	0	0	0	0	0	0	0	0	0	0	0	0	0	0	0	0	0	0	0	0	0	0	0	0	0
k__Bacteria;p__Verrucomicrobia;c__[Pedosphaerae];o__[Pedosphaerales];f__auto67_4W;g__	0	0	0	0	0	0	0	0	0	0	0	0	0	0	0	0	0	0	0	0	0	0	0	0	0	0	0	0.000281281	0	0	0.000102854	0	0.000287811	0	1.8874e-05	0	0.000148978	0.000308182	0	0	0	0	0	0	0	9.95471e-05	0.000131062	0	0
k__Bacteria;p__Verrucomicrobia;c__[Pedosphaerae];o__[Pedosphaerales];f__Ellin515;g__	0	3.52659e-05	0	0	0	0	0	0	0	0	0	0	0	0	0	0	0	0	0	0	0	0	0	0	0.000108395	4.64253e-05	0	0	0	0	0	0	0	0.00153617	5.66219e-05	0	0	0.000102727	0	0	0	0	0	0	0	4.97735e-05	0	0	0
k__Bacteria;p__Verrucomicrobia;c__[Pedosphaerae];o__[Pedosphaerales];f__Ellin517;g__	0	0	0	0	0	0	0	0	0	0	0	0	0	0	0	0	0	0	0	0	0	0	0	0	0	0	0	0	0	0	0	0	0	0	0	0	0	0	0	0	0	0	0	0	0	0	0	0	0
k__Bacteria;p__Verrucomicrobia;c__[Spartobacteria];o__[Chthoniobacterales];f__[Chthoniobacteraceae];g__	0	0	0	0	0	0	0	6.53168e-05	0	0	0	0	0	0	0	0	0	0	0	0	0	0	0	0	0	0.000139276	0	0	0	0	0.000102854	0	9.59371e-05	0	0	0	0	0	0	0	0	0	0	0	0	0	6.55308e-05	0	0
k__Bacteria;p__Verrucomicrobia;c__[Spartobacteria];o__[Chthoniobacterales];f__[Chthoniobacteraceae];g__Candidatus Xiphinematobacter	0	0.000246861	0	0	0.000152439	0	0	0.000391901	6.08902e-05	0	0	0	0	0	0	0	0	0	0	0	0	0	0	0	0.000162593	0	0	0	0	0	0	0	0	0	0	0	0.000417138	0	0	0	0	5.91156e-05	0	0	0	0	0	0	0
k__Bacteria;p__Verrucomicrobia;c__[Spartobacteria];o__[Chthoniobacterales];f__[Chthoniobacteraceae];g__Chthoniobacter	0	7.05318e-05	0	0	0	0	0	0.00163292	0	4.70854e-05	4.00673e-05	0	0	0	0	0	0	0	0	0	0	0	0	0	0.000162593	0	0	0	0	0	0	0	0	0	0.000132118	0	0	0	0	0	0	0	0	5.74317e-05	0	0	0	0	0
k__Bacteria;p__Verrucomicrobia;c__[Spartobacteria];o__[Chthoniobacterales];f__[Chthoniobacteraceae];g__DA101	0	0.0015517	6.98202e-05	0	5.0813e-05	0	0	0.00189419	6.08902e-05	4.70854e-05	4.00673e-05	0	0.00017777	3.77615e-05	0	0	0	0	0	0	0	0	0	0.000585533	0.000975557	0.00283194	0	0.000281281	9.995e-05	0	5.14271e-05	0	4.79685e-05	0.00139216	0.00018874	0	0.000357547	0.000205455	0.000222936	0	5.41419e-05	0.000118231	0	0.000114863	0	0	6.55308e-05	0	0
k__Bacteria;p__Verrucomicrobia;c__[Spartobacteria];o__[Chthoniobacterales];f__[Chthoniobacteraceae];g__Ellin506	0	0.00017633	0	0	0	0	0	0	0	0	0	0	0	0	0	0	0	0	0	0	0	0	0	0	0.000270988	0.000139276	0	0	0	0	0	0	4.79685e-05	0	0	0	0	0	0	0	0	0	0	5.74317e-05	0	0	0	0	0
k__Bacteria;p__Verrucomicrobia;c__Opitutae;o__Opitutales;f__Opitutaceae;g__	0	0	0	0	0	4.29019e-05	0	0	0	0	0	0	0	0	0	0	0	0	0	0	0	0	0	0	0	0.000371402	0	0	0	0	0	0	0	0	0	0	0	0	4.45871e-05	0	0	0	0	0.000114863	0	0	0	0	0
k__Bacteria;p__Verrucomicrobia;c__Opitutae;o__Opitutales;f__Opitutaceae;g__Opitutus	0	0	0	0	0	0	0	0	0	0	0	0	0	0	0	1.39156e-05	0	0	0	0	0	0	0	9.0082e-05	5.41976e-05	0.000417827	0	0	0	0	0	0	0	0.000816091	1.8874e-05	0	0	0.000256819	0	0	0	0	0	5.74317e-05	0	0	0	0	0
k__Bacteria;p__Verrucomicrobia;c__Verruco-5;o__LD1-PB3;f__;g__	0	0	0	0	0	0	0	0	0	0	0	0	0	0	0	0	0	0	0	0	0	0	0	0	0	0	0	0	0	0	0	0	0	0	0	0	0	0	0	0	0	0	0	0	4.29849e-05	0	0	0	0
k__Bacteria;p__Verrucomicrobia;c__Verruco-5;o__WCHB1-41;f__;g__	0	0.00017633	0	0	0	0	0	0	0	0	0	0	0	0	0	0	0	0	0	0	0	0	0	0	0	0	0	0	0	0	0	0	0	0	0	0	0	0	0	0	0	0	0	0	0	0	0	0	0
k__Bacteria;p__Verrucomicrobia;c__Verruco-5;o__WCHB1-41;f__RFP12;g__	0	0	0	0	0	0	0	6.53168e-05	0	9.41708e-05	0.00224377	0	0	0	0	0	0	0	0	0	0	0	0	0	0	0	0	0.000421921	0	0	0	0	0	0	0	0	0	0	0	0	0	0	0	0	0	0	0	0	0
k__Bacteria;p__Verrucomicrobia;c__Verrucomicrobiae;o__Verrucomicrobiales;f__Verrucomicrobiaceae;g__	0	0.00105798	0	0	0.000355691	0	0	0.000914435	0	0	0	0	0	0	0	0	0	0	0	0	0	0	0	0	0	0.000139276	0	0	0	0	0	0	0.000191874	0	0.000264236	0	0	0.000205455	8.91742e-05	0	0	0	0	0.000114863	0	0	0	0	0
k__Bacteria;p__Verrucomicrobia;c__Verrucomicrobiae;o__Verrucomicrobiales;f__Verrucomicrobiaceae;g__Akkermansia	2.96542e-05	0	0	0	0	0	3.21574e-05	0.000914435	0	4.70854e-05	0.00060101	0	0	0	0	0	0	0	0	0	0	0	0	0	0	0	0	0	0	0	0.000462844	0	0	0.000912102	0	0	0	0	0	0	0	0	0	0	0	0	0	0	0
k__Bacteria;p__Verrucomicrobia;c__Verrucomicrobiae;o__Verrucomicrobiales;f__Verrucomicrobiaceae;g__Haloferula	0	0	0	0	0	0	0	0	0	0	0	0	0	0	0	0	0	0	0	0	0	0	0	0	0	0	0	0	0	0	0	0	0	0	0	0	0	0	0	0	0	0	0	0	0	0	6.55308e-05	0	0
k__Bacteria;p__Verrucomicrobia;c__Verrucomicrobiae;o__Verrucomicrobiales;f__Verrucomicrobiaceae;g__Luteolibacter	0	0.000387925	0	0	0	0	0	0.000783801	0	0	0	0	0	0	0	0	0	0	0	0	0	0	0	0	0	0	0	0	0	0	0	0	0	0	7.54959e-05	0	0	0	8.91742e-05	0	0	0	0	0	0	0	0.000131062	0	0
k__Bacteria;p__Verrucomicrobia;c__Verrucomicrobiae;o__Verrucomicrobiales;f__Verrucomicrobiaceae;g__Persicirhabdus	0	0	0	0	0	0	0	0.00019595	0	0	0	0	0	0	0	0	0	0	0	0	0	0	0	0	0	0	0	0	0	0	0	0	0	0	0	0	0	0	0	0	0	0	0	0	0	0	0	0	0
k__Bacteria;p__Verrucomicrobia;c__Verrucomicrobiae;o__Verrucomicrobiales;f__Verrucomicrobiaceae;g__Prosthecobacter	0	0	0	0	0	0	0	0.00019595	0	0	0	0	0	0	0	0	0	0	0	0	0	0	0	0	0	0.000510678	0	0	0	0	0	0	9.59371e-05	0	0	0	0	0	4.45871e-05	0	0	0	0	0	0	0	0	0	0
k__Bacteria;p__Verrucomicrobia;c__Verrucomicrobiae;o__Verrucomicrobiales;f__Verrucomicrobiaceae;g__Verrucomicrobium	0	0	0	0	0	0	0	6.53168e-05	0	0	0	0	0	0	0	0	0	0	0	0	0	0	0	0	0	0	0	0	0	0	0	0	0	0	0	0	0	0	0	0	0	0	0	0	0	0	0	0	0
k__Bacteria;p__WPS-2;c__;o__;f__;g__	0	3.52659e-05	0	3.84275e-05	5.0813e-05	0	0	0.00209014	0.000182671	0	0.000360606	0	0	0	0	0	0	0	0	0	0	0	0	0	0	0	0	0	0	0.000219771	0	0	0.000911402	0	0.00152879	0	0	0.000256819	4.45871e-05	0	5.41419e-05	0	0.000164429	0	8.59697e-05	0	0	0	0
k__Bacteria;p__WS1;c__;o__;f__;g__	0	0	0	0	0	0	0	0	0	0	0	0	0	0	0	0	0	0	0	0	0	0	0	0	0	0	0	0	0	0	0	0	0	0	0	0	0	0	0	0	0	5.91156e-05	0	0	0	0	0	0	0
k__Bacteria;p__WS3;c__PRR-12;o__Sediment-1;f__;g__	0	0	0	0	0	0	0	0	0	0	0	0	0	0	0	0	0	0	0	0	0	0	0	0	0	0	0	0	0	0	0	0	0	0	0	0	0	0	0	0	0	0	0	0	0	0	0	0	0
k__Bacteria;p__WS3;c__PRR-12;o__Sediment-1;f__PRR-10;g__	0	0	0	0	0	0	0	0	0	0	0	0	0	0	0	0	0	0	0	0	0	0	0	0	0	0	0	0	0	0	0	0	0	0	9.43699e-05	0	0	0	0	0	0	0	0	0	0	0	0	0	0
k__Bacteria;p__WS5;c__;o__;f__;g__	0	0	0	0	0	0	0	0	0	0	0	0	0	0	0	0	0	0	0	0	0	0	0	0	0	0	0	0	0	0	0	0	0	0	9.43699e-05	0	0	0	0	0	0	0	0	0	0	0	0	0	0
k__Bacteria;p__WWE1;c__[Cloacamonae];o__[Cloacamonales];f__SHA-116;g__	0	0	0	0	0	0	0	0	0	0	0	0	0	0	0	0	0	0	0	0	0	0	0	0	0	0	0	0	0	0	0	0	0	0	0	0	0.000178774	0	0	0	0	0	0	0	0	0	0	0	0
Unassigned;Other;Other;Other;Other;Other	0.116511	0.0805121	0.0772212	0.118049	0.0433435	0.108327	0.124578	0.20196	0.154783	0.113288	0.0545316	0.0306925	0.106884	0.101805	0.0740167	0.0562467	0.0891089	0.226348	0.17985	0.37186	0.237551	0.232352	0.141407	0.0387803	0.0531137	0.0691272	0.125125	0.0713984	0.0705147	0.0377126	0.0532785	0.0614231	0.161414	0.0746484	0.0347281	0.100133	0.0423693	0.117417	0.0378545	0.0818792	0.112344	0.0361788	0.201151	0.0558236	0.0793071	0.123837	0.0401704	0.0555971	0.0578551
[truncated: 7 more columns]

## Sheet: taxonomy summary - family level
Type	Gut	Gut	Gut	Gut	Gut	Gut	Gut	Gut	Gut	Gut	Gut	Gut	Gut	Gut	Gut	Gut	Gut	Oral	Oral	Oral	Oral	Oral	Oral	Pouch	Pouch	Pouch	Pouch	Pouch	Pouch	Pouch	Pouch	Pouch	Pouch	Pouch	Pouch	Pouch	Pouch	Pouch	Pouch	Pouch	Pouch	Skin	Skin	Skin	Skin	Skin	Skin	Skin	Skin
Location	GH	GH	GH	NA	NA	NA	NA	NA	TA	TA	TA	FR	FR	FR	IC	IC	IC	BR	BR	BR	FR	FR	FR	FR	FR	FR	BR	BR	BR	TA	TA	TA	GH	GH	GH	NA	NA	NA	IC	IC	IC	GH	GH	GH	NA	NA	NA	TA	TA
Taxon	ShG01	ShG02	ShG03	ShG04	ShG05	ShG06	ShG07	ShG08	ShG09	ShG10	ShG11	ShG12	ShG13	ShG14	ShMG04	ShMG07	ShMG12	ShM04	ShM05	ShM06	ShM07	ShM09	ShM10	ShP01	ShP02	ShP03	ShP09	ShP10	ShP11	ShP12	ShP13	ShP14	ShP15	ShP16	ShP17	ShP18	ShP19	ShP20	ShMG01	ShMG05	ShMG08	ShS01	ShS02	ShS03	ShS04	ShS05	ShS06	ShS07	ShS08
k__Bacteria;Other;Other;Other;Other	0.000148271	0.000141064	0	3.84275e-05	0	0	0.000321574	0	0	0.000141256	0	0	0	0	0	0	0.000349447	0	0	0	0	0	0	4.5041e-05	0.00021679	0	0	0	0	0	0	0	0	0	0	0	0	0	4.45871e-05	0	0	0	0	0	0	0	0	0	0
k__Bacteria;p__;c__;o__;f__	0	0	0	0	0	0	0	0	0	0	0	0	0	0	0	0	0	0	0	0	0	0	0	0	0	0.000139276	0	0	0	0	5.14271e-05	0	0	0	0	0	0	0	0	0	0	0	0	0	0	0	6.55308e-05	0	0
k__Bacteria;p__[Thermi];c__Deinococci;o__Deinococcales;f__Deinococcaceae	8.89627e-05	0.00409084	0	0	0	0	0	0.0069889	0.000852463	4.70854e-05	0	0	8.88849e-05	0	0	0	0	6.56082e-05	6.04741e-05	0	0	0	0	0.00148635	0.00135494	0.00125348	0.001848	0.000421921	0.000249875	0.00145049	0.000308563	0.000294898	0.00110328	0	3.7748e-05	4.60172e-05	0	0	0.00209559	0	0	0.000591156	0.00263086	0.00310131	4.29849e-05	0	0	0.00145036	0.000769349
k__Bacteria;p__[Thermi];c__Deinococci;o__Deinococcales;f__Trueperaceae	0	0	0	0	0	0	0	0	0	0	0	0	0	0	0	0	0	0	0	0	0	0	0	0	0	0	0	0	0	0	0	0	0	0	7.54959e-05	0	0	0	8.91742e-05	0	0	0	0	0	0	0	0	0	0
k__Bacteria;p__Acidobacteria;c__[Chloracidobacteria];o__RB41;f__	0	0	0	0	0	0	0	0	0	0	0	0	0	0	0	0	0	0	0	0	0	0	0	0	0	0	0	4.68801e-05	0	0	0	0	0	0	0	0	0	0	0	0	0	0	0	0	0	0	0	0	0
k__Bacteria;p__Acidobacteria;c__[Chloracidobacteria];o__RB41;f__Ellin6075	0	0.000211595	0	0	0	0	0	6.53168e-05	0	0	0	0	0	0	0	0	0	0	0	0	0	0	0	0.000945861	0.000162593	0	0	0	0	0	0	0	0	0	0	0	0.000566116	0	0.000133761	0	0	0	0	0.000172295	0.000128955	0	0.000131062	0	0.00010258
k__Bacteria;p__Acidobacteria;c__Acidobacteria-5;o__;f__	0	0	0	0	0	0	0	0	0	0	0	0	0	0	0	0	0	0	0	0	0	0	0	0	5.41976e-05	0	0	0	0	0	0.000205708	0	0	0	0	0	0	0	4.45871e-05	0	0	0	0	0	0	0	0	0	0
k__Bacteria;p__Acidobacteria;c__Acidobacteria-6;o__CCU21;f__	0	3.52659e-05	0	0	0	0	0	0	0	0	0	0	0	0	0	0	0	0	0	0	0	0	0	0	0	0	0	0	0	0	0	0	0	0	0	0	0	5.13637e-05	0	0	0	0	0	0	0	0	0	0	0
k__Bacteria;p__Acidobacteria;c__Acidobacteria-6;o__iii1-15;f__	0	3.52659e-05	0	0	0	0	0	0.000326584	0	0	0	0	0	0	0	0	0	0	0	0	0	0	0	0	0.000108395	0.000510678	0	0	0	0	0	0	0	0	0.000113244	0	0.000119182	5.13637e-05	0.000133761	0	0	0	0	5.74317e-05	0	0	0	0	0
k__Bacteria;p__Acidobacteria;c__Acidobacteria-6;o__iii1-15;f__mb2424	0	3.52659e-05	0	0	0	0	0	0	0	0	0	0	0	0	0	0	0	0	0	0	0	0	0	0	0	0	0	0	0	0	0	0	0	0	0	0	0	5.13637e-05	0	0	0	0	0	0	0	0	0	0	0
k__Bacteria;p__Acidobacteria;c__Acidobacteria-6;o__iii1-15;f__RB40	0	0	0	0	0	0	0	0	0	0	0	0	0	0	0	0	0	0	0	0	0	0	0	0	0	0	0	0	0	0	0	0	0	0	0	0	0	0	0	0	0	0	0	0	0	0	0.000196592	0	0
k__Bacteria;p__Acidobacteria;c__Acidobacteriia;o__Acidobacteriales;f__Acidobacteriaceae	0	0.00017633	0	0	5.0813e-05	0	0	0.00248204	6.08902e-05	9.41708e-05	0.000160269	0	0	0	0.000114844	2.78311e-05	0	0	0	0	0	0	0	0.00256734	0.00590754	0.00436397	0.002541	0.00384417	0.0001999	0.000219771	0.00473129	0.000126385	0.00364561	0.00412846	0.00175528	0.000230086	0	0.00184909	0	0	5.41419e-05	0.000118231	0.000109619	0.000402022	0	0.000995471	0.000524246	0	0.00020516
k__Bacteria;p__Acidobacteria;c__Acidobacteriia;o__Acidobacteriales;f__Koribacteraceae	0	0.000423191	0	0	5.0813e-05	0	0	0.000130634	6.08902e-05	0	0	0	4.44425e-05	0	0	1.39156e-05	0	0	0	0	0	0	0	0.000315287	0.00021679	0.00111421	0	0.000421921	0	8.79082e-05	0.00035999	0	0.000191874	0	0.000603967	0	0	0.000256819	4.45871e-05	0	0.000162426	0	0	0.000574317	0	0	0	0	0
k__Bacteria;p__Acidobacteria;c__BPC102;o__MVS-40;f__	0	0	0	0	0	0	0	0	0	0	0	0	0	0	0	0	0	0	0	0	0	0	0	0	0	0	0	0	0	0	0	0	0	0	0.000264236	0	0	0	0	0	0	0	0	0	0	0	0	0	0
k__Bacteria;p__Acidobacteria;c__DA052;o__Ellin6513;f__	0	7.05318e-05	0	0	0	0	0	0	0	0	8.01346e-05	0	0	0	0	0	0	0	0	0	0	0	0	0.000135123	0.000270988	0.000417827	0.000308	0	0	0	0.000462844	0	0.000143906	0.00211224	1.8874e-05	0	5.95912e-05	0	0	0	5.41419e-05	0	0	0.000114863	0	0	0	0	0
k__Bacteria;p__Acidobacteria;c__EC1113;o__;f__	0	0	0	0	0	0	0	0	0	0	0	0	0	0	0	0	0	0	0	0	0	0	0	0	0	0	0	0	0	0	0	0	0	0	0	0	0	0.000256819	0	0	0	0	0	0	0	0	0	0	0
k__Bacteria;p__Acidobacteria;c__Holophagae;o__Holophagales;f__Holophagaceae	0	0	0	0	0	0	0	0	0	0	0	0	0	0	0	0	0	0	0	0	0	0	0	4.5041e-05	0.000108395	0	0	0	0	0	0	0	0	0	5.66219e-05	0	0	0.00236273	0	0	0	0	0	0	0	0	6.55308e-05	0	0
k__Bacteria;p__Acidobacteria;c__iii1-8;o__32-20;f__	0	0	0	0	0	0	0	0	0	0	0	0	0	0	0	0	0	0	0	0	0	0	0	0	0	0	0	0	0	0	0	0	0	0	0	0	0	0	0	0	0	0	0	0	0	0	0	0	0
k__Bacteria;p__Acidobacteria;c__iii1-8;o__DS-18;f__	0	0	0	0	0	0	0	0	0	0	0	0	0	0	0	0	0	0	0	0	0	0	0	0	0	0	0	0	0	0	0	0	0	0	0	0	0	0.00041091	0	0	0	0	0	5.74317e-05	0	0	0	0	0
k__Bacteria;p__Acidobacteria;c__PAUC37f;o__;f__	0	0	0	0	0	0	0	0	0	0	0	0	0	0	0	0	0	0	0	0	0	0	0	0	0	0	0	0	0	0	0	0	0	0	0	0	0	0.000256819	0	0	0	0	0	0	0	0	0	0	0
k__Bacteria;p__Acidobacteria;c__S035;o__;f__	0	0	0	0	0	0	0	0.000261267	0	0	0	0	0	0	0	0	0	0	0	0	0	0	0	0	0	0	0	0	0	0	0	0	0	0	0	0	0	0	0	0	0	0	0	0	0	0	0	0	0
k__Bacteria;p__Acidobacteria;c__Solibacteres;o__Solibacterales;f__	0	3.52659e-05	0	0	0	0	0	6.53168e-05	0	0	0.000160269	0	0	0	0	8.34934e-05	0	0	0	0	0	0	0	0.000720656	0.00021679	0.00120706	0	0	4.9975e-05	0	0	0	0.000191874	0	7.54959e-05	4.60172e-05	0	0.000154091	4.45871e-05	0	0	0	0	5.74317e-05	4.29849e-05	0	6.55308e-05	0	0
k__Bacteria;p__Acidobacteria;c__Solibacteres;o__Solibacterales;f__Solibacteraceae	0	0.000211595	0	0	0	0	0	0.000261267	0	4.70854e-05	4.00673e-05	0	0	0	0	0	0	0	0	0	0	0	0	0.000135123	5.41976e-05	0.000649954	0	0	0	0	0.000154281	0	0.000527654	0	9.43699e-05	0	0	0.000205455	0	0	0	0	0	0	0	0	0	0	0
k__Bacteria;p__Acidobacteria;c__Solibacteres;o__Solibacterales;Other	0	0	0	0	0	0	0	0	0	0	0	0	0	0	0	0	0	0	0	0	0	0	0	0	0	0	0	0	0	0	0	0	4.79685e-05	0	0	0	0	0	0	0	0	0	0	0	0	0	0	0	0
k__Bacteria;p__Acidobacteria;c__Sva0725;o__Sva0725;f__	0	0	0	0	0	0	0	6.53168e-05	0	0	0	0	0	0	0	0	0	0	0	0	0	0	0	0	0	0	0	0	0	0	0	0	0	0	0	0	0	0.000256819	0	0	0	0	0	0	0	0	0	0	0
k__Bacteria;p__Acidobacteria;c__TM1;o__;f__	0	0	0	0	0	0	0	0	0	0	0	0	0	0	0	0	0	0	0	0	0	0	0	0	0	0	0	0	0	0	0	0	0	0	0	0	2.97956e-05	0	0	0	0	0	0	0	0	0	0	0	0
k__Bacteria;p__Actinobacteria;c__Acidimicrobiia;o__Acidimicrobiales;f__	0	0.000352659	0	0	0.000254065	0	3.21574e-05	0.0011757	0.00012178	0	0	0	0	0	0	0	0	0	0	0	0	0	0	0.000495451	0.00021679	0.000557103	0	0.000656322	0	8.79082e-05	0.00215994	0	0.000623591	0.00417647	0.000811581	9.20344e-05	0.0020261	0.000616364	0.000222936	0	5.41419e-05	5.91156e-05	0	0.00034459	0	0	6.55308e-05	0	5.12899e-05
k__Bacteria;p__Actinobacteria;c__Acidimicrobiia;o__Acidimicrobiales;f__AKIW874	0	0	0	0	0	0	0	0	0	0	0	0	0	0	0	0	0	0	0	0	0	0	0	0	0	0	0	0	0	0	0	0	0	0	0	0	0	0.000308182	0	0	0	0	0	0	0	0	0	0	0
k__Bacteria;p__Actinobacteria;c__Acidimicrobiia;o__Acidimicrobiales;f__C111	0	0	0	0	0	0	0	0.000326584	0	0	0	0	0	0	0	0	0	0	0	0	0	0	0	0	0	9.28505e-05	0	9.37603e-05	0	0	0	0	0	0	0	0	0	0	0.000133761	0	0	0	0	0.000114863	0	0	6.55308e-05	0	0
k__Bacteria;p__Actinobacteria;c__Acidimicrobiia;o__Acidimicrobiales;f__EB1017	0	0.000282127	0	0	0	0	0	0.000130634	6.08902e-05	0	8.01346e-05	0	0	0	0	0	0	0	0	0	0	0	0	4.5041e-05	0.000758766	0.000371402	0	0.000187521	0	0	5.14271e-05	4.21283e-05	0	0	9.43699e-05	0	0	0	0.000133761	0	0	0	0	0.000459453	0	0	0	4.39502e-05	0
k__Bacteria;p__Actinobacteria;c__Acidimicrobiia;o__Acidimicrobiales;f__koll13	0	0	0	0	0	0	0	0.000391901	0	0	0	0	0	0	0	0	0	0	0	0	0	0	0	0	0	0	0	0	0	0	0	0	0	0	0	0	0	0	0	0	0	0	0	0	0	0	0	0	0
k__Bacteria;p__Actinobacteria;c__Acidimicrobiia;o__Acidimicrobiales;f__Microthrixaceae	0	0	0	0	0	0	0	0	0	0	0	0	0	0	0	0	0	0	0	0	0	0	0	0	0	0	0	0	0	0	0	0	0	0	0	0	0	0	0	0.000103252	0	0	0	0	0	0	0	0	0
k__Bacteria;p__Actinobacteria;c__Acidimicrobiia;o__Acidimicrobiales;Other	0	0	0	0	0	0	0	0	0	0	0	0	0	0	0	0	0	0	0	0	0	0	0	0	0	4.64253e-05	0	0	0	0	0.000154281	0	0	0.000192022	9.43699e-05	0	0	0	0	0	0	0	0	0	0	0	0	0	0
k__Bacteria;p__Actinobacteria;c__Actinobacteria;o__Actinomycetales;f__	2.96542e-05	0	0	3.84275e-05	0.000101626	0	0	0.000457218	0	0.000141256	0	0	0	0	0	0	0	6.56082e-05	0	0	0	0	0	0.00337807	0.00162593	0.00241411	0.000616001	0.001172	0.000249875	8.79082e-05	0.000514271	0	0.00119921	0.00211224	0.000849329	0.000460172	0.000983255	0.00215728	0.000133761	0	5.41419e-05	0.000591156	0.00361743	0.000114863	0.000644773	0.000248868	0.000131062	0	0.00015387
k__Bacteria;p__Actinobacteria;c__Actinobacteria;o__Actinomycetales;f__ACK-M1	0	3.52659e-05	0	3.84275e-05	0	0.000171608	0	0	0	0	0	0	0	0	0	0	0	0	0	0	0	0	0	0	0	0	0	0	0	0	0	0	0	0	0	0	0	0	0	0	0	0	0	0	4.29849e-05	0	0	0	0
k__Bacteria;p__Actinobacteria;c__Actinobacteria;o__Actinomycetales;f__Actinomycetaceae	0	7.05318e-05	0	0	0	8.58038e-05	3.21574e-05	0.000130634	0	0	0	8.10898e-05	0	0.000151046	0	0	0	0	0.000241896	0.00124347	0	0.000295989	0.000210427	0	0	0.000557103	0.000462	0	0.000149925	4.39541e-05	0.000102854	0	0.000191874	9.60108e-05	3.7748e-05	0.00032212	8.93868e-05	0.000616364	0.000133761	0.000309757	0.000324851	0	0	0.000229727	0	4.97735e-05	0	0	0
k__Bacteria;p__Actinobacteria;c__Actinobacteria;o__Actinomycetales;f__Actinospicaceae	0	0	0	0	0	0	0	0	0	0	0	0	0	0	0	0	0	0	0	0	0	0	0	0	0	0	0	0	0	0	0	0	0	0	0.000132118	0	0	0	0	0	0	0	0	0	0	0	0	0	0
k__Bacteria;p__Actinobacteria;c__Actinobacteria;o__Actinomycetales;f__Actinosynnemataceae	0	0	0	0	0	0	0	0	0	0	0	0	0	0	0	0	0	0	0	0	0	0	0	0.000180164	0.000541976	0.000742804	0	0	0	0	0.000102854	0	0	0	3.7748e-05	0	0	0	0	0	5.41419e-05	0	0	0	0	0	0	0	0
k__Bacteria;p__Actinobacteria;c__Actinobacteria;o__Actinomycetales;f__Beutenbergiaceae	0	0	0	0	0	0	0	0	0	0	0	0	0	0	0	0	0	0	0	0	0	0	0	4.5041e-05	0	0	0	0	0	0	0	0	0	0	0	0	0	0	0	0	0	0	0	0	0	0	0	0	0
k__Bacteria;p__Actinobacteria;c__Actinobacteria;o__Actinomycetales;f__Bogoriellaceae	0	0	0	0	0	0	0	0	0	0	0	0	0	0	0	0	0	0	0	0	0	0	0	0	0	0	0	0	0	0	0	0	0	0	0	0	0	0	0	0	0	0	0	0	0	0	0	0	0
k__Bacteria;p__Actinobacteria;c__Actinobacteria;o__Actinomycetales;f__Brevibacteriaceae	0	0	0	0	0	0	3.21574e-05	0	0	0.000329598	0	0	0	0	5.74218e-05	0	0	0	0	0	0	0	0	0.00382848	0.00612433	0.0118849	0	0.000515681	0.00109945	0.000131862	0	0	0.000143906	0	0	9.20344e-05	0.000655503	0.00159227	8.91742e-05	0.0131131	0.00238224	0.00141878	0	5.74317e-05	0.000128955	0	0.000393185	8.79005e-05	0
k__Bacteria;p__Actinobacteria;c__Actinobacteria;o__Actinomycetales;f__Cellulomonadaceae	0	0	0	0	0	0	0	0	0	9.41708e-05	0	0	0	0	0	0	0	0	0	0	0	0	0	0	0	0	0	0	0	0	0.000102854	0	4.79685e-05	0	1.8874e-05	0	2.97956e-05	0	4.45871e-05	0.000103252	0	0	0	0	0	4.97735e-05	6.55308e-05	4.39502e-05	0
k__Bacteria;p__Actinobacteria;c__Actinobacteria;o__Actinomycetales;f__Corynebacteriaceae	5.93085e-05	0.000387925	0	0.000192138	0.000965447	0.000171608	0	0.000326584	0.000669792	0.000659196	0	0	4.44425e-05	3.77615e-05	0	2.78311e-05	0	0	0.000302371	0.00105695	4.78354e-05	0.000493316	0.000526067	0.000855779	0.000270988	0.00143918	0.001155	0.000750082	0.00449775	0.00109885	0.00282849	0.000421283	0.0035017	0.00417647	0.0115697	0.00202476	0.0140039	0.00128409	0.21647	0.0084667	0.463075	0.249704	0.0390792	0.161957	0.00150447	0.000348415	0.000458716	0.00549378	0.000923219
k__Bacteria;p__Actinobacteria;c__Actinobacteria;o__Actinomycetales;f__Dermabacteraceae	0	0	0	3.84275e-05	0	0	0	0.000130634	0	0.000141256	0	0	0	3.77615e-05	0	0	0	0	0	0	0	0	0	0.000135123	0.000162593	0.000324977	0	0.00014064	4.9975e-05	0	0	0	9.59371e-05	0	0	0.000138052	0.000178774	0.000462273	0	0.00227155	0.000108284	0.000354694	0	5.74317e-05	0.000128955	4.97735e-05	0	0	0
k__Bacteria;p__Actinobacteria;c__Actinobacteria;o__Actinomycetales;f__Dermacoccaceae	0	0	0	0	0	0	0	0	0	0	0	0	0	0.000188807	0	0	0	0	0.000241896	0	0	0	0	0.00220701	0.000704569	0.00273909	0	0.0368947	9.995e-05	0	0.00128568	0.000547668	0.000575622	0.00206423	0.000320858	0.000230086	0.000595912	5.13637e-05	4.45871e-05	0	0.000108284	5.91156e-05	0.000164429	0	0	0.000149321	0	0	5.12899e-05
k__Bacteria;p__Actinobacteria;c__Actinobacteria;o__Actinomycetales;f__Dermatophilaceae	0	0	0	0	0	0	0	0	0	0	0	0	0	0	0	0	0	0	0	0	0	0	0	0	0	0	0	0	0	0	0	8.42566e-05	0	4.80054e-05	0	9.20344e-05	0	0	0	0	0	0	0	5.74317e-05	0	0.000248868	0	0	0
k__Bacteria;p__Actinobacteria;c__Actinobacteria;o__Actinomycetales;f__Dietziaceae	0	7.05318e-05	0	0	0.000152439	0	0	0	0	4.70854e-05	0	0	0	0	0	0	0	0	0	6.21736e-05	0	0	0	0.000225205	0	0	0	0	0.000249875	0	0	0	4.79685e-05	0	0	4.60172e-05	0	0.000154091	4.45871e-05	0.0130098	5.41419e-05	0.000118231	0.000602905	0	0.000128955	0	0	0	0
k__Bacteria;p__Actinobacteria;c__Actinobacteria;o__Actinomycetales;f__Frankiaceae	0	0	0	0	0	0	0	0.000522534	0.00012178	0.000188342	0.000120202	0	0	0	0	0	0	0	0	0	0	0	0	0.00265742	0.00178852	0.00399257	0	0.00145328	9.995e-05	0.000131862	0.00128568	0.000126385	0.000863434	0.000288032	0.000301984	9.20344e-05	0.000804481	0.00174637	8.91742e-05	0	0	0.000354694	0	0	0	0.000298641	0.000393185	8.79005e-05	0
k__Bacteria;p__Actinobacteria;c__Actinobacteria;o__Actinomycetales;f__Geodermatophilaceae	0	0	0	0	0	0	0	0	0	0	4.00673e-05	0	0	7.5523e-05	0	0	0	0	0	0	0	0	0	0.00270246	0.00151753	0.00877437	0	0.000328161	0	0	0	0	0.000143906	0.00115213	1.8874e-05	9.20344e-05	0.000178774	0.000719092	0	0	0	0	0	0	0	0.000199094	0	0	0
k__Bacteria;p__Actinobacteria;c__Actinobacteria;o__Actinomycetales;f__Gordoniaceae	0	0	0	0	5.0813e-05	0	0	0	0	0	0	0	0	0	0	0	0	0	0	0	0	0	0	0.000225205	0	0	0	0.000890722	0	0	0	0	0	4.80054e-05	0	0	0	0	0	0.00144553	0	0	0	0	0	0	0	0	5.12899e-05
k__Bacteria;p__Actinobacteria;c__Actinobacteria;o__Actinomycetales;f__Intrasporangiaceae	0	0.000105798	0	0	0	4.29019e-05	0	0.00947093	0.00012178	4.70854e-05	4.00673e-05	0	8.88849e-05	0.000339853	0	0	0	0	6.04741e-05	0	0	0	0	0.00891812	0.00585334	0.0189879	0	0.00956355	0.0009995	0.000879082	0.00231422	0.000126385	0.000671559	0.00508857	0.00162316	0.000966361	0.000417138	0.00097591	0.000178348	0.00330408	0	0.00100497	0.0137572	0.00304388	0.000171939	0	0.000458716	0.00123061	0.000564189
k__Bacteria;p__Actinobacteria;c__Actinobacteria;o__Actinomycetales;f__Jonesiaceae	0	0	0	0	0	0	0	0	0	0	0	0	0	0	0	0	0	0	0	0	0	0	0	0	0	0	0	0	0	0	0	0	9.59371e-05	0	0	0	0	0	0	0	0	0	0	0	8.59697e-05	0	0	0	0
k__Bacteria;p__Actinobacteria;c__Actinobacteria;o__Actinomycetales;f__Kineosporiaceae	0	0	0	0	0	0	0	0.000653168	0	0	0	0	0	0	0	0	0	0	0	0	0	0	0	0.000315287	0.000162593	0.00162488	0	0	4.9975e-05	0	0.000257136	0	4.79685e-05	0	0.000113244	0	0	0.000565001	0	0	0	0	0	0	0	0	6.55308e-05	0	0
k__Bacteria;p__Actinobacteria;c__Actinobacteria;o__Actinomycetales;f__Microbacteriaceae	0.000118617	0.0206658	3.49101e-05	0.000345848	0.000203252	0.000343215	0.00109335	0.00326584	0.000548012	0.00828703	8.01346e-05	0	8.88849e-05	0.000415376	0	0	0	0.00111534	0.000120948	0.0126834	0.000669696	0.000443984	0.00047346	0.0102243	0.00650371	0.0116527	0.000462	0.0117669	0.0138931	0.000571403	0.00200566	8.42566e-05	0.00354967	0.00907302	0.00192515	0.00119645	0.00047673	0.00600955	0.00387908	0.00464636	0.000216567	0.00768503	0.00356262	0.00172295	0.0125946	0.00428052	0.00674967	0.000219751	0.000974509
k__Bacteria;p__Actinobacteria;c__Actinobacteria;o__Actinomycetales;f__Micrococcaceae	0.000593085	0.00183383	6.98202e-05	0.00107597	0.0015752	0.000943841	0.000192945	0.00620509	0.000548012	0.00174216	0	4.05449e-05	0.000266655	7.5523e-05	0	0	0	6.56082e-05	0	0.000248694	0	0.000147995	0	0.0082425	0.00379383	0.0169916	0.001232	0.00290657	0.0023988	0.0123072	0.000822834	0.000421283	0.000719528	0.00144016	0.00028311	0.000644241	0.0119778	0.00575274	0.0219369	0.00547238	0.0621007	0.00360605	0.00257605	0.00189524	0.00391162	0.00174207	0.00111402	0.0221949	0.0361081
k__Bacteria;p__Actinobacteria;c__Actinobacteria;o__Actinomycetales;f__Micromonosporaceae	0	3.52659e-05	0	0	0	0	0	0.000391901	0	0	0	0	0	3.77615e-05	0	0	0	0	0	0	0	0	0	0.000180164	0.000108395	0	0	0	0	0	0	0	0	0	5.66219e-05	0	0	0.000102727	0	0	0	0	0	0	0	0	6.55308e-05	0	0
k__Bacteria;p__Actinobacteria;c__Actinobacteria;o__Actinomycetales;f__Mycobacteriaceae	0	0.000105798	0	0	5.0813e-05	0	0	0.00150229	0.00012178	0.000141256	4.00673e-05	0	0	0	0	1.39156e-05	0	0	0	0	0	0	0	0.000495451	0.00238469	0.00148561	0	0.00342225	0	4.39541e-05	0.00617125	0.000126385	0.000143906	0.00153617	0.000471849	0.000368138	0.00101305	0.00395501	4.45871e-05	0	0.000433135	0.000295578	5.48095e-05	0.000574317	0.000128955	0.000149321	0.000982962	0	0.00020516
k__Bacteria;p__Actinobacteria;c__Actinobacteria;o__Actinomycetales;f__Nakamurellaceae	0	0	0	0	0	0	0	0	0	0	0	0	0	0	0	0	0	0	0	0	0	0	0	0	0	0	0	0.000281281	0	0	0	0	0	0	0	0	0	0	0	0	0	0	0	0	0	0	0	0	0
k__Bacteria;p__Actinobacteria;c__Actinobacteria;o__Actinomycetales;f__Nocardiaceae	0	0.000564254	0	7.68551e-05	0.000101626	4.29019e-05	0	0	6.08902e-05	9.41708e-05	0	0	0	0	0	0	0	0	0	0	0	0	0	0.000540492	0.000758766	0.00306407	0	0.00281281	0	0.000439541	0.00035999	0.000126385	0.000431717	0.00110412	3.7748e-05	0.000184069	0	0.000154091	4.45871e-05	0.000309757	0.000378993	0.000354694	0.000274048	0.000287158	0.000859697	0	0.0008519	0	5.12899e-05
k__Bacteria;p__Actinobacteria;c__Actinobacteria;o__Actinomycetales;f__Nocardioidaceae	0	0.000423191	0	3.84275e-05	0.000152439	4.29019e-05	3.21574e-05	0.00111039	0	0.000235427	4.00673e-05	0	0.000311097	0.000188807	0	0	0	0	0	0	4.78354e-05	0	0	0.00959373	0.0124654	0.0243733	0.001386	0.00970419	0.00029985	0.000175816	0.00102854	4.21283e-05	0.000815465	0.00417647	0.0013778	0.0010584	0.00208569	0.00857774	0.00124844	0.000309757	5.41419e-05	0.000472925	0.000109619	0.000172295	0.000128955	0.000348415	0.00517693	0	5.12899e-05
k__Bacteria;p__Actinobacteria;c__Actinobacteria;o__Actinomycetales;f__Nocardiopsaceae	0	0	0	0	0	0	0	0	0	0	0	0	0	0	0	0	0	0	0	0	0	0	0	0	0	4.64253e-05	0	0	0	0	0	0	0	0	0	0	0	0	0	0	0	0	0	0	0	0	0	0	5.12899e-05
k__Bacteria;p__Actinobacteria;c__Actinobacteria;o__Actinomycetales;f__Promicromonosporaceae	0	0	0	0	0	0	0	0	0	4.70854e-05	0	0	0	0	0	0	0	0	0	0	0	0	0	0	0.000270988	0	0	0	0	0	0	0	0	0	0	0	0	0	0	0	0	0	0	0	0	0	0	0	0
k__Bacteria;p__Actinobacteria;c__Actinobacteria;o__Actinomycetales;f__Propionibacteriaceae	0	0.000528989	3.49101e-05	0	0.000152439	4.29019e-05	0	0.00169824	0.00012178	0	0	8.10898e-05	0	0	0	0	0	0.000262433	0	0.000683909	0.000143506	0.000147995	0.000420853	0.000675615	0.00102975	0.00176416	0.001771	0.000656322	0.0003998	0.00149444	0.000771407	0.000168513	0.000575622	0	0.000150992	0.000598224	0.000566116	0.00148955	0.000133761	0.000206505	0.000649702	0.00100497	0.004604	0.00155065	4.29849e-05	0.000895924	6.55308e-05	0.000219751	0.000820639
k__Bacteria;p__Actinobacteria;c__Actinobacteria;o__Actinomycetales;f__Pseudonocardiaceae	0	0	0	0	0.000152439	0	0	6.53168e-05	0	0	0	0	0	0	0	0	0	0	0	0	0	0	0	0.000540492	0.00270988	0.00273909	0.000616001	0.00112512	0.000149925	0	0.00138853	0.00025277	0.00671559	0.00124814	0.000679463	0.00377341	0.0013706	0.00313319	0	0	0	0.000354694	0.00180871	0.00287158	8.59697e-05	0.000199094	0.00078637	0	0
k__Bacteria;p__Actinobacteria;c__Actinobacteria;o__Actinomycetales;f__Sporichthyaceae	0	0	0	0	0	0	0	0	0	0	0	0	0	0	0	0	0	0	0	0	0	0	0	0.000135123	0.000921359	0.000789229	0	0	0	0	0.000102854	0	0.000143906	0.00158418	3.7748e-05	0	0.000148978	5.13637e-05	0	0	0	0	0	0	4.29849e-05	0	0.000262123	0	0
k__Bacteria;p__Actinobacteria;c__Actinobacteria;o__Actinomycetales;f__Streptomycetaceae	0	0	3.49101e-05	0	0	0	0	0	0	0	0	0	0	0	0	0	0	0	0	0	0	0	0	0.00117107	0.00536556	0.00756732	0	0.00290657	0	0	0.00766264	0	0.000143906	0	0.000754959	9.20344e-05	0.0013706	0.000154091	0.000178348	0.000103252	0.000541419	0.000472925	0.000109619	0.000172295	4.29849e-05	0	0.000131062	8.79005e-05	0.000564189
k__Bacteria;p__Actinobacteria;c__Actinobacteria;o__Actinomycetales;f__Streptosporangiaceae	0	0	0	0	0	0	0	0	0	0	0	0	0	0	0	0	0	0	0	0	0	0	0	9.0082e-05	0	9.28505e-05	0	0	0	0	0	0	0	0	0	0	5.95912e-05	0	0	0	0	0	0	0	0	0	0	0	0
k__Bacteria;p__Actinobacteria;c__Actinobacteria;o__Actinomycetales;f__Thermomonosporaceae	0	0	0	0	0	0	0	0	0	0	0	0	0	0	0	0	0	0	0	0	0	0	0	0.000180164	5.41976e-05	4.64253e-05	0	0	0	0	0	0	0	0	0	0	0	0	0	0	0	0	0	5.74317e-05	0	0	0	0	0
k__Bacteria;p__Actinobacteria;c__Actinobacteria;o__Actinomycetales;f__Yaniellaceae	0	0	0	0	0	0	0	0	0	0	0	0	0	0	0	0	0	0	0	0	0	0	0	0	0	0	0	0	9.995e-05	0	0	0	0	0	0	0	0	0	0	0	0.000378993	0	0	0	0	0	0	0	0
k__Bacteria;p__Actinobacteria;c__Actinobacteria;o__Actinomycetales;Other	0	0.00077585	0	0.000115283	0	0	0	0.000849118	0.00012178	0.000329598	0.000120202	8.10898e-05	8.88849e-05	0	0	0	0	6.56082e-05	0	6.21736e-05	4.78354e-05	9.86631e-05	0	0.00117107	0.00260149	0.00329619	0.003311	0.00121888	0.00164918	0.00153839	0.00231422	0.00219067	0.00110328	0.00844895	0.000717211	0.00110441	0.00026816	0.00205455	0.000490458	0.00227155	0.00508933	0.00514306	0.0126062	0.0358948	0.000171939	0.000398188	0.000917431	0.000879005	0.00420578
k__Bacteria;p__Actinobacteria;c__Actinobacteria;o__Bifidobacteriales;f__Bifidobacteriaceae	0	0	0	0	0	0	0	0	0	0	0	0	0	0	0	0	0	0	0	0	0	0	0	0	0	0	0	0	0	0	0	0	0	0	0	0	0	0	0	0	0	0	0	0	0	0	0	0	0
k__Bacteria;p__Actinobacteria;c__Coriobacteriia;o__Coriobacteriales;f__Coriobacteriaceae	2.96542e-05	0.000246861	0	0	0.0433943	0	3.21574e-05	0.00130634	0.000913353	9.41708e-05	0.00148249	0.000121635	0	0	0.000229687	0	0	0	0	0	4.78354e-05	4.93316e-05	0	0.00594541	0.00189692	0.00139276	0	0	0	0.000395587	0	8.42566e-05	0	0.000912102	0.000150992	0.00331324	0.00521423	0	0	0	0.000108284	0.000118231	0	0	4.29849e-05	0.00144343	0.000458716	0	5.12899e-05
k__Bacteria;p__Actinobacteria;c__MB-A2-108;o__0319-7L14;f__	0	0	0	0	0	0	0	0.000326584	0	0	0	0	0	0	0	0	0	0	0	0	0	0	0	0	0	0	0	0	0	0	0	0	4.79685e-05	0	0.00018874	0	0.00047673	0.000770456	4.45871e-05	0	0	0	0	0	0	0	0	0	0
k__Bacteria;p__Actinobacteria;c__Nitriliruptoria;o__Euzebyales;f__Euzebyaceae	2.96542e-05	0	0	0	0	0	0	0.000326584	6.08902e-05	9.41708e-05	0	0.000121635	0	0	0	0	0	0	6.04741e-05	0.000373042	0.000813203	0.00143062	0.00836446	0	0	0.000649954	0.003773	0	0	0	5.14271e-05	0	0.000575622	0	0	0.000184069	0.000208569	0	0	0.000516262	0.00433135	0	5.48095e-05	0.000287158	0.000128955	0.000149321	0	0	0
k__Bacteria;p__Actinobacteria;c__OPB41;o__;f__	0	3.52659e-05	0	0	0	0.000128706	0	0	0	0	0	0	0	0	0	0	0	0	0	0	0	0	0	0	0	0	0	9.37603e-05	0	0	0.00035999	0	0	0	0.000339732	0	0	0.000154091	0	0	0	0	0	0	0	0	6.55308e-05	0	0
k__Bacteria;p__Actinobacteria;c__Thermoleophilia;o__Gaiellales;f__	0	0	0	0	0	0	0	0.000391901	0	0	0	0	0	0	0	0	0	0	0	0	0	0	0	4.5041e-05	0	4.64253e-05	0	0	0	0	0	0	4.79685e-05	0.000288032	1.8874e-05	0	0	0.000308182	0	0	0	0	5.48095e-05	0	8.59697e-05	0	0	0	0
k__Bacteria;p__Actinobacteria;c__Thermoleophilia;o__Gaiellales;f__Gaiellaceae	0	3.52659e-05	0	0	0	0	0	0	6.08902e-05	0	0	0	0	0	0	0	0	0	0	0	0	0	0	4.5041e-05	0	0.000139276	0	0	0	0	0	0	0	0	0	0	0	0	0	0	0	0	0	0	0	0	0	0	0
k__Bacteria;p__Actinobacteria;c__Thermoleophilia;o__Solirubrobacterales;f__	0	0.00017633	0	0	0	0	0	0	0	4.70854e-05	4.00673e-05	0	0	0	0	0	0	0	0	0	0	0	0	0.00045041	0.000108395	0.00143918	0	0.000515681	9.995e-05	4.39541e-05	0.000411417	0	0.000527654	0.000768086	0.00109469	0.000184069	0.000625708	0.000616364	4.45871e-05	0	0	0	0	0.000114863	0	9.95471e-05	0.000196592	0	0
k__Bacteria;p__Actinobacteria;c__Thermoleophilia;o__Solirubrobacterales;f__Conexibacteraceae	0	0	0	0	0	0	0	0	0	0	0	0	0	0	0	0	0	0	0	0	0	0	0	0	0.000108395	0.000324977	0	0	0	0	0.000154281	8.42566e-05	0.000287811	0	0.000132118	0	0	0.000308182	0	0	0	0	0	0	0	0	0	0	0
k__Bacteria;p__Actinobacteria;c__Thermoleophilia;o__Solirubrobacterales;f__Patulibacteraceae	0	0.000141064	0	0	0	0	0	0	0	0	0	0	0	0	0	0	0	0	0	0	0	0	0	0.000270246	0.000812964	0.00162488	0	0.00014064	0	0	0.000462844	0	0	0	3.7748e-05	0.000184069	0	0	0	0.000309757	5.41419e-05	0	0	0	0	0	0	0	0
k__Bacteria;p__Actinobacteria;c__Thermoleophilia;o__Solirubrobacterales;f__Solirubrobacteraceae	0	0	0	0	0	0	0	0	0	0	0	0	0	0	0	0	0	0	0	0	0	0	0	0	0	0	0	0	0	4.39541e-05	0	0	0	0	0	4.60172e-05	0	0.000308182	0	0	0	0	0	0	0	0	6.55308e-05	0	0
k__Bacteria;p__Actinobacteria;c__Thermoleophilia;o__Solirubrobacterales;Other	0	0	0	0	0	0	0	0	0	0	0	0	0	0	0	0	0	0	0	0	0	0	0	0	0	0.000185701	0	4.68801e-05	0	0	5.14271e-05	0	0	0	0.000132118	0	0	0	0	0	0	5.91156e-05	0	0	0	0	0	0	0
k__Bacteria;p__AD3;c__ABS-6;o__;f__	0	0	0	0	0	0	0	0	0	0	0	0	0	0	0	0	0	0	0	0	0	0	0	0.000405369	0.000541976	0.000278552	0	0	0	0	0.000257136	0	0	0	0	0	0	0	0	0	0	0	0	0	0	0	0	0	0
k__Bacteria;p__AD3;c__JG37-AG-4;o__;f__	0	0	0	0	0	0	0	0	0	0	0	0	0	0	0	0	0	0	0	0	0	0	0	0	0	0	0	0	0	0	0	0.000126385	0	0	5.66219e-05	0	0.000715094	0	0	0	0	0	0	0	0	0	0	0	0
k__Bacteria;p__Armatimonadetes;c__[Fimbriimonadia];o__[Fimbriimonadales];f__[Fimbriimonadaceae]	0	0	0	0	0	0	0	0.000130634	0	0	0	0	0	0	0	0	0	0	0	0	0	0	0	0.000270246	0.000108395	0	0	0	0	0	0	0	4.79685e-05	0	0	0	0	0	4.45871e-05	0	0	0	0	0	0	0	0	0	0
k__Bacteria;p__Armatimonadetes;c__0319-6E2;o__;f__	0	0.000246861	0	0	0	0	0	0	0	0	0	0	0	0	0	0	0	0	0	0	0	0	0	0	0	0	0	0	0	0	0	0	0	0	0	0	0	0	0	0	0	0	0	0	0	0	0	0	0
k__Bacteria;p__Armatimonadetes;c__Armatimonadia;o__Armatimonadales;f__Armatimonadaceae	0	0	0	0	0	0	0	0	0	0	0	0	0	0	0	0	0	0	0	0	0	0	0	0.000270246	0.00021679	4.64253e-05	0	0	0	0	0	4.21283e-05	0	0	0	0	0	0	0	0	0	0	0	0	0	0	0	0	0
k__Bacteria;p__Armatimonadetes;c__Armatimonadia;o__FW68;f__	0	0	0	0	0	0	0	0	0	0	0	0	0	0	0	0	0	0	0	0	0	0	0	0.000225205	0	0	0	0	0	0	0.000154281	0	4.79685e-05	0	0	0	0	0	0	0	0	0	0	0	0	0	0	0	0
k__Bacteria;p__Armatimonadetes;c__Chthonomonadetes;o__Chthonomonadales;f__Chthonomonadaceae	0	0	0	0	0	0	0	0	0	0	0	0	0	0	0	0	0	0	0	0	0	0	0	0	0	0	0	0	0	0	0	0	9.59371e-05	0	0	0	0	0	0	0	0	0	0	0	0	0	0	0	0
k__Bacteria;p__Armatimonadetes;c__Chthonomonadetes;o__SJA-22;f__	0	0	0	0	0	0	0	0	0	0	0	0	0	0	0	0	0	0	0	0	0	0	0	0	0	0	0	0	0	0	0	0	0	0	0.000132118	0	0	0	0	0	0	0	0	0	0	0	0	0	0
k__Bacteria;p__Armatimonadetes;c__Chthonomonadetes;Other;Other	0	0	0	0	0	0	0	0	0	0	0	0	0	0	0	0	0	0	0	0	0	0	0	0	0	0.000696379	0	0	0	0	0	0	0	0	0	0	0	0	0	0	0	0	0	0	0	0	0	0	0
k__Bacteria;p__Armatimonadetes;Other;Other;Other	0	0	0	0	0	0	0	0	0	0	0	0	0	0	0	0	0	0	0	0	0	0	0	0	0.00021679	0.000603528	0	0	0	0	0	0	9.59371e-05	0	0	0	0	0	0	0	0	0	0	0	0	0	0	0	0
k__Bacteria;p__Bacteroidetes;c__[Rhodothermi];o__[Rhodothermales];f__[Balneolaceae]	0	0	0	0	0	0	0	0.000391901	0	0	0	0	0	0	0	0	0	0	0	0	0	0	0	0	0	0	0	0	0	0	0	0	0	0	0	0	0	0	0	0	0	0	0	0	0	0	0	0	0
k__Bacteria;p__Bacteroidetes;c__[Rhodothermi];o__[Rhodothermales];f__Rhodothermaceae	0	0	0	0	0	0	0	0	0	0	0	0	0	0	0	0	0	0	0	0	0	0	0	0	0	0	0	0	0	0	0	0	0	0	0	0	0	0	0	0	0	0	0	0	0	0	0	0	0
k__Bacteria;p__Bacteroidetes;c__[Saprospirae];o__[Saprospirales];f__	0	0	0	0	0	0	0	0	0	0	0	0	0	0	0	0	0	0	0	0	0	0	0	0	0	0	0	0	0	0	0	0	4.79685e-05	0	0	0	0	0	0	0	0	0	0	0	0	0	0	0	0
k__Bacteria;p__Bacteroidetes;c__[Saprospirae];o__[Saprospirales];f__Chitinophagaceae	0	0.00017633	0	0	0	0	0	0.00189419	0	0.000470854	0	0	0	0	0	1.39156e-05	0	0	0	0	0	0	0	0.00346816	0.00341445	0.00362117	0	0.00178144	0	0	0.000411417	0	0.00033578	0	0.000226488	0	0.000417138	0.00123273	0.00031211	0.000103252	0	0	0	5.74317e-05	0	4.97735e-05	0.000131062	0	0
k__Bacteria;p__Bacteroidetes;c__[Saprospirae];o__[Saprospirales];f__Saprospiraceae	0	0	0	0	0	0	0	0	0	0	0	0	0	0	0	0	0	0	0	0	0	0	0	0	0	0	0	0	0	0	0	0	0	0	0	0	0	0	0	0	0	0	0	0	0	0	0.000262123	0	0
k__Bacteria;p__Bacteroidetes;c__Bacteroidia;o__Bacteroidales;f__	0	0	0	0	0.000101626	0	0	0.00261267	0	0.000235427	0.00124209	0	0	0	0	0	0	0	0	0	0	0	0	0	0	0.000324977	0	0.000468801	0	0	5.14271e-05	0	0	0.00124814	3.7748e-05	0	0	0.00113	0.00196183	0	0	0	0	0	0	0	0.000524246	0	0
k__Bacteria;p__Bacteroidetes;c__Bacteroidia;o__Bacteroidales;f__[Barnesiellaceae]	0	0	0	0	0	0	0	0.000326584	0	0	0	0	0	0	5.74218e-05	0	0	0	0	0	0	0	0	0	0	0	0	0	0	0	0	0	0	0	0	0	0	0	0	0	0	0	0	0	0	0	0	0	0
k__Bacteria;p__Bacteroidetes;c__Bacteroidia;o__Bacteroidales;f__[Odoribacteraceae]	0	0	0	0	0	0	0	0	0	0	0	0	0	0	0	0	0	0	0	0	0	0	0	0	0	0.000185701	0	0	0	0	0	0	0	0	0	0	0	0	0	0	0	0	0	0	0	0	0	0	0
k__Bacteria;p__Bacteroidetes;c__Bacteroidia;o__Bacteroidales;f__[Paraprevotellaceae]	8.89627e-05	0	0	0	0	0	0	0.000849118	0	0	0.000520875	0	0	0	0	0	0	0.0032148	0	0	4.78354e-05	0	0.000526067	0	5.41976e-05	0	0	9.37603e-05	0	0	0.000205708	0	0.00158296	0.00225625	0	0	0	0	0	0	0	0	0	0	0	0	0	0	0
k__Bacteria;p__Bacteroidetes;c__Bacteroidia;o__Bacteroidales;f__BA008	0	0	0	0	0	0	0	0	0	0	0	0	0	0	0	0	0	0	0	0	0	0	0	0	0	0	0	0	0	0	0	0	0	0	0	0	0	0	0	0	0	0	0	0	0	0	0.000327654	0	0
k__Bacteria;p__Bacteroidetes;c__Bacteroidia;o__Bacteroidales;f__Bacteroidaceae	2.96542e-05	0.0017633	3.49101e-05	0	0.000660569	0	0.00160787	0.000849118	0.0305669	0.000329598	0.00264444	0	0.00915515	3.77615e-05	0.0527132	4.17467e-05	0.171578	0	0.000423319	0.000248694	0.00349199	0.00123329	0.00252512	0.0336006	0.0300797	0.0112813	0.000231	0.000421921	0.000249875	0.0533603	0.00467987	0.03939	0.000479685	0.00609668	0.00134005	0.0268741	0.00798522	0.000205455	4.45871e-05	0.000619515	5.41419e-05	0.000532041	0.0766785	0.000459453	0.000128955	0.0107511	0	0	0
k__Bacteria;p__Bacteroidetes;c__Bacteroidia;o__Bacteroidales;f__Porphyromonadaceae	0.000296542	7.05318e-05	0	0	0	0	0	0.000391901	0.000913353	0.000282512	4.00673e-05	0	0.000133327	0	0.000229687	2.78311e-05	0.000349447	0.183375	0.0850266	0.0476871	0.243578	0.240787	0.234731	0.00522475	0.0045526	0.0222377	0.034342	0.00285969	0.0007996	8.79082e-05	0.00997686	0.000674053	0.142467	0.0687437	0.000792707	0.040081	0.0117395	0.0258873	0.0010255	0.00516262	0.00124526	0.000827619	0.0167717	0.00838502	0.000214924	0.00811309	0.000131062	4.39502e-05	0
k__Bacteria;p__Bacteroidetes;c__Bacteroidia;o__Bacteroidales;f__Prevotellaceae	0	0	0	0	0	0	0	0.000130634	0	0	0.000400673	0	0	0	0	0	0	0	0	0	0	0	0	0	0	0	0	0.00178144	0	0	0	0	0	0	0	0	0	0.000308182	0	0	0	0	0	0	0	0	0	0	0
k__Bacteria;p__Bacteroidetes;c__Bacteroidia;o__Bacteroidales;f__RF16	0	0	0	0	0	0	0	0.00169824	0	9.41708e-05	4.00673e-05	0	0	0	0	0	0	0	0	0	0	0	0	0	0	0	0	0	0	0	5.14271e-05	0	0	0	0	0	0	0	0	0	0	0	0	0	0	0	0	0	0
k__Bacteria;p__Bacteroidetes;c__Bacteroidia;o__Bacteroidales;f__Rikenellaceae	2.96542e-05	0	0	0	0	0	0	6.53168e-05	0	0.000141256	0.000200337	0	0	0	0	0	0	0	0	0	0	0	0	0	0	0	0	0	0	0	0	0	0	0.00148817	7.54959e-05	0	0	0	0	0	0	0	0	0	0	0	0	0	0
k__Bacteria;p__Bacteroidetes;c__Bacteroidia;o__Bacteroidales;f__S24-7	0	0	0	0	0	0	9.64723e-05	0.000261267	0	4.70854e-05	0.000240404	0	0	0	0	0	0	0	0	0	0	0	0	0	0	0	0	0	0	0	0.000102854	0	0	0	0	0	0	0	0	0	0	0	0	0	0	0	0	0	0
k__Bacteria;p__Bacteroidetes;c__Bacteroidia;o__Bacteroidales;Other	0	0	0	0	0	0	0	0	0	0	0	0	0	0	5.74218e-05	0	0.000931858	0	0	0	0	0	0	0	0	0	0	0	0	0	5.14271e-05	0	0	0	0	0	0	0.00097591	4.45871e-05	0	0	0	0	0	0	0	0	0	0
k__Bacteria;p__Bacteroidetes;c__BME43;o__;f__	0	0	0	0	0	0	0	0	0	0	0	0	0	0	0	0	0	0	0	0	0	0	0	0	0	0	0	0	0	0	0	0	0	0	0	0	0	0	0	0	0	0	0	0	0	0	0.000196592	0	0
k__Bacteria;p__Bacteroidetes;c__Cytophagia;o__Cytophagales;f__[Amoebophilaceae]	0	0	0	0	0	0	0	0	0	0	0	0	0	0	0	0	0	0	0	0	0	0	0	0	0	0	0	0	0	0	0	0	0	0	0	0	0	0	0	0	0	0	0	0	0	0	0	0	0
k__Bacteria;p__Bacteroidetes;c__Cytophagia;o__Cytophagales;f__Cyclobacteriaceae	0	0	0	0	0	0	0	0	0	0	0	0	0	0	0	0	0	0	0	0	0	0	0	0	0	0	0	0	0	0	0	0	0	0	0	0	0	0	0	0	0	0	0	0	0	0	6.55308e-05	0	0
k__Bacteria;p__Bacteroidetes;c__Cytophagia;o__Cytophagales;f__Cytophagaceae	2.96542e-05	0	0	0	0	0	0	0.000261267	0	0	0	0	0	0	0	4.17467e-05	0	0	0	0	0	0	0	0.00234213	0.0044442	0.0042247	0.000847001	0	0.0001999	0	0.00035999	0	0.000671559	0.000672075	0.00018874	0.000138052	0.000357547	0.00256819	0.00209559	0	0	0.000118231	0	0.000114863	0	0.000199094	0.00131062	0.000351602	0
k__Bacteria;p__Bacteroidetes;c__Flavobacteriia;o__Flavobacteriales;f__[Weeksellaceae]	5.93085e-05	0.000246861	0	0.000230565	0	0.000171608	6.43149e-05	0.00209014	0.000852463	0.00122422	4.00673e-05	0	0	0	0	0	0	0.0873901	0.066582	0.0745461	0.0817508	0.0706428	0.0529749	0.00297271	0.00373963	0.0417827	0.012936	0.00159392	0.0003998	0.00149444	0.0024685	0.000126385	0.0613038	0.0189621	0.00252911	0.0211679	0.00420118	0.0183368	0.0472178	0.0457408	0.000324851	0.00407898	0.0579337	0.0122329	0.000257909	0.00512667	0.00144168	0.0090098	0.00010258
k__Bacteria;p__Bacteroidetes;c__Flavobacteriia;o__Flavobacteriales;f__Cryomorphaceae	0	0	0	3.84275e-05	0	0	0	0	0	0.000141256	0	0	0	0	0	0	0	0	0	0	0	0	0	9.0082e-05	0	0	0	0	0	0	0	0	0	0	0	0	0	0	0	0.000103252	0	0	0	0	0	0	0	0	0
k__Bacteria;p__Bacteroidetes;c__Flavobacteriia;o__Flavobacteriales;f__Flavobacteriaceae	8.89627e-05	0.00327973	0	0.000230565	5.0813e-05	0.000128706	0.000450204	0.0114304	0.00012178	0.0517469	0	0	0.000133327	0	0	0	0	0.00137777	0.00217707	0.0126212	0.00464004	0.00567313	0.00604977	0.00256734	0.00352284	0.00738162	0.016016	0.0957761	0	0.000219771	0.000565698	0	0.0101693	0.0502136	0.000339732	0.00101238	0.00253263	0.00549592	0.0245675	0.000929272	5.41419e-05	0.00715299	0.00142505	0.00402022	0.00305193	0.0283709	0.0070118	0.000219751	0.00015387
k__Bacteria;p__Bacteroidetes;c__Sphingobacteriia;o__Sphingobacteriales;f__	0	0	0	0	0	0	0	0	0	0	0	0	0	0	0	1.39156e-05	0	0	0	0	0	0	0	0	0.000108395	0.000139276	0	0	0	0	5.14271e-05	0	0.000191874	0.00110412	0.000207614	0	2.97956e-05	0.000462273	8.91742e-05	0	0	5.91156e-05	0	0	0	0	0.000196592	0	0
k__Bacteria;p__Bacteroidetes;c__Sphingobacteriia;o__Sphingobacteriales;f__Sphingobacteriaceae	0	0	0	3.84275e-05	0	4.29019e-05	0.000321574	0.0019595	0	0.00136548	0	0	4.44425e-05	3.77615e-05	0	4.17467e-05	0	0	0	0	0	0	0	0.00243221	0.00352284	0.00445682	0	0.000656322	0.000149925	0.000219771	0.00128568	4.21283e-05	0.000239843	0.00408046	0.000207614	0.000138052	0.00217508	0.00174637	0.00115927	0.0174497	0	5.91156e-05	0	0.000287158	0.000300894	0.000597282	0.000589777	8.79005e-05	0.00020516
k__Bacteria;p__Bacteroidetes;Other;Other;Other	0	0	0	0	0	0	0	6.53168e-05	0	0	0	0	0	0	0	0	0	0	0	0	0	0	0	0	0	0	0	0	0	0	0	0	0	0	0	0	0	0	0	0	0	0	0	0	0	0	0	0	0
k__Bacteria;p__BRC1;c__PRR-11;o__;f__	0	7.05318e-05	0	0	0	0	0	0	0	0	0	0	0	0	0	0	0	0	0	0	0	0	0	0	0	0.000139276	0	0	0	0	0	0	0	0.00105612	5.66219e-05	0	0	0	0	0	0	0	0	0	0	0	0	0	0
k__Bacteria;p__Chlorobi;c__;o__;f__	0	0	0	0	0	0	0	0	0	0	0	0	0	0	0	0	0	0	0	0	0	0	0	0	0.000379383	0	0	0	0	0	0	0	0	0	0	0	0	0	0	0	0	0	0	0	0	0	0	0	0
k__Bacteria;p__Chlorobi;c__BSV26;o__A89;f__	0	0	0	0	0	0	0	0	0	0	0	0	0	0	0	0	0	0	0	0	0	0	0	0	0	0	0	0	0	0	0.000205708	0	0	0	0	0	0	0	0	0	0	0	0	0	0	0	0	0	0
k__Bacteria;p__Chlorobi;c__BSV26;o__C20;f__	0	0	0	0	0	0	0	0.000130634	0	0	0	0	0	0	0	0	0	0	0	0	0	0	0	0	0	0	0	0	0	0	0	0	0	0	0	0	0	0	0	0	0	0	0	0	0	0	0	0	0
k__Bacteria;p__Chlorobi;c__BSV26;o__PK329;f__	0	0	0	0	0	0	0	0	0	0	0	0	0	0	0	0	0	0	0	0	0	0	0	0	0	0	0	0	0	0	0	0	0	0.00115213	0	0	0	0	0	0	0	0	0	0	0	0	0	0	0
k__Bacteria;p__Chlorobi;c__Chlorobia;o__Chlorobiales;f__Chlorobiaceae	0	0	0	0	0	0	0	0	0	0	0	0	0	0	0	0	0	0	0	0	0	0	0	0	0	0	0	0	0	0	0	0	0	0	0	0	0	0.000308182	0	0	0	0	0	0	0	0	0	0	0
k__Bacteria;p__Chlorobi;c__Ignavibacteria;o__Ignavibacteriales;f__Ignavibacteriaceae	0	0	0	0	0	0	0	0	0	0	0	0	0	0	0	0	0	0	0	0	0	0	0	0	0	0	0	0	0	0	0	0	0	0	0	0	0	0	0	0	0	0	0	0	0	0.000298641	0	0	0
k__Bacteria;p__Chlorobi;c__OPB56;o__;f__	0	0	0	0	0	0	0	0	0	0	0	0	0	0	0	0	0	0	0	0.000310868	0.00105238	0.000739973	0.0007891	0	0	9.28505e-05	0	0	0	0	0	0	0.000239843	0	9.43699e-05	0	0	0.000924547	0	0	0	0	0	0	0	0	0	0	0
k__Bacteria;p__Chlorobi;c__SJA-28;o__;f__	0	0	0	0	0	0	0	0	0	0	0	0	0	0	0	0	0	0	0	0	0	0	0	0	0	0	0	0	0	0	0	0	0	0	0.000150992	0	0	0.000205455	0	0	0	0	0	0	0	0	0	0	0
k__Bacteria;p__Chloroflexi;c__Anaerolineae;o__Anaerolineales;f__Anaerolinaceae	0	0	0	0	0	0	0	0	0	0	0	0	0	0	0	0	0	0	0	0	0	0	0	0.000225205	0	0	0	0	0	0	0	0	0	0	3.7748e-05	0	0	0.000154091	0	0	0	0	0	0	0	0	0	0	0
k__Bacteria;p__Chloroflexi;c__Anaerolineae;o__Caldilineales;f__Caldilineaceae	0	3.52659e-05	0	0	0.000152439	0	0	0.000261267	0	0	0	0	0	0	0	0	0	0	0	0	0	0	0	0	0	0	0	0	0	0	0	0	0	0	0	4.60172e-05	0	0.000359546	0	0	0	0	0	0	4.29849e-05	0	0	0	0
k__Bacteria;p__Chloroflexi;c__Anaerolineae;o__DRC31;f__	0	0	0	0	0	0	0	6.53168e-05	0	0	0	0	0	0	0	0	0	0	0	0	0	0	0	0	0	0	0	0	0	0	0	0	0	0	0	0	0	0	0	0	0	0	0	0	0	0	0	0	0
k__Bacteria;p__Chloroflexi;c__Anaerolineae;o__envOPS12;f__	0	0	0	0	0	0	0	0	0	0	0	0	0	0	0	0	0	0	0	0	0	0	0	0	0	0	0	0	0	0	0	0	0.000191874	0	0.000132118	0	0	0	0	0	0	0	0	0	0	0	0.000131062	0	0
k__Bacteria;p__Chloroflexi;c__Anaerolineae;o__pLW-97;f__	0	7.05318e-05	0	0	0	0	0	0.000261267	0	0	0	0	0	0	0	0	0	0	0	0	0	0	0	0	0	0	0	0	0	0	5.14271e-05	0	0	0.000864097	0	0	0	0	0	0	0	0	0	0	0	0	0	0	0
k__Bacteria;p__Chloroflexi;c__Anaerolineae;o__SB-34;f__	0	0	0	0	0	0	0	0.000326584	0	0	0	0	0	0	0	0	0	0	0	0	0	0	0	0	0	0	0	0	0	0	0	0	0	0	0	0	0	0	0	0	0	0	0	0	0	0	0	0	0
k__Bacteria;p__Chloroflexi;c__Anaerolineae;o__SBR1031;f__A4b	0	0	0	0	0	0	0	6.53168e-05	0	0	0	0	0	0	0	0	0	0	0	0	0	0	0	0	0	0	0	0	0	0	0	0	9.59371e-05	0	0	0	0	0	4.45871e-05	0	0	0	0	0	0	0	0	0	0
k__Bacteria;p__Chloroflexi;c__Anaerolineae;o__SJA-15;f__	0	3.52659e-05	0	0	0	0	0	6.53168e-05	0	0	0	0	0	0	0	0	0	0	0	0	0	0	0	0	0	0	0	0	0	0	0	0	0	0.000816091	0	0	0	0	0	0	0	0	0	0	0	0	0	0	0
k__Bacteria;p__Chloroflexi;c__C0119;o__;f__	0	0	0	0	0	0	0	0	0	0	0	0	0	3.77615e-05	0	0	0	0	0	0	0	0	0	0.00103594	0.000541976	0.000139276	0	0	0	0	0	0	9.59371e-05	0	0	0	0	0	0	0	0	0	0	0.000172295	0	0	6.55308e-05	0	0
k__Bacteria;p__Chloroflexi;c__Chloroflexi;o__[Roseiflexales];f__[Kouleothrixaceae]	0	0	0	0	0	0	0	0	0	0	0	0	0	0	0	0	0	0	0	0	0	0	0	0	5.41976e-05	0	0	0	0	0	0	0	0	0	0	0	0	0	0	0	0	0	0	0	0	0	0	0	0
k__Bacteria;p__Chloroflexi;c__Chloroflexi;o__AKIW781;f__	0	0	0	0	0	0	0	0	0	0	0	0	0	0	0	0	0	0	0	0	0	0	0	0	0	0	0	0	0	0	0	0	0	0	0	0	0	0	0	0	0	0	0	0	0	0	0	0	0
k__Bacteria;p__Chloroflexi;c__Chloroflexi;o__Chloroflexales;f__Chloroflexaceae	0	0	0	0	0	0	0	0	0	0	0	0	0	0	0	0	0	0	0	0	0	0	0	0	0	0	0	0	0	0	0	0	0	0	0	0	0	0	0	0	0	0	5.48095e-05	0	0	0	0	0	0
k__Bacteria;p__Chloroflexi;c__Ellin6529;o__;f__	0	0.000105798	0	0	0	8.58038e-05	0	0.000391901	6.08902e-05	0	0	0	0	0	0	0	0	0	0	0	0	0	0	9.0082e-05	0	9.28505e-05	0	0	0	0	0	0	0	0	0	0	0	0.000102727	4.45871e-05	0	0	5.91156e-05	0	0	4.29849e-05	0	0	0	0
k__Bacteria;p__Chloroflexi;c__Gitt-GS-136;o__;f__	0	0	0	0	0	0	0	0	0	0	0	0	0	0	0	0	0	0	0	0	0	0	0	0	0	0	0	0	0	0	0	0	0	0	0	0	0	5.13637e-05	0	0	0	0	0	0	0	0	0	0	0
k__Bacteria;p__Chloroflexi;c__Ktedonobacteria;o__B12-WMSP1;f__	0	0	0	0	0	0	0	0	0	0	0	0	0	0	0	0	0	0	0	0	0	0	0	0	0	4.64253e-05	0	0	0	0	0	0	0	0	0	0	0	0.000359546	0	0	0	0	0	0	0	0	0	0	0
k__Bacteria;p__Chloroflexi;c__Ktedonobacteria;o__Elev-1554;f__	0	0	0	0	0	0	0	0	0	0	0	0	0	0	0	0	0	0	0	0	0	0	0	0	0	0	0	0	0	0	0	0	0	0	0	0	0	0	0	0	0	0	0	0	0	0	0	0	0
k__Bacteria;p__Chloroflexi;c__Ktedonobacteria;o__JG30-KF-AS9;f__	0	0	0	0	0	0	0	0	0	0	0	0	0	0	0	0	0	0	0	0	0	0	0	0	0.000108395	0	0	0	0	0	0	0	0	0	0	0	0	0	0	0	0	0	0	0	0	0	0	0	0
k__Bacteria;p__Chloroflexi;c__Ktedonobacteria;o__Ktedonobacterales;f__Ktedonobacteraceae	0	0	0	0	0	0	0	0	0	0	0	0	0	3.77615e-05	0	0	0	0	0	0	0	0	0	0	0.000108395	0.000278552	0	0	0	0	0	0	0	0	0.000924825	0	0	0	0	0	0	0	0	0	0	0	0	0	0
k__Bacteria;p__Chloroflexi;c__Ktedonobacteria;o__Thermogemmatisporales;f__Thermogemmatisporaceae	0	0	0	0	0	0	0	0	0	0	0	0	0	0	0	0	0	0	0	0	0	0	0	0	0	0.000324977	0	0	0	0	0	0	4.79685e-05	0	0	0	0	0	0	0	0	0	0	0	0	0	0	0	0
k__Bacteria;p__Chloroflexi;c__Ktedonobacteria;o__TK10;f__	0	0	0	0	0	0	0	0	0	0	0	0	0	0	0	0	0	0	0	0	0	0	0	0	0	0	0	0	0	0	0	0	0	0	0.00018874	0	0	0	0	0	0	0	0	0	0	0	0	0	0
k__Bacteria;p__Chloroflexi;c__Ktedonobacteria;Other;Other	0	0	0	0	0	0	0	0	0	0	0	0	0	0	0	0	0	0	0	0	0	0	0	0	0	0	0	0	0	0	0	0	0	0	1.8874e-05	0	0	0	0	0	0	0	0	0	0	0	0	0	0
k__Bacteria;p__Chloroflexi;c__P2-11E;o__;f__	0	0	0	0	0	0	0	0	0	0	0	0	0	0	0	0	0	0	0	0	0	0	0	0	0	4.64253e-05	0	0	0	0	0	0	0	0	0	0	0	0	0	0	0	0	0	0	0	0	0	0	0
k__Bacteria;p__Chloroflexi;c__S085;o__;f__	0	0	0	0	0	0	0	0	0	0	0	0	0	0	0	0	0	0	0	0	0	0	0	0	0	0	0	0	0	0	0	0	0	0	1.8874e-05	0	0	0	0	0	0	0	0	0	0	0	0.000131062	0	0
k__Bacteria;p__Chloroflexi;c__Thermomicrobia;o__;f__	0	0	0	0	0	0	0	0	0	0	0	0	0	0	0	0	0	0	0	0	0	0	0	0	5.41976e-05	0.000139276	0	0	0	0	0	0	0	0	0	0	0	0	0	0	0	0	0	0	0	0	0	0	0
k__Bacteria;p__Chloroflexi;c__Thermomicrobia;o__Ellin6537;f__	0	0	0	0	0	0	0	0	0	0	0	0	0	0	0	0	0	0	0	0	0	0	0	4.5041e-05	0	0.000139276	0	0	0	0	0	0	0	0	0	0	0	0	0	0	0	0	0	0	0	0	0	0	0
k__Bacteria;p__Chloroflexi;c__Thermomicrobia;o__JG30-KF-CM45;f__	0	0	0	0	0	0	0	0	0	0	0	0	0	0	0	0	0	0	0	0	0	0	0	0.000405369	0.000162593	0.000835655	0	0	0	0	0	0	0	0	3.7748e-05	0	0	0	4.45871e-05	0	0	0	0	0	0.000128955	0	0	0	0
k__Bacteria;p__Chloroflexi;c__TK10;o__;f__	0	3.52659e-05	0	0	0	0	0	0	0	0	0	0	0	0	0	0	0	0	0	0	0	0	0	0	0	0	0	0	0	0	0	0	0	0	0	0	0	0	0	0	0	0	5.48095e-05	0	0	0	0	0	0
k__Bacteria;p__Chloroflexi;c__TK10;o__AKYG885;f__Dolo_23	0	0	0	0	0	0	0	0	0	0	0	0	0	0	0	0	0	0	0	0	0	0	0	0	0	0	0	0	0	0	0	0	0	0	0	0	0.000208569	0	8.91742e-05	0	0	0	0	0	8.59697e-05	0	0	0	0
k__Bacteria;p__Chloroflexi;c__TK10;o__B07_WMSP1;f__	0	0	0	0	0	0	0	0	0	0	0	0	0	0	0	0	0	0	0	0	0	0	0	0	0	0	0	0	0	8.79082e-05	0	0	0	0	0	0	0	0	0	0	0	0	0	0	0	0	0	0	0
k__Bacteria;p__Chloroflexi;c__TK10;o__B07_WMSP1;f__FFCH4570	0	0	0	0	0	0	0	0	0	0	0	0	0	0	0	0	0	0	0	0	0	0	0	0	0.000162593	4.64253e-05	0	0	0	0	0	0	0	0	0	0	0	0	0	0	0	0	0	0	0	0	0	0	0
k__Bacteria;p__Chloroflexi;c__TK10;o__B07_WMSP1;Other	0	0	0	0	0	0	0	0	0	0	0	0	0	0	0	0	0	0	0	0	0	0	0	0	0	0	0	0	0	0	0	0	0	0	0	0	0	0	0	0	0	0	0	0	0	0	0	0	0
k__Bacteria;p__Chloroflexi;c__TK17;o__;f__	0	0	0	0	0	0	0	0	0	0	0	0	0	0	0	0	0	0	0	0	0	0	0	0	0	9.28505e-05	0	0	0	0	0	0	0	0	0	0	0	0	0	0	0	0	0	0	0	0	0	0	0
k__Bacteria;p__Chloroflexi;c__TK17;o__mle1-48;f__	0	0	0	0	0	0	0	0	0	0	0	0	0	0	0	0	0	0	0	0	0	0	0	0	0	0	0	0.000468801	0	0	0	0	0	0	0	0	0	0.000205455	0	0	0	0	0	0	0	0	0	0	0
k__Bacteria;p__Chloroflexi;Other;Other;Other	0	0	0	0	0	0	0	0	0	0	0	0	0	0	0	0	0	0	0	0	0	0	0	0	0	0	0	0	0	0	0	0	0	0	0	0	0	0	0	0	0	0	0	0	0	0	0	0	0
k__Bacteria;p__Cyanobacteria;c__;o__;f__	0	0	0	0	0	0	0	0	0	0	0	0	0	0	0	0	0	0	0	0	0	0	0	0	0	0	0	0	0	0	0	0	0	0	0	0	0	0	0	0	0	0	0	0	0	0	6.55308e-05	0	0
k__Bacteria;p__Cyanobacteria;c__4C0d-2;o__MLE1-12;f__	0	0	0	0	0	0	0	0	0	0	0	0	0	0	0	0	0	0	0	0	0	0	0	0	0	0	0	0	0	0	0.000411417	0	0	0	0	0	0	0.000308182	0	0	0	0	0	0	0	0	0	0	0
k__Bacteria;p__Cyanobacteria;c__4C0d-2;o__SM1D11;f__	0	0	0	0	0	0	0	6.53168e-05	0	0	0	0	0	0	0	0	0	0	0	0	0	0	0	0.000135123	0	0	0	0	9.995e-05	0	0	0	0	0	0	0	0	0	0	0	5.41419e-05	0	0	0	0	0	0	0	0
k__Bacteria;p__Cyanobacteria;c__4C0d-2;o__YS2;f__	0	0	0	0	0.000101626	0	0	0.00019595	0	0	0.000400673	0	0	0	0	0	0	0	0	0	0	0	0	0	0	0	0	9.37603e-05	0	0	0	0	0	0	0	0	8.93868e-05	0	0	0	0	0	0	0	0	0	0	0	0
k__Bacteria;p__Cyanobacteria;c__Chloroplast;o__Chlorophyta;f__	0	0	0	0	0	0	0	0	0	0	0	0	0	0	0	0	0	0	0	0	0	0	0.000105213	0.00184668	5.41976e-05	0.00190344	0	0	0	0.000131862	0.00035999	0	4.79685e-05	0	7.54959e-05	0	0	5.13637e-05	0.00325486	0	0	0	0	0	0	0	0	0	0
k__Bacteria;p__Cyanobacteria;c__Chloroplast;o__Chlorophyta;f__Chlamydomonadaceae	0	0	0	0	0	0	0	0	0	0	0	0	0	0	0	0	0	0	0	0	0	0	0	0	0.00021679	0	0	0	0	0	0	0	0	0	0	0	0	0.000616364	0.000891742	0	0	0	0	0	0	0	0	0	0
k__Bacteria;p__Cyanobacteria;c__Chloroplast;o__Chlorophyta;f__Trebouxiophyceae	2.96542e-05	0	0	0	5.0813e-05	0	0	0.00019595	0.000182671	0.000329598	0.000240404	0	4.44425e-05	0	0	0	0	0	0	0	0	0	0	0	0	0.000464253	0	0	0.0001999	4.39541e-05	0.000102854	0	0.000767497	0	0	0	0	0.000154091	0.000133761	0	5.41419e-05	0	0	0	0	9.95471e-05	0	0	0.00015387
k__Bacteria;p__Cyanobacteria;c__Chloroplast;o__Cryptophyta;f__	0	0	0	0	0	0	0	0	0	0	0	0	0	0	0	0	0	0	0	0	0	0	0	0	0	0	0	0	0	0	0	0	0	0	0	0	0.000774686	0	0	0	0	0	0	0	0	0	0	0	0
k__Bacteria;p__Cyanobacteria;c__Chloroplast;o__Stramenopiles;f__	0	0	0	0	0	0	0	0	0	0	0	0	0	0	0	0	0	0	0	0	0	0	0	0.00504459	0.0021679	0.00408542	0	0	0	0	0.000771407	0	0.000575622	0	0	0.000138052	0.000923664	0.00359546	0.000891742	0	0	0	0	0	0	0	0.000327654	0	0
k__Bacteria;p__Cyanobacteria;c__Chloroplast;o__Streptophyta;f__	5.93085e-05	0.000564254	0	3.84275e-05	0.000203252	4.29019e-05	0	0.00222077	6.08902e-05	0.000235427	0.00172289	0	0	0	0	0	0	0	0.000241896	0	0	0	0	0.00148635	0.00113815	0.00102136	0	0.00145328	0	0.000175816	0.000822834	8.42566e-05	9.59371e-05	0	0	0	0	0.000770456	0	0	0	0	5.48095e-05	0	0.000214924	0.000746603	0.000393185	4.39502e-05	5.12899e-05
k__Bacteria;p__Cyanobacteria;c__ML635J-21;o__;f__	0	0	0	0	0	0	0	0	0	0	0	0	0	0	0	0	0	0	0	0	0	0	0	0	0	0	0	0.000328161	0	0	0	0	0	0	0	0	0	0	4.45871e-05	0	0	0	0	0	0	0	0	0	0
k__Bacteria;p__Cyanobacteria;c__Nostocophycideae;o__Nostocales;f__Nostocaceae	0	0	0	0	0	0	0	0	0	0	0	0	0	0	0	0	0	0	0	0	0	0	0	0	0	0	0	0	0	0	0	0	0.000143906	0	0	0	0	0	0	0	0	0	0	0	0	0	0.000131062	0	0
k__Bacteria;p__Cyanobacteria;c__Oscillatoriophycideae;o__Chroococcales;f__Cyanobacteriaceae	0	0	0	0	0	0	0	0	0	0	0	0	0	0	0	0	0	0	0	0	0	0	0	0	0	0	0	0	0	0	0	0	0	0	0	0	0	0	0	0	0	0	0	0	0	0	0	0	0
k__Bacteria;p__Cyanobacteria;c__Oscillatoriophycideae;o__Chroococcales;f__Xenococcaceae	0	0	0	0	0	0	0	0	0	0	0	0	0	0	0	0	0	0	0	0	0	0	0	0.000180164	0.000812964	0	0	0	0	0	0	0	0	0	0	0	0	0	0	0	0	0	0	0	0	0	0	0	0
k__Bacteria;p__Cyanobacteria;c__Oscillatoriophycideae;o__Oscillatoriales;f__Phormidiaceae	0	0	0	0	0	0	0	0	0	0	0	0	0	0	0	0	0	0	0	0	0	0	0	0.000405369	0.000433581	0.000139276	0	0	0	0.000131862	0.000154281	0	0	0	0	0	0	0	0.00031211	0	0	0	0	0	0	0	0	0	5.12899e-05
k__Bacteria;p__Cyanobacteria;c__Synechococcophycideae;o__Pseudanabaenales;f__Pseudanabaenaceae	0	0	0	0	0	0	0	0	0	0	0	0	0	0	0	0	0	0	0	0	0	0	0	0	0.000162593	0	0	0	0	0	0	0	9.59371e-05	0	0	0	0	0	0	0	0	0	0	0	0	0	6.55308e-05	0	0
k__Bacteria;p__Cyanobacteria;c__Synechococcophycideae;o__Synechococcales;f__Synechococcaceae	0	0	0	0.000115283	0	4.29019e-05	0	0.000130634	0	0	0	0	0	0	0	0	0	0	0	0	0	0	0	0	0	0	0	0	0	0	0	0	0	0	0	0	0	0	0	0	0	0	0	0	0.000171939	0	0.000196592	0	0
k__Bacteria;p__Cyanobacteria;Other;Other;Other	0	0	0	0	0	0	0	0	0	0	0	0	0	0	0	0	0	0	0	0	0	0	0	4.5041e-05	0	0	0	0	0.000149925	0	0	0	0	0	0	0	0	0	0	0	0	0	0	0	0	0	0	0	0
k__Bacteria;p__Elusimicrobia;c__Elusimicrobia;o__Elusimicrobiales;f__	0	0	0	0	0	0	0	6.53168e-05	0	0	0	0	0	0	0	0	0	0	0	0	0	0	0	0	0	0	0	0	0	0	0	0	9.59371e-05	0	0	0	0	0	0	0	0	0	0	0	0	4.97735e-05	0	0	0
k__Bacteria;p__Elusimicrobia;c__Elusimicrobia;o__FAC88;f__	0	0	0	0	0	0	0	0	0	0	0	0	0	0	0	0	0	0	0	0	0	0	0	0.000270246	0	0	0	0	0	0	0	0	0	0	5.66219e-05	0	0	0	0	0	0	0	0	0	0	0	0	0	0
k__Bacteria;p__Elusimicrobia;c__Elusimicrobia;o__IIb;f__	0	0	0	0	0	0	0	0	0	0	0	0	0	0	0	0	0	0	0	0	0	0	0	0	0	0	0	0	0	0	0	0	0	0	3.7748e-05	0	0	0	0	0	0	0	0	0	0	0	0	0	0
k__Bacteria;p__FBP;c__;o__;f__	0	0	0	0	0	0	0	0.000391901	0	0	0	0	0	0	0	0	0	0	0	0	0	0	0	0	5.41976e-05	0	0	0	0	0	0	0	4.79685e-05	0	0	0	0	0	0	0	0	0	0	0	0	0	0	0	0
k__Bacteria;p__FCPU426;c__;o__;f__	0	0	0	0	0	0	0	0	0	0	0	0	0	0	0	0	0	0	0	0	0	0	0	0	0	0	0	0	0	0	0	0	4.79685e-05	0	0	0	0	0	0	0	0	0	0	0	0	0	0	0	0
k__Bacteria;p__Fibrobacteres;c__;o__;f__	0	0	0	0	0	0	0	0	0	0	0	0	0	0	0	0	0	0	0	0	0	0	0	0	0	0	0	0	0	0	0	0	0	0	0	0	0	0	0	0	0	0	0	0	0	0	0	8.79005e-05	0
k__Bacteria;p__Fibrobacteres;c__Fibrobacteria;o__258ds10;f__	0	0	0	0	0	0	0	0	0	0	0	0	0	0	0	0	0	0	0	0	0	0	0	0	0	0	0	0	0	4.39541e-05	0	0	0	0	0	0	0	0	0	0	0	0	0	0	0	0	0	0	0
k__Bacteria;p__Fibrobacteres;c__Fibrobacteria;o__Fibrobacterales;f__Fibrobacteraceae	0	0	0	0	0	0	0	0	0	0	0	0	0	0	0	0	0	0	0	0	0	0	0	0	0	0	0	0	0	0	0	0	0	0	0	0	0	0.000102727	0	0	0	0	0	0	0	0	0	0	0
k__Bacteria;p__Fibrobacteres;c__TG3;o__TG3-1;f__TSCOR003-O20	0	0	0	0	0	0	0	0	0	0	0	0	0	0	0	0	0	0	0	0	0	0	0	0	0	0	0	0.00014064	0	0	0	0	0	0	0	0	0	0	0	0	0	0	0	0	0	0	0	0	0
k__Bacteria;p__Firmicutes;c__Bacilli;o__Bacillales;f__	0.00403298	0.00130484	3.49101e-05	0.000230565	0.000101626	0.000429019	0.00517735	0	0	0.000753367	0	0.000121635	0.000133327	0.000453138	0	0	0	0	0	0	0	0	0	0	0	0	0	0	0	0	5.14271e-05	0	0	0	0	0	2.97956e-05	5.13637e-05	0	0	0	0.000295578	0	0	0.000171939	0.000348415	0.000327654	0	0
k__Bacteria;p__Firmicutes;c__Bacilli;o__Bacillales;f__[Exiguobacteraceae]	0	0	0	0	0	0	0	0	0	0	0	0	0	0	0	0	0	0	0	0	0	0	0.000105213	0.000315287	0	0	0	0	0	0	0	0	4.79685e-05	0	0	0	0.000148978	0	0.0013822	0.000103252	0	0	5.48095e-05	0	0	0	0	0	0.00328256
k__Bacteria;p__Firmicutes;c__Bacilli;o__Bacillales;f__Alicyclobacillaceae	0.000296542	0.000105798	0	0	0.000101626	0	0	0	0.000730683	0.00113005	0	0.000121635	8.88849e-05	0	0	0	0	0	0	0	4.78354e-05	0	0	0	5.41976e-05	4.64253e-05	0.000693001	0	0.0001999	0.000439541	5.14271e-05	4.21283e-05	0.000239843	0	0.000169866	0.000644241	0.000238365	0.000770456	0	0	0.000108284	0	0.000328857	0.000114863	0.000257909	0.000348415	0.0008519	0	0
k__Bacteria;p__Firmicutes;c__Bacilli;o__Bacillales;f__Bacillaceae	0	0.000811116	0.000558562	3.84275e-05	0.000965447	0.000343215	9.64723e-05	0.00111039	0.00012178	0.000141256	0	8.10898e-05	0	0.000113284	0	0	0	0	6.04741e-05	0	0	0	0	0.00045041	0.000812964	0.00399257	0.001694	0.0337068	0.000349825	0.00202189	0.000617125	0.000379155	0.00124718	0.000528059	0.00100032	0.0013345	0.00104285	0.00133546	0.0152488	0.00237481	0.00904169	0.000650272	0.00323376	0.00172295	0.000601788	0.00104524	0.0008519	0.00276887	0.00312869
k__Bacteria;p__Firmicutes;c__Bacilli;o__Bacillales;f__Listeriaceae	0.00160133	0.000282127	0.000384011	0.00015371	0.00614837	0.000171608	9.64723e-05	0.04226	0.0405529	9.41708e-05	0	0	0	0	0.000114844	0	0	0.000393649	0.000241896	0	0.000191342	0	0	4.5041e-05	5.41976e-05	0.000232126	0.032263	0.00290657	0.0517241	0.00694475	0	4.21283e-05	0.0264307	0.026499	0.00201952	0.01063	0.0283654	0.136884	4.45871e-05	0	0	0.00502483	0.0132639	0.0164829	0.000429849	0.00796376	0.134797	0.359469	0.126071
k__Bacteria;p__Firmicutes;c__Bacilli;o__Bacillales;f__Paenibacillaceae	0	0	3.49101e-05	0	0	0	0	6.53168e-05	0	0	0	0	0	0	0	0	0	0	0	0	0	0	0	0.00045041	0.000433581	0.00148561	0	0	0	8.79082e-05	0.000102854	0	0	0.000912102	0.000132118	4.60172e-05	0.00256242	5.13637e-05	0.000847155	0	5.41419e-05	0	0.000219238	0.000287158	0	0.000497735	0	4.39502e-05	0.00020516
k__Bacteria;p__Firmicutes;c__Bacilli;o__Bacillales;f__Planococcaceae	0.00613843	0.0076527	0.00010473	0.00403489	0.000558943	0.00321764	0.010612	0.00202482	0	0.00273095	0	0.00125689	0.000622195	0.000641945	0	1.39156e-05	0	0	0	6.21736e-05	0.000191342	0	5.26067e-05	0.0341861	0.00514877	0.0154596	0	0.0110637	0.00324838	8.79082e-05	0.000102854	0	0.000815465	0.00316835	0.00152879	0.000368138	0.0279185	0.00955365	0.0062422	0.0021683	0.0012994	0.0147789	0.000931762	0.00436481	0.0110901	0.022199	0.0304718	0.00118666	0.0455968
k__Bacteria;p__Firmicutes;c__Bacilli;o__Bacillales;f__Sporolactobacillaceae	0	0	0	0	0	0	0	0	0	0	0	0	0	0	0	0	0	0	0	0	0	0	0	0	0	0	0	0	0	0	0	0	0	0	0	9.20344e-05	0	0	0	0	0	0	0	0	0	0	0	0	0
k__Bacteria;p__Firmicutes;c__Bacilli;o__Bacillales;f__Staphylococcaceae	0	0.000493723	0	0	0.0011687	4.29019e-05	0.000353732	0.00111039	0.00012178	0	0	0	0.00017777	0.000188807	0	0	0	6.56082e-05	0.000120948	0	9.56709e-05	0	0.00110474	0.00576525	0.00276408	0.0149954	0.001694	0.00192209	0.0108446	0.00232957	0.0158395	0.000168513	0.00455701	0.00206423	0.014533	0.00289908	0.0341756	0.0187991	0.26409	0.0488384	0.0286952	0.0734807	0.024171	0.052952	0.000902682	0.0283211	0.000262123	0.0853953	0.0715495
k__Bacteria;p__Firmicutes;c__Bacilli;o__Bacillales;f__Thermoactinomycetaceae	0	0.000105798	0	0	0	0	0	0	0	0	0	0	0	0	0	0	0	0	0	0	0	0	0	0	0.000325186	0	0.000154	0	0	0	0	0	0	0.00134415	0	0.000184069	0	0	0	0	0	0	0	0	0	0	0	0	0
k__Bacteria;p__Firmicutes;c__Bacilli;o__Bacillales;Other	8.89627e-05	0	0	0	0.000152439	0	3.21574e-05	0.000130634	0	0	0	0.00024327	4.44425e-05	0	0	0	0	6.56082e-05	0	0	0	0	0	0.000135123	0.000108395	0.000232126	0	0	9.995e-05	8.79082e-05	5.14271e-05	0.000168513	0.000527654	0	0	0.00207077	0.000357547	0.000667728	0.000891742	0.00227155	0.00839199	0.000413809	0.000712524	0.000402022	4.29849e-05	4.97735e-05	6.55308e-05	0.00769129	0.00707801
k__Bacteria;p__Firmicutes;c__Bacilli;o__Gemellales;f__Gemellaceae	0	0.000387925	3.49101e-05	0.000268993	0.00050813	0.000257411	3.21574e-05	0.000130634	6.08902e-05	4.70854e-05	0	0.00190561	4.44425e-05	0	0	0	0	0.00918515	0.0241292	0.00696344	0.0161684	0.0128262	0.0100479	0.000180164	0.000758766	0.00566388	0.02618	0.000468801	0.0001999	0.000527449	0.00210851	4.21283e-05	0.006092	0.00240027	0.000434102	0.00750081	0.00312854	0.00667728	4.45871e-05	0.000206505	0.000108284	0.000413809	0.0158948	0.00195268	0.00322387	0.00428052	0.000131062	8.79005e-05	0
k__Bacteria;p__Firmicutes;c__Bacilli;o__Lactobacillales;f__	0.000326197	0.000423191	6.98202e-05	3.84275e-05	5.0813e-05	4.29019e-05	0	0.000391901	6.08902e-05	0.000565025	0	0	0	7.5523e-05	0	0	0	0.00413332	0.00616836	0.0118752	0.00817986	0.00291056	0.00336683	0.000180164	5.41976e-05	0.000464253	0.00631401	0.000703202	0	8.79082e-05	0.000462844	4.21283e-05	0.00652372	0.000960108	0.000415228	0.00395748	0.000715094	0.000770456	0	0	0.000324851	0.000472925	0.0139216	0.00172295	0.000171939	0.00209049	0.000327654	8.79005e-05	0
k__Bacteria;p__Firmicutes;c__Bacilli;o__Lactobacillales;f__Aerococcaceae	0	0.000211595	0	3.84275e-05	0.000965447	4.29019e-05	6.43149e-05	0.00176355	6.08902e-05	4.70854e-05	0	0.00016218	0	0	0	0	0	0.000459257	6.04741e-05	0.0259264	4.78354e-05	4.93316e-05	0	0.00090082	0.00102975	0.00473538	0.000154	0.00107824	0.00029985	0.000263725	0.000411417	8.42566e-05	0.00163093	0	0.00149104	0.00496986	0.0419522	0.000770456	0	0.00123903	0.0839199	0.00709388	5.48095e-05	0.0196991	0.000128955	0	6.55308e-05	0.0089219	0
k__Bacteria;p__Firmicutes;c__Bacilli;o__Lactobacillales;f__Carnobacteriaceae	0.000682047	0.000141064	0.000244371	0.000345848	0.146341	8.58038e-05	0.000289417	0.00326584	0.000791573	0.000753367	0	0	0.00053331	0.00075523	0.000689061	0	0	0	0.000241896	0.000373042	0	0	0.000210427	4.5041e-05	0	0.000696379	0.001309	0.0016408	0.0127436	0.000659312	0.000257136	8.42566e-05	0.000479685	0.0129615	3.7748e-05	0	0.0457065	0.0164364	0.0017389	0.000103252	5.41419e-05	0.000177347	0.000822143	0.00367563	0.000386864	0.0360858	0.00327654	0.0693535	0.106427
k__Bacteria;p__Firmicutes;c__Bacilli;o__Lactobacillales;f__Enterococcaceae	0.136172	0.0234871	0.000244371	0.00634054	0.0144817	0.00660689	0.0334437	0.0427825	0.000852463	0.011018	0.00520875	0.00113526	0.000977734	0.000981799	5.74218e-05	0	0	0	0	0.00142999	0	0	0.00015782	0.00662103	0.000379383	0.00148561	0	0.0321598	0.0107946	0.000615358	0.00467987	0.000716181	0.00292608	0.0097931	0.000509597	0.000874327	0.039062	0.0164877	0.000178348	0	0.000270709	0.0270158	0.000767334	0.0248105	0.00855399	0.0318551	0.019135	0.00206566	0.0241063
k__Bacteria;p__Firmicutes;c__Bacilli;o__Lactobacillales;f__Lactobacillaceae	0	0	0	0	0	0	0	0	0	0	0	0	0	0	0.000861326	0.000153071	0	0	0	0	0	0	0	0	0.00021679	0	0.000770001	0	0	0	0	0	0	0	0	0.000276103	0.000387343	0	0	0	0.000108284	0	0	0	8.59697e-05	9.95471e-05	0.00163827	0	0
k__Bacteria;p__Firmicutes;c__Bacilli;o__Lactobacillales;f__Leuconostocaceae	5.93085e-05	0	0	0	0.000254065	0	0	0.000326584	6.08902e-05	0	0	0	0	0	0	0	0	0	0	0	0	0	0	0	0	0	0	0	0	0	0	0	0	0	0	0.000230086	0.00235385	0	0	0	0.000108284	0	0	0	0	0.000199094	0.000589777	0	0
k__Bacteria;p__Firmicutes;c__Bacilli;o__Lactobacillales;f__Streptococcaceae	0.000711702	0.000493723	0	0.0122584	0.00111789	0.0118838	0.000514519	0.0254082	0.00639347	0.00404935	8.01346e-05	0.000608174	0	0	0	2.78311e-05	0	0.00898832	0.0466255	0.0391072	0.000287013	4.93316e-05	0.00226209	0.000585533	0.000596174	0.00139276	0.00585201	0.000609442	0.000849575	0.00694475	0.0013371	8.42566e-05	0.000815465	0	0.00037748	0.000184069	0.00235385	0.00184909	8.91742e-05	0.000103252	0.00173254	0.000236463	0.000219238	0.0784516	0.00163343	0.000199094	0.00406291	4.39502e-05	0.00261579
k__Bacteria;p__Firmicutes;c__Bacilli;o__Lactobacillales;Other	0.00260957	0.0015517	0.00013964	0.00030742	0.00137195	0.000171608	0.00112551	0.00326584	0.000608902	0.000235427	0	0.000283814	4.44425e-05	7.5523e-05	0	4.17467e-05	0	0	0	0.00105695	0	0	0	0.00279254	0	0	0	0	0.00584708	0.000527449	0.000102854	0.000842566	0	0	0.000150992	0.000184069	0	0.000256819	0	0	0	0.000236463	0.000274048	0.00436481	0.000214924	0.000149321	0.000327654	0.00210961	0.0101041
k__Bacteria;p__Firmicutes;c__Bacilli;o__Turicibacterales;f__Turicibacteraceae	0.0122472	0.0369234	0.00216443	0.000268993	0.00279472	0.000214509	0.000192945	0.000326584	0.000365341	0.00663904	0.000240404	0.0036085	0.000133327	0.000339853	0	0	0	0	0.000241896	0	0	4.93316e-05	0.000210427	0.000585533	0.000162593	0	0	0	0.00069965	8.79082e-05	0.00956544	0.000421283	0.000191874	0	0.000660589	0	0.000506525	0.000719092	0	0	0	0.00195082	0	0.00149322	0	0	0.00242464	0	0
k__Bacteria;p__Firmicutes;c__Bacilli;Other;Other	0.00222407	0.000705318	0	0.00015371	0.000152439	0.000171608	0.00102904	6.53168e-05	0.00012178	0.00051794	0	0	8.88849e-05	0.000113284	0	0	0	0.000196825	0.00102806	0	9.56709e-05	0	0.000263033	0	0	4.64253e-05	0	0.000328161	0	0	0	0	0	4.80054e-05	1.8874e-05	0	0.000804481	5.13637e-05	0	0	0	0.000709388	0.00104138	0.000114863	0.000128955	0.000398188	0.000720839	8.79005e-05	0.000512899
k__Bacteria;p__Firmicutes;c__Clostridia;o__;f__	0	0	0	0	0	0	0	0	0	0	0	0	0	0	0	0	0	0	0	0	0	0	0	0	0	0	0	0	0	0	0	0	0	0	0	0	0	0	0	0	0	0	0	0	0	0	0	0	0
k__Bacteria;p__Firmicutes;c__Clostridia;o__Clostridiales;f__	0.00403298	0.00899281	0.00488741	0.012489	0.0278963	0.0130422	0.0127343	0.00862182	0.00864641	0.00244844	0.0124209	0.00782517	0.0162659	0.00959142	0.00545507	0.00555231	0.000582411	6.56082e-05	0	0.00124347	4.78354e-05	0.000197326	0.000210427	0.0027475	0.000921359	0.000742804	0	0.00225025	0.00249875	0.00940618	0.000257136	0.00408645	9.59371e-05	0.00696078	0.00128343	0.00644241	0.00592932	0.00113	0.000178348	0	0	0.00206905	0.000164429	0.00229727	0.00894085	0.0167737	0.00583224	0	0.000615479
k__Bacteria;p__Firmicutes;c__Clostridia;o__Clostridiales;f__[Acidaminobacteraceae]	0	3.52659e-05	0	0	0	0	0	0	0	0	0	0	0	0	0	0	0	6.56082e-05	6.04741e-05	0.000497389	0.00124372	0.0018746	0.000736493	0	0	0.000649954	0	0	4.9975e-05	0	0	0	0.000479685	0	0	0	0	0	0.00129303	0	0	0	0	0	0	0	0.000131062	0	0
k__Bacteria;p__Firmicutes;c__Clostridia;o__Clostridiales;f__[Mogibacteriaceae]	2.96542e-05	0.000705318	3.49101e-05	0	0	8.58038e-05	6.43149e-05	0.00666231	6.08902e-05	0.000659196	0.00112188	4.05449e-05	0	0	0	0	0	0.00360845	0.00151185	0.00087043	0.00205692	0.00064131	0.000526067	0	0	9.28505e-05	0	0	0.000149925	0.000175816	0	0.000126385	0.000431717	0.00676876	9.43699e-05	0	0	0	0.000178348	0	0	0	5.48095e-05	0	8.59697e-05	0	0	0	0
k__Bacteria;p__Firmicutes;c__Clostridia;o__Clostridiales;f__[Tissierellaceae]	0.00284681	0.0725067	0.000279281	0.00276678	0.000711382	0.0023596	0.00334437	0.00437622	0.000791573	0.00348432	0.000240404	0.000567629	4.44425e-05	0.000453138	0	0	0	0.0398898	0.0643445	0.0202064	0.072375	0.104534	0.037719	0.00301775	0.00281828	0.00854225	0.023177	0.105058	0.00294853	0.000263725	0.000874261	8.42566e-05	0.062551	0.00144016	0.00179303	0.0120565	0.00315833	0.00441728	0.00093633	0.00795044	0.125826	0.00159612	0.000986572	0.0151045	0.0121217	0.00214026	0.00543906	0.000307652	5.12899e-05
k__Bacteria;p__Firmicutes;c__Clostridia;o__Clostridiales;f__Caldicoprobacteraceae	0	3.52659e-05	0	0	0	0	0	0	0	0	0	0	0	0	0	0	0	0	0	0	0	0	0	0	0	0	0	0	0	0	0	0	0	0	0	0	0	0	0	0	0	0	0	0	0	0	0	0	0
k__Bacteria;p__Firmicutes;c__Clostridia;o__Clostridiales;f__Christensenellaceae	0	0	0	0	0	0	0	6.53168e-05	0	0	0.000120202	0	0	0	0	0	0	0	0	0	0	0	0	0	0	0	0	0	0	0	0	0	0	0	0	0	0	0	0	0	0	0	0	0	0	0	0.000131062	0	0
k__Bacteria;p__Firmicutes;c__Clostridia;o__Clostridiales;f__Clostridiaceae	0.337702	0.325645	0.594554	0.286785	0.560874	0.366597	0.389137	0.196669	0.476649	0.290423	0.291971	0.719835	0.214302	0.189412	0.166408	0.474562	0.0554455	0.00183703	0.000907112	0.0144864	0.0045922	0.0104583	0.0141512	0.336366	0.423663	0.163138	0.0704551	0.0309409	0.184058	0.322052	0.367704	0.431436	0.0469612	0.149681	0.140498	0.317197	0.334426	0.134059	0.00642055	0	0.00314023	0.130586	0.0306933	0.112336	0.31826	0.300632	0.236632	8.79005e-05	0.0113351
k__Bacteria;p__Firmicutes;c__Clostridia;o__Clostridiales;f__Dehalobacteriaceae	0	0	0	0	0	0	0	0	0	0	0.000240404	0	0	0	0	0	0	0	0	0	0	0	0	0	0	0	0	0	0	0	0	0	0	0	0	0	0	0	0	0	0	0	0	0	0	0	0	0	0
k__Bacteria;p__Firmicutes;c__Clostridia;o__Clostridiales;f__Eubacteriaceae	0	0	0	0	0	0	0	0	0	0	0	0	0	0	0	0	0	0	0	0	0	0	0	0	0	0	0	0	0	0	0	0	0	0	0	0	0.000119182	0	0	0	0	0	0	0	0	0	0	0	0
k__Bacteria;p__Firmicutes;c__Clostridia;o__Clostridiales;f__Gracilibacteraceae	0	0	0	0	0	0	0	0	0	0	0	0	0	0	0	0	0	0	0	0	0	0	0	0	0	0	0	0	0	0	0	0	0	0	0	9.20344e-05	0	0	0	0	0	0	0	0	0	0	0	0	0
k__Bacteria;p__Firmicutes;c__Clostridia;o__Clostridiales;f__Lachnospiraceae	0.00329162	0.0184441	0.0560656	0.00618683	0.00208333	0.00390407	0.0104512	0.0219464	0.00517567	0.00616819	0.0195929	0.158652	0.12755	0.104675	0.0252656	0.0793465	0.012813	0.00839785	0.0109458	0.00497389	0.0114805	0.00878102	0.015519	0.0709396	0.0779904	0.0327762	0.022407	0.00642258	0.0156922	0.00153839	0.0536899	0.0356406	0.0155898	0.0235706	0.0151558	0.0193732	0.010637	0.0173096	0.000178348	0.000516262	5.41419e-05	0.0105817	0.00394629	0.00430737	0.0121647	0.0187646	0.0430537	0	0.000718059
k__Bacteria;p__Firmicutes;c__Clostridia;o__Clostridiales;f__Peptococcaceae	0	0	0	0	0	0	0	0.000391901	0	0	0	0	0	0	5.74218e-05	0	0	0.00971001	0.000423319	0.00317085	0.00105238	0.00133195	0.0015782	0	0	4.64253e-05	0	0	0	0	0	0	0.000671559	0.00292833	1.8874e-05	4.60172e-05	0	5.13637e-05	0	0.000206505	0	0	0	5.74317e-05	0	0	0	0	0
k__Bacteria;p__Firmicutes;c__Clostridia;o__Clostridiales;f__Peptostreptococcaceae	0.0148271	0.0638666	0.0111014	0.102102	0.0209858	0.0435025	0.0350838	0.00836055	0.0120563	0.0213768	0.0167481	0.0252595	0.0283987	0.0417265	0.00189492	0.00745874	0	0.0110878	0.013909	0.0568888	0.0153073	0.0166247	0.0193593	0.0128817	0.0144166	0.0142061	0.0642181	0.00257841	0.0133433	0.0138455	0.0142453	0.00737246	0.0268624	0.0112813	0.00664364	0.0209838	0.00533341	0.00565001	0.00151596	0.000722767	0.0248511	0.00413809	0.005755	0.0081553	0.017065	0.0234931	0.011599	0	0.000461609
k__Bacteria;p__Firmicutes;c__Clostridia;o__Clostridiales;f__Ruminococcaceae	0.000415159	0.000105798	0.00010473	3.84275e-05	0.000101626	4.29019e-05	0.00025726	0.00692358	6.08902e-05	0.000659196	0.00945589	0.00194616	0	7.5523e-05	0.000287109	0	0.000465929	0	0	0.000124347	0	0	0.00015782	0.00283758	5.41976e-05	0.000185701	0.000154	0.00121888	0	0	0.00251993	8.42566e-05	0.000239843	0.0135855	0.000358606	0.00110441	0.000178774	0.00179773	0.000133761	0	5.41419e-05	0	5.48095e-05	0	4.29849e-05	0.00209049	0.000655308	0	0
k__Bacteria;p__Firmicutes;c__Clostridia;o__Clostridiales;f__Veillonellaceae	0	7.05318e-05	0	0	0	0	0	0.00385369	0.000243561	0.000282512	0.0023239	0	0	0	0.000401952	0	0.0437973	0	0	0.000248694	0	0	0	0.00090082	0.000108395	9.28505e-05	0	0.000562562	0.000249875	8.79082e-05	0.000154281	8.42566e-05	0	0	0	0.000552207	0	0.000565001	0	0	0	0.000177347	5.48095e-05	0	4.29849e-05	0	0	0	0
k__Bacteria;p__Firmicutes;c__Clostridia;o__Clostridiales;Other	0.00723563	0.00603047	0.00768022	0.0229797	0.0117886	0.017504	0.0293276	0.0106466	0.013335	0.00894623	0.010097	0.0244891	0.0103995	0.00944037	0.0103359	0.00524617	0.00757135	0.00433014	0.00199565	0.000621736	0.00105238	0.000394652	0.00152559	0.0150437	0.0150127	0.00464253	0.002464	0.000656322	0.00464768	0.0222408	0.0244279	0.00627712	0.000815465	0.008929	0.0031897	0.00915742	0.00789583	0.00231137	0.000133761	0.000103252	5.41419e-05	0.0121778	0.000109619	0.00287158	0.0180107	0.00199094	0.00773263	0	0.000564189
k__Bacteria;p__Firmicutes;c__Clostridia;o__OPB54;f__	0	3.52659e-05	0	0	0	0	0	0.000130634	0	0	0	0	0	0	0	0	0	0	0	0	0	0	0	0	0	0	0.000847001	0	9.995e-05	0.000131862	0.000668552	8.42566e-05	0.000287811	0	0	0.000138052	0.000148978	0.000565001	0	0	0	0	0.000109619	0.00034459	0	0.000248868	0.000131062	0	0
k__Bacteria;p__Firmicutes;c__Clostridia;o__Thermoanaerobacterales;f__	0	0.000423191	3.49101e-05	0	0	0	0	0	0	0	0	0	0	0	0	0	0	0	0	0	0	0	0	0	0	0	0	0	0	0	0	0	0	0	0	0	0	0	0	0	0	0.000532041	0	0.00166552	0	0	0	0	0
k__Bacteria;p__Firmicutes;c__Erysipelotrichi;o__Erysipelotrichales;f__Erysipelotrichaceae	0.0166657	0.0275779	0.000663292	0.00299735	0.000457317	0.00291733	0.00118983	0.00914435	0.000304451	0.0631886	0.00248417	0.00462212	0	0	0.000114844	1.39156e-05	0.000116482	0.0295893	0.0158442	0.0247451	0.0100933	0.009373	0.00520806	0.00247725	0.000867162	0.00468895	0.014784	0.0189865	0.00224888	0.000175816	0.0011314	4.21283e-05	0.00302202	0.00283232	0.000509597	0.00584419	0.000625708	0.00477682	0.00405743	0	0.00086627	0.00171435	0.000164429	0.000172295	0.0551066	0.000995471	0.0363696	0.000131851	0
k__Bacteria;p__Firmicutes;Other;Other;Other	0.00305439	0.000493723	0.000279281	3.84275e-05	0.000762195	0	0.00746053	0	0.000487122	0.000235427	8.01346e-05	0.00133798	0.000266655	0.000566422	0	0	0	0	0	0	0	0	0	9.0082e-05	0	4.64253e-05	0	0	0	0	0	8.42566e-05	9.59371e-05	0	3.7748e-05	0	0.000119182	0.000102727	0	0	0	0	0	0	4.29849e-05	0	6.55308e-05	0	0.00015387
k__Bacteria;p__Fusobacteria;c__Fusobacteriia;o__Fusobacteriales;f__Fusobacteriaceae	0.185547	0.0269432	0.203386	0.0814664	0.00868902	0.0761508	0.120687	0.00685826	0.148755	0.120586	0.537824	0.00129744	0.211102	0.216864	0.552972	0.0665303	0.383227	0.125312	0.167211	0.0622358	0.105334	0.115041	0.0871166	0.0798126	0.0985854	0.0752089	0.192192	0.00989171	0.0345327	0.148037	0.13875	0.156844	0.0971842	0.0404685	0.0110979	0.147117	0.0598296	0.0261441	0	0.0238513	0.00498105	0.00774415	0.0753083	0.0106249	0.0263497	0.120203	0.00583224	0.000219751	0.045289
k__Bacteria;p__Fusobacteria;c__Fusobacteriia;o__Fusobacteriales;f__Leptotrichiaceae	0	0	0	0	5.0813e-05	0	0	6.53168e-05	0.000243561	0	0	0	0	0	0	0	0	0.0489437	0.0304185	0.0313355	0.0502751	0.054314	0.0860645	0.00139627	0.00113815	0.00756732	0.035574	0.00150016	0	0.000175816	0.00154281	0.000168513	0.0341536	0.0212664	0.00018874	0.010722	0.00184733	0.00898865	0	0.000309757	0.000920411	0.000295578	0.00180871	0.00155065	8.59697e-05	0.00184162	0.000327654	0	5.12899e-05
k__Bacteria;p__Fusobacteria;c__Fusobacteriia;o__Fusobacteriales;Other	0	0	0	0	0	0	0	0	0	0	0	0	0	0	0	0	0	0	0	0	0	4.93316e-05	0	0	0	0	0	0	0	0	0	0	0	0	0	0	0	0	0	0	0	0	0	0	0	0	0	0	0
k__Bacteria;p__GAL15;c__;o__;f__	0	0	0	0	0	0	0	0	0	0	0	0	0	0	0	0	0	0	0	0	0	0	0	0	0	0	0	0	0	0	0	0	0	0	0	0	0	0.000102727	0	0	0	0	0	0	0	0	0	0	0
k__Bacteria;p__Gemmatimonadetes;c__Gemm-1;o__;f__	0	0	0	0	0	0	0	6.53168e-05	0	0	0	0	0	0	0	0	0	0	0	0	0	0	0	0	0	9.28505e-05	0	0	0	0	0	0	4.79685e-05	0	0	0	0	0	0.000178348	0	0	0	0	0	0	0	0	0	0
k__Bacteria;p__Gemmatimonadetes;c__Gemm-3;o__;f__	0	0	0	0	0	0	0	0	0	0	0	0	0	0	0	0	0	0	0	0	0	0	0	0	0	0	0	0	0	0	0	0	0	0	0	0	0	0.000205455	0	0	0	0	0	0	0	0	0	0	0
k__Bacteria;p__Gemmatimonadetes;c__Gemm-5;o__;f__	0	0	0	0	0	0	0	0	0	0	0	0	0	0	0	0	0	0	0	0	0	0	0	0	0	0	0	0	0	0	0	0	0	0	0	0	0	5.13637e-05	0	0	0	0	0	0	0	0	0	0	0
k__Bacteria;p__Gemmatimonadetes;c__Gemmatimonadetes;o__;f__	0	0	0	0	0	0	0	6.53168e-05	0	0	0	0	0	0	0	0	0	0	0	0	0	0	5.26067e-05	0.000135123	0.000325186	0.000417827	0	0	0	0	0	0	0	0	0	0	0	0	0	0	0	0	0	0	0	0	0	0	0
k__Bacteria;p__Gemmatimonadetes;c__Gemmatimonadetes;o__Ellin5290;f__	0	3.52659e-05	0	0	0	8.58038e-05	0	0.000261267	0	0	0	0	0	0	0	0	0	0	0	0	0	0	0	0	0.000758766	0.00088208	0	0.00014064	0	0	0.000102854	0	0	0	0	0	0.000148978	0.00041091	0	0	0	0	0	0	0	0	0	0	0
k__Bacteria;p__Gemmatimonadetes;c__Gemmatimonadetes;o__Gemmatimonadales;f__	0	0	0	0	0	0	0	0	0	0	0	0	0	0	0	0	0	0	0	0	0	0	5.26067e-05	0.000810738	0.000487778	0.000789229	0	0	0	0	5.14271e-05	0	0	0	0	0	0	0.000308182	0	0	0	0	0	0	0	0	0	0	5.12899e-05
k__Bacteria;p__Gemmatimonadetes;c__Gemmatimonadetes;o__Gemmatimonadales;f__Ellin5301	0	0	0	0	0	0	0	0	0	0	0	0	0	0	0	0	0	0	0	0	0	0	0	0.00103594	0.000325186	0.000464253	0	0	0	0	0	0	0	0	3.7748e-05	0	0	0	0	0	0	0	0	0	0	0	0	0	0
k__Bacteria;p__Gemmatimonadetes;c__Gemmatimonadetes;o__Gemmatimonadales;f__Gemmatimonadaceae	0	0	0	0	0	0	0	0	0	0	0	0	0	0	0	0	0	0	0	0	0	0	0	0	0	0	0	0	0	0	0	0	0	0	0	0	0	0	0	0	0	0	0	0	0	0	0	0	0
k__Bacteria;p__Gemmatimonadetes;c__Gemmatimonadetes;o__KD8-87;f__	0	0	0	0	0	0	0	0.00019595	0	0	0	0	0	0	0	0	0	0	0	0	0	0	0	0	0	0	0	4.68801e-05	0	0	0	0	0	0	1.8874e-05	0	0	0	0	0	0	0	0	0	0	0	0	0	0
k__Bacteria;p__Gemmatimonadetes;c__Gemmatimonadetes;o__N1423WL;f__	0	0	0	0	0	0	0	0	0	0	0	0	0	0	0	1.39156e-05	0	0	0	0	0	0	0	0	0.000270988	9.28505e-05	0	4.68801e-05	0	0	0	0	0	0	0	0	0	0	0	0	0	5.91156e-05	0	0	0	0	0	0	0
k__Bacteria;p__Gemmatimonadetes;c__Gemmatimonadetes;Other;Other	0	7.05318e-05	0	0	0	0	0	0	0	0	0	0	0	0	0	0	0	0	0	0	0	0	0	0.000270246	0	0	0	0	0	0	0	0	4.79685e-05	0	0	0	0	0	0	0	0	0	0	0	0	0	0	0	0
k__Bacteria;p__GN02;c__BD1-5;o__;f__	0	0	0	0	0	0	0	0.000718485	0	0	0	0	0	0	0	0	0	0.00354284	0.00247944	0	0.000956709	0.000542647	0.00178863	0	0	0.000324977	0.000462	0	0	0	0	0	0.000191874	0	7.54959e-05	0	0	0	0.00062422	0	0	0	0	0	0	0.000149321	0	0	0
k__Bacteria;p__Lentisphaerae;c__[Lentisphaeria];o__Victivallales;f__Victivallaceae	0	0	0	0	0	0	0	0.000130634	0	0.000235427	0.00328552	0	0	0	0	0	0	0	0	0	0	0	0	0	0	0	0	0	0	0	0.000205708	0	0	0	0	0	0	0	0	0	0	0	0	0	0	0	0	0	0
k__Bacteria;p__MVP-21;c__;o__;f__	0	0	0	0	0	0	3.21574e-05	0	0	0	0	0	0	0	0	0	0	0	0	0	0	0	0	0	0	0	0	0	0	0	0	0	0	0	0	0	0	0	0	0	0	0	0	0	0	0	0	0	0
k__Bacteria;p__Nitrospirae;c__Nitrospira;o__Nitrospirales;f__[Thermodesulfovibrionaceae]	0	3.52659e-05	0	0	0	0	0	0.00104507	0	0	0	0	0	0	0	0	0	0	0	0	0	0	0	0	0	0	0	0	0	0	0	0	0	0	5.66219e-05	0	0	0	0	0	0	0	0	0	0	0	0	0	0
k__Bacteria;p__Nitrospirae;c__Nitrospira;o__Nitrospirales;f__Nitrospiraceae	0	0	0	0	0	0	0	0.000457218	0	0	0	0	0	0	0	0	0	0	0	0	0	0	0	0	0	0	0	0	0	0	0	0	0	0	0	0	0	0	8.91742e-05	0	0	0	0	0	0	0	0	0	0
k__Bacteria;p__OD1;c__;o__;f__	0	0	0	0	0.000101626	0	0	0	0	0	0	0	0	0	0	0	0	0	0	0	0	0	0	0	0	0	0	0	0	0	0.000102854	0	4.79685e-05	0	0	0	0	0	0	0	0	0	0	0	0	0	6.55308e-05	0	0
k__Bacteria;p__OD1;c__ABY1;o__;f__	0	0	0	0	0	0	0	0	0	0	0	0	0	0	0	0	0	0	0	0	0	0	0	0	0	0	0	0	0	0	0.000102854	0	0	0	0	0	0	0	0	0	0	0	0	0	0	0	0	0	0
k__Bacteria;p__OD1;c__SM2F11;o__;f__	0	0	0	0	0	0	0	0.000261267	0	0	0	0	0	0	0	0	0	0	0	0	0	0	0	0	5.41976e-05	0.000139276	0	0	0	0	0.000411417	0	9.59371e-05	0	0	0	0	0.000462273	0	0	0	0	0	0.000287158	0	0	0.000262123	0	0
k__Bacteria;p__OD1;c__ZB2;o__;f__	0	0	0	0	0	0	0	0	0	0	0	0	0	0	0	0	0	0	0	0	0	0	0	0	0	0	0	0	0	0	0	0	0	0	7.54959e-05	0	0	0	0	0	0	0	0	0	0	0	0.000131062	0	0
k__Bacteria;p__OP11;c__OP11-2;o__;f__	0	0	0	0	0.000101626	0	0	0	0	0	0	0	0	0	0	0	0	0	0	0	0	0	0	0	0	0	0	0	0	0	0	0	0	0	0	0	0	0	0	0	0	0	0	0	0	0	0	0	0
k__Bacteria;p__OP11;c__OP11-3;o__;f__	0	0	0	0	0	0	0	0	0	0	0	0	0	0	0	0	0	0	0	0	0	0	0	0	0	0	0	0	0	8.79082e-05	0	0	0	0	0	0	0	0	0	0	0	0	0	0	0	0	0	0	0
k__Bacteria;p__OP11;c__OP11-4;o__;f__	0	0	0	0	0	0	0	0.00019595	0	0	0	0	0	0	0	0	0	0	0	0	0	0	0	0	0	0	0	0	0	0	0	0	0	0	0	0	0	0	0	0	0	0	0	0	0	0	0	0	0
k__Bacteria;p__OP8;c__OP8_2;o__;f__	0	0	0	0	0	0	0	0	0	0	0	0	0	0	0	0	0	0	0	0	0	0	0	0	0	0	0	0	0	0	0	0	0	0	0	0	2.97956e-05	0	0	0	0	0	0	0	0	0	0	0	0
k__Bacteria;p__Planctomycetes;c__Phycisphaerae;o__Phycisphaerales;f__	0	0	0	0	0	0	0	0	0	0	0	0	0	0	0	0	0	0	0	0	0	0	0	0	0	0	0	0	0	0	0	0	0	0	5.66219e-05	0	0	0	0	0	0	0	0	0.000287158	0	0	6.55308e-05	0	0
k__Bacteria;p__Planctomycetes;c__Phycisphaerae;o__S-70;f__	0	0	0	0	0	0	0	6.53168e-05	0	0	0	0	0	0	0	0	0	0	0	0	0	0	0	0	0	0	0	0	0	0	0	0	0	0	0	0	0	0	0	0	0	0	0	0	0	0	0	0	0
k__Bacteria;p__Planctomycetes;c__Phycisphaerae;o__WD2101;f__	0	0	0	0	0	0	0	0.00019595	0	0	0	0	0	0	0	1.39156e-05	0	0	0	0	0	0	0	0.000225205	0.000325186	0.00111421	0	0	0	0	0.000205708	0	0.000191874	0.000288032	7.54959e-05	0.000138052	0.000387343	0	4.45871e-05	0	0	0	0	0	0	0	0.000458716	0	0
k__Bacteria;p__Planctomycetes;c__Planctomycetia;o__B97;f__	0	0	0	0	0	0	0	0	0	0	0	0	0	0	0	0	0	0	0	0	0	0	0	0	0	0	0	0	0	0	0	0	0	0	0	0	0	0	0	0	0	0	0	0	0	0	0	0	0
k__Bacteria;p__Planctomycetes;c__Planctomycetia;o__Gemmatales;f__Gemmataceae	0	0.00218649	0	0	0	0	0	0.0011757	0	0	0.000200337	0	0	0	0	0	0	0	0	6.21736e-05	0	0	0	0.000495451	0.000650371	0.00097493	0	0	9.995e-05	0	0.000205708	0	0.000239843	0	0.000169866	0	0.000208569	0.000102727	0.000178348	0.000103252	0	0.000177347	0	0.00034459	0	0	0	0	0.00020516
k__Bacteria;p__Planctomycetes;c__Planctomycetia;o__Gemmatales;f__Isosphaeraceae	0	0.000670052	0	7.68551e-05	0.000863821	0	0	0.00209014	0.00012178	0.000329598	0.000280471	0	0	0	0	0	0	0	0	0	0	0	0	0.00270246	0.000921359	0.0047818	0	0.000562562	0	0.000263725	0.000462844	4.21283e-05	0.00143906	0.000432048	0.000415228	0.000552207	0.000804481	0.000308182	0.000490458	0.000619515	0.000108284	0.000591156	0.000109619	0	0	9.95471e-05	0	0	5.12899e-05
k__Bacteria;p__Planctomycetes;c__Planctomycetia;o__Pirellulales;f__Pirellulaceae	0	0.00172803	0	0	0.000304878	0	0	0.00228609	0	0	0	0	0	0	0	0	0	0	0	0	0	0	0	0	0	0	0.000308	0	0	0	0.000205708	0	9.59371e-05	0	0.000113244	0.00032212	0.000119182	0.000770456	0.000267523	0.000103252	0.000108284	0.000177347	0	0.000516885	0.000343879	0	0.000196592	8.79005e-05	0
k__Bacteria;p__Planctomycetes;c__Planctomycetia;o__Planctomycetales;f__Planctomycetaceae	0	0.00148117	0	0	0.000101626	0	0	0.00130634	0	0	0.000120202	0	0	0	0	0	0	0	0	0	0	0	0	0	0.000270988	0.000185701	0	0	0	0	0.000308563	4.21283e-05	0	0	7.54959e-05	0	0	0.000154091	0.000178348	0.000103252	0	0	0	0.000114863	0	0	0.00078637	0	0
k__Bacteria;p__Planctomycetes;c__vadinHA49;o__DH61;f__	0	0	0	0	0	0	0	0	0	0	0	0	0	0	0	0	0	0	0	0	0	0	0	0	0	0	0	0	0	0	0.000205708	0	4.79685e-05	0	0	0	0	0	0	0	0	0	0	0.000229727	0	0	0	0	0
k__Bacteria;p__Proteobacteria;c__Alphaproteobacteria;o__;f__	0	0.000211595	0	0	0	0	0	0.000522534	0	4.70854e-05	0.000841414	0	0	0	0	1.39156e-05	0	0	0	0	0	0	0	0.00045041	0.00151753	0.000789229	0	0.00107824	0	0	0.000411417	4.21283e-05	0.000239843	0.00408046	0.000339732	0	0.000327752	0.000205455	0.00120385	0.000103252	0	0	0	0	0	0	6.55308e-05	0	0
k__Bacteria;p__Proteobacteria;c__Alphaproteobacteria;o__BD7-3;f__	0	0	0	0	0	0	0	0	0	0.000141256	0	0	0	0	0	0	0	0	0	0	0	0	0	0	0	0.000278552	0	0	0	0	0	0	0.000383748	0	0	0	0	0.000462273	0	0	0	0	0	0	0	0	0	0	0
k__Bacteria;p__Proteobacteria;c__Alphaproteobacteria;o__Caulobacterales;f__Caulobacteraceae	0	0.00236282	0	0.00015371	0	0	3.21574e-05	0.00189419	0.00182671	0.0403993	0	4.05449e-05	0	0.000113284	0	0.000180902	0	0	0	0	0	0	0.000105213	0.0634177	0.0023305	0.00654596	0	0.000328161	0	0.000175816	0.00149139	8.42566e-05	0.00177484	0.00753684	0.000245362	0.000230086	0.00143019	0.002825	0.00477082	0.00227155	0	0.000118231	0.000219238	0.000804043	0.000859697	0.000149321	0.0008519	0	5.12899e-05
k__Bacteria;p__Proteobacteria;c__Alphaproteobacteria;o__Ellin329;f__	0	0	0	0	0	0	0	0.000261267	0	0	0	0	0	0	0	2.78311e-05	0	0	0	0	0	0	0	4.5041e-05	0.000433581	0.000928505	0	0	0	0	0.000154281	0	0.000719528	0	0.00018874	0	0.000208569	0	0	0	0	0	0	0	0	0.000149321	0	0	0
k__Bacteria;p__Proteobacteria;c__Alphaproteobacteria;o__RF32;f__	0	0	0	0	0	0	0	0	0	0	0.000160269	0	0	0	0	0	0	0	0	0	0	0	0	0	0	0	0	0	0	0	0	0	0	0	0	0	0	0	0	0	0	0	0	0	0	0	0	0	0
k__Bacteria;p__Proteobacteria;c__Alphaproteobacteria;o__Rhizobiales;f__	0	0.0028918	0	0	0	4.29019e-05	6.43149e-05	0.00326584	6.08902e-05	0.00117714	4.00673e-05	0	0	7.5523e-05	0	4.17467e-05	0	0	0	0	0	0	0	0.00045041	0.000379383	0.00213556	0	0.000562562	0	0.000175816	0.00107997	0.000168513	0.000383748	0	0.000641715	0	0.000238365	0.000821819	0.00191725	0.000103252	5.41419e-05	0	0	0	0.000386864	0.000298641	0.000196592	0	5.12899e-05
k__Bacteria;p__Proteobacteria;c__Alphaproteobacteria;o__Rhizobiales;f__Aurantimonadaceae	0	0	0	3.84275e-05	0	4.29019e-05	0	0.00019595	0	0	0	0	0	0	0	0	0	0	0	0	0	0	0	0	0.000162593	0	0	0	0	0	0	0	0	0	0	0	0.000238365	0	0	0	0	0	0	0	0	0	0.00078637	0	0
k__Bacteria;p__Proteobacteria;c__Alphaproteobacteria;o__Rhizobiales;f__Bartonellaceae	0	3.52659e-05	0	0	0	0	0	0	0	0	0	0	0	0	0	0	0	0	0	0	0	0	0	0	0	0	0	0	0	0	0	0	0	0	0	0	0	0	0	0	0	0	0	0	0	0	0	0	0
k__Bacteria;p__Proteobacteria;c__Alphaproteobacteria;o__Rhizobiales;f__Beijerinckiaceae	5.93085e-05	0.00225702	6.98202e-05	0.00015371	0.00121951	0.000214509	0	0.00516003	0.000730683	0.000470854	0.00108182	0	0	0	0	0	0	0	0	0	0	0	0	0.00261238	0.00108395	0.00311049	0.001309	0.00107824	0	0.000307679	0.00185138	0	0.00115124	0.00120013	0.000320858	4.60172e-05	0	0.000821819	0.000267523	0	0	0.000236463	0	0.000287158	0.000300894	0.000348415	6.55308e-05	0	5.12899e-05
k__Bacteria;p__Proteobacteria;c__Alphaproteobacteria;o__Rhizobiales;f__Bradyrhizobiaceae	0	0.0100508	3.49101e-05	3.84275e-05	0.000406504	0.000128706	0.00012863	0.0221424	0.000608902	0.000800452	0.00172289	4.05449e-05	4.44425e-05	0	0	2.78311e-05	0	0	0	0	0	0	5.26067e-05	0.00207189	0.0046068	0.00519963	0	0.00178144	0	0.000175816	0.00221137	8.42566e-05	0.00153499	0.0017762	0.00218938	4.60172e-05	0.000864072	0.000719092	0.000757981	0	0.000487277	0.000591156	0.000438476	0.0012635	0.000128955	0	0.000524246	4.39502e-05	0
k__Bacteria;p__Proteobacteria;c__Alphaproteobacteria;o__Rhizobiales;f__Brucellaceae	2.96542e-05	0.0647482	3.49101e-05	0.00388118	5.0813e-05	0.00334635	0.00141493	6.53168e-05	0	0.0282042	0	8.10898e-05	4.44425e-05	3.77615e-05	0	0	0	0	0	0.000248694	0	0	0	0.00166652	0.000596174	0.00097493	0	0.000468801	0.00069965	0	0	0	0	4.80054e-05	0	0	0.000148978	0	0.000267523	0.0021683	0	0.000354694	0	0	0.0136692	0	0.000458716	8.79005e-05	0.00015387
k__Bacteria;p__Proteobacteria;c__Alphaproteobacteria;o__Rhizobiales;f__Hyphomicrobiaceae	2.96542e-05	0.0100508	0	0.000268993	0.0011687	4.29019e-05	3.21574e-05	0.0160026	0.00115691	0.00536774	0.000881481	4.05449e-05	0	3.77615e-05	0	1.39156e-05	0	0	0	0	0.000143506	0	0	0.00405369	0.00298087	0.00561746	0.00154	0.000750082	0	0.000263725	0.00128568	8.42566e-05	0.0024464	0.00499256	0.00339732	4.60172e-05	0.00294976	0.00359546	0.00254147	0.00113578	0.0010287	0.000650272	0.000274048	0.00172295	0.000644773	0.000696829	0.000655308	4.39502e-05	0.00020516
k__Bacteria;p__Proteobacteria;c__Alphaproteobacteria;o__Rhizobiales;f__Methylobacteriaceae	2.96542e-05	0.000670052	0	3.84275e-05	0.000152439	4.29019e-05	3.21574e-05	0.00019595	0.00012178	9.41708e-05	0.000120202	0	0	0	5.74218e-05	0	0	0	0.000120948	0	0	0	0	0.00563012	0.00720828	0.00872795	0	0	4.9975e-05	0.000263725	0.00205708	4.21283e-05	0.0018228	0.00163218	0.000113244	0	0.000238365	0.001695	0.000267523	0	5.41419e-05	0.000118231	0.000164429	0.000459453	0.000300894	4.97735e-05	0.000327654	4.39502e-05	0.00010258
k__Bacteria;p__Proteobacteria;c__Alphaproteobacteria;o__Rhizobiales;f__Methylocystaceae	2.96542e-05	0.00169276	3.49101e-05	0.000192138	0.000355691	8.58038e-05	0	0.00744611	0.00109602	0.000753367	0.000280471	0	0	0	0	2.78311e-05	0	0	0	0	0	0	0	0.00310783	0.00536556	0.00334262	0.000385	0.000468801	0	0.000527449	0.00329133	8.42566e-05	0.00570826	4.80054e-05	0.00037748	0.000598224	0.000506525	0.00837228	0.000579633	0.000103252	0.000108284	5.91156e-05	5.48095e-05	0.0012635	8.59697e-05	0.00134389	0.00163827	8.79005e-05	0.00010258
k__Bacteria;p__Proteobacteria;c__Alphaproteobacteria;o__Rhizobiales;f__Phyllobacteriaceae	0	0.0332557	0	0.000845406	0.000406504	0.00158737	0.000353732	6.53168e-05	0	0.015444	0	8.10898e-05	8.88849e-05	0	0	5.56622e-05	0	0	0	0	0	0	0	0.000360328	0.000541976	0.000789229	0	0.00201585	0	4.39541e-05	0.000514271	0	0.000671559	0.00134415	9.43699e-05	0	0.0013706	0.000256819	0	0.00516262	0	5.91156e-05	0	0.000287158	0.0019773	0.000149321	6.55308e-05	0	0.00010258
k__Bacteria;p__Proteobacteria;c__Alphaproteobacteria;o__Rhizobiales;f__Rhizobiaceae	0	0.0016575	0	0.000230565	0.000101626	0.000600626	0	0.00182887	0.000426232	0.00178925	0.000200337	0.000121635	4.44425e-05	0.000113284	0.000114844	0	0.000232964	0	6.04741e-05	0	0	0	0	0.000360328	0.00352284	0.00389972	0	0.000515681	9.995e-05	0.000131862	0.00169709	0	0.00033578	0.00484854	0	0	0	0.00102727	0.00231853	0.00041301	0	0.000118231	0.000328857	0.000516885	0.000558803	0.000248868	0.00078637	0	0.00020516
k__Bacteria;p__Proteobacteria;c__Alphaproteobacteria;o__Rhizobiales;f__Rhodobiaceae	0	0	0	0	0	0	0	0	0	0	0	0	0	0	0	0	0	0	0	0	0	0	0	0	0	0	0	0	0	0	0	0	0	0	0	0	0.000119182	0	0	0	0	0	0	0	0	0	0	0	0
k__Bacteria;p__Proteobacteria;c__Alphaproteobacteria;o__Rhizobiales;f__Xanthobacteraceae	0	0.00440824	0	0	0	0	0	0.00267799	0	0.000141256	0	0	0	0	0	0	0	0	0	0	0	0	0	0	0	0	0	0	0	0	0	0	0	0	0	0	0	0	8.91742e-05	0	5.41419e-05	0	0	0.000114863	0	0	0	0	0
k__Bacteria;p__Proteobacteria;c__Alphaproteobacteria;o__Rhizobiales;Other	8.89627e-05	0.00705318	0	0.000576413	0.000152439	0.000514823	0.00025726	0.00561724	0.000304451	0.00706281	0.000560942	0	0	0.000113284	0	0	0	0	0	0	0	0	0	0.00288262	0.00151753	0.00222841	0	0.000234401	0	0.000439541	0.00143996	8.42566e-05	0.00134312	0.00249628	0.000943699	0.000276103	0.000834277	0.00041091	0.000401284	0.00144553	0	0.000532041	0.000328857	0	0.000601788	0.000447962	0.000196592	0	5.12899e-05
k__Bacteria;p__Proteobacteria;c__Alphaproteobacteria;o__Rhodobacterales;f__Hyphomonadaceae	0	0	0	0	0	0	0	0.00019595	0	0	0	0	0	0	0	6.95778e-05	0	0	0	0	0	0	0	0	0.000162593	0	0	0.000234401	0	0	0.000308563	0	4.79685e-05	0	5.66219e-05	0	0	0	8.91742e-05	0	0.000162426	0	5.48095e-05	0.000918907	0	0	0	0	0
k__Bacteria;p__Proteobacteria;c__Alphaproteobacteria;o__Rhodobacterales;f__Rhodobacteraceae	2.96542e-05	0.012731	0	0.000192138	0.000203252	0.000171608	0.000321574	0.0111039	6.08902e-05	0.0117714	0	0	4.44425e-05	0	0	0	0	0	0	0	0	0	5.26067e-05	0.00414377	0.000325186	0.00227484	0	0	0	0	0.000205708	4.21283e-05	0.000143906	0	0.000452975	0.000138052	0.000864072	0.00513637	0.0198413	0.00227155	0	0.000236463	0	0.000172295	0.00116059	4.97735e-05	0.00484928	0	0
k__Bacteria;p__Proteobacteria;c__Alphaproteobacteria;o__Rhodospirillales;f__	0	0	0	3.84275e-05	0	0	0	0.000653168	0	0	0	0	0	0	0	0	0	0	0	0	0	0	0	0	0	0	0	0	0	0	0	0	0	0	0	0	0	0	0	0	0	0	0	0	0	0	0	0	0
k__Bacteria;p__Proteobacteria;c__Alphaproteobacteria;o__Rhodospirillales;f__Acetobacteraceae	0	0.0014459	0	0	0	0	6.43149e-05	0.0165905	0.000487122	0.000188342	0.000240404	0	4.44425e-05	0	0	1.39156e-05	0	0	0	0	0	0	0	0.00441402	0.00823804	0.00877437	0.00385	0.00210961	0.0003998	0.000659312	0.00529699	8.42566e-05	0.0086823	0.00307234	0.00117019	0.000230086	0.00113223	0.00390364	0.000713394	0.000206505	0.000270709	5.91156e-05	0.000109619	0.000976338	0.000214924	0.000995471	0.000589777	0	0.00030774
k__Bacteria;p__Proteobacteria;c__Alphaproteobacteria;o__Rhodospirillales;f__Rhodospirillaceae	5.93085e-05	0.00271547	0	0	0.000101626	4.29019e-05	0	0.00437622	0	0.000235427	0.00044074	0	4.44425e-05	3.77615e-05	0	0.000166987	0	0	0	0	0	0	0	0.00139627	0.00135494	0.00343547	0	0	0	4.39541e-05	0.00138853	0	0.00110328	0	0.000717211	0	0.00220487	0.00698546	0.000222936	0	5.41419e-05	0	0.000438476	0.000918907	0	0	6.55308e-05	4.39502e-05	5.12899e-05
k__Bacteria;p__Proteobacteria;c__Alphaproteobacteria;o__Rickettsiales;f__	0	0	0.00013964	0	0	0	0	0	0.000182671	0	0	0	0	0	0	0	0	0	0	0	0	0	0	0	0	0.000835655	0	0	0	0	0.000411417	0	0.000143906	0	0	0	0	0.000205455	0	0	0	0	0	0	0	0	0	4.39502e-05	0
k__Bacteria;p__Proteobacteria;c__Alphaproteobacteria;o__Rickettsiales;f__Anaplasmataceae	0	0	0	0	0	0	0	0	0	0	0	0	0	0	0	0	0	0	0	0	0	0	0	0	0	0	0	0	0	0	0	0	0	0	0	0	0	0	0	0	0	0	0	0	0	0	0	0	0
k__Bacteria;p__Proteobacteria;c__Alphaproteobacteria;o__Rickettsiales;f__mitochondria	0	3.52659e-05	0	0	0	0	0	6.53168e-05	0	0	0.000120202	0	0	0	0	0	0	0	0	0	0	0	0	0.000180164	5.41976e-05	0	0	0	0	0	0.000411417	0	0	0.000336038	0	0	0	0	0	0	0	0	0	0	0	0	0	0	0
k__Bacteria;p__Proteobacteria;c__Alphaproteobacteria;o__Rickettsiales;f__Rickettsiaceae	0	0	0	0	0	0	0	0	0	0	0	0	0	0	0	0	0	0	0	0	0	0	0	0	0	0	0	0	0	0	0	0	4.79685e-05	0	0	0	0	0	0	0	0	0	0	0	0	9.95471e-05	0	0	0
k__Bacteria;p__Proteobacteria;c__Alphaproteobacteria;o__Sphingomonadales;f__	0	0	0	0	0	0	0	0.000130634	0	0	0	0	0	0	0	0	0	0	0	0	0	0	0	0	0	0	0	0	0	0	0	0	4.79685e-05	0	0	0	0.000446934	0	0.000133761	0	0	5.91156e-05	0	0	0	0.000149321	0	0	0
k__Bacteria;p__Proteobacteria;c__Alphaproteobacteria;o__Sphingomonadales;f__Erythrobacteraceae	0	0.000246861	0	0	0	0	0	0.00111039	0	0	0	0	0	0	0	1.39156e-05	0	0	0	0	0	0	0	0.000540492	0.00113815	0.00236769	0	0	0	0	0	0	0.000191874	0	0	0	0	0.00154091	0.00124844	0	0.000108284	0	0	0	4.29849e-05	0	0.000327654	0	5.12899e-05
k__Bacteria;p__Proteobacteria;c__Alphaproteobacteria;o__Sphingomonadales;f__Sphingomonadaceae	8.89627e-05	0.00416138	0.00013964	0.000230565	0.000762195	0.000257411	0.00012863	0.0342913	0.000913353	0.000659196	8.01346e-05	4.05449e-05	0	0.000151046	5.74218e-05	0.000194818	0	6.56082e-05	0.000120948	0	0	0	0	0.0227457	0.0296461	0.0413185	0.002233	0.00876658	0.000949525	0.00096699	0.00899974	8.42566e-05	0.0042692	0.00916903	0.00177415	0.00151857	0.00208569	0.00816683	0.00396825	0.000206505	0.000108284	0.00106408	0.000438476	0.00120606	0.000687758	0.00109502	0.00452163	0.000131851	0.00138483
k__Bacteria;p__Proteobacteria;c__Alphaproteobacteria;o__Sphingomonadales;Other	0	3.52659e-05	0	0	0	0	0	0.000653168	6.08902e-05	0.000188342	0	0	0	0	0	1.39156e-05	0	0	0	0	0	0	0	0.000180164	0.000704569	0.000835655	0.000308	0	0	0	0.00035999	0	0.000479685	0.000528059	3.7748e-05	0.000138052	0	0.000924547	0	0	0	0	0	0	4.29849e-05	0	0.000131062	4.39502e-05	0.00015387
k__Bacteria;p__Proteobacteria;c__Alphaproteobacteria;Other;Other	0	7.05318e-05	0	0	5.0813e-05	8.58038e-05	0	0.00019595	0	4.70854e-05	0.000200337	0	0	0	0.000172265	1.39156e-05	0	0	0	0	0	0	0	0.000225205	0.000487778	0.00106778	0	0	0	0	0.000102854	0	0	0	3.7748e-05	4.60172e-05	0	5.13637e-05	4.45871e-05	0	5.41419e-05	0	0	0	0	0	0	0	0
k__Bacteria;p__Proteobacteria;c__Betaproteobacteria;o__;f__	0	0	0	0	0	0	0	0	0	0	0	0	0	0	0	0	0	0	0	0	0	0	0	0	0	0.000139276	0	0	0	0	0.000308563	0	0	0	0.000169866	0	0.000297956	5.13637e-05	0	0	0	0	0	0.000114863	0	0	6.55308e-05	0	0
k__Bacteria;p__Proteobacteria;c__Betaproteobacteria;o__A21b;f__EB1003	0	0	0	0	0	0	0	0	0.00012178	0	0	0	0	0	0	0	0	0	0	0	0	0	0	0	0	0	0	0	0	0	0	0	0	0	0.000226488	0	0	0.000102727	0	0	5.41419e-05	0	0	0	0	0	0	0	0
k__Bacteria;p__Proteobacteria;c__Betaproteobacteria;o__ASSO-13;f__	0	0	0	0	0	0	0	0	0	0	0	0	0	0	0	0	0	0	0	0	0	0	0	0	0	0	0	0	0	0	0	0	0	0	0	0	0	0	0	0	0	0	0	0	0	0	0	0	0
k__Bacteria;p__Proteobacteria;c__Betaproteobacteria;o__Burkholderiales;f__	0	7.05318e-05	0	0	0	0	0	0.00019595	0	0.000235427	0	0	0	0	0	0	0	0	0	0	0	0	0	0.000315287	0	0.000557103	0	0	4.9975e-05	0	0	0	0	0	0	0	0	0	0.000490458	0	0	0	0	0	0	0	0	0	0
k__Bacteria;p__Proteobacteria;c__Betaproteobacteria;o__Burkholderiales;f__Alcaligenaceae	0	7.05318e-05	3.49101e-05	0.000115283	0	4.29019e-05	0.00250828	0.00150229	0.000304451	0.00183633	0	0	0.000844407	0	0.000516796	0	0.000465929	0.00150899	0.000544267	0	0.000143506	9.86631e-05	0.00015782	0.00414377	0.00135494	0.000557103	0	4.68801e-05	4.9975e-05	0	0.000411417	4.21283e-05	0.00033578	0.000528059	0.000113244	0.000276103	0.000238365	0	0.000356697	0.00041301	0	0.000177347	0.000274048	0	0.000515818	0	0.000458716	0	0
k__Bacteria;p__Proteobacteria;c__Betaproteobacteria;o__Burkholderiales;f__Burkholderiaceae	0	0	0	0	0	0	0	0.00248204	0.00012178	0	0	0	0	0	0	0	0	0.00072169	0.000120948	0.000932604	0.00052619	0.000345321	0.000736493	0.000270246	0.000975557	0.00292479	0.000385	0	4.9975e-05	8.79082e-05	0.000102854	0.000126385	0.00580419	0.00158418	1.8874e-05	0.00115043	0.000595912	0.000205455	0	0	0.000108284	5.91156e-05	0	0.000861475	0	0.000199094	0	0	5.12899e-05
k__Bacteria;p__Proteobacteria;c__Betaproteobacteria;o__Burkholderiales;f__Comamonadaceae	8.89627e-05	0.00186909	0	0	0.000304878	0	3.21574e-05	0.00365774	6.08902e-05	0.00687447	0	0	0	0	0	8.34934e-05	0	0	6.04741e-05	0.00174086	0.000908873	9.86631e-05	0.000368247	0.00382848	0.0044442	0.0100743	0.000847001	0.00257841	4.9975e-05	0.000175816	0.0011314	0	0.00187077	0.00489655	0.000547345	0.000184069	0.00184733	0.00801274	0.0672374	0.00598864	0.000324851	0.0011232	0.000438476	0.000861475	8.59697e-05	0	0.0017038	0.000439502	0.00020516
k__Bacteria;p__Proteobacteria;c__Betaproteobacteria;o__Burkholderiales;f__Oxalobacteraceae	2.96542e-05	0	0	7.68551e-05	0	0.000214509	6.43149e-05	6.53168e-05	0.00012178	0.00117714	0	0	4.44425e-05	3.77615e-05	0	1.39156e-05	0	0	0	0	0	0	0	0.0080173	0.00189692	0.0042247	0.000231	0.00285969	0	0	0.000874261	0	0.000719528	0.00921703	0	0	0.000387343	0.00703683	0.00133761	0.000309757	5.41419e-05	0	0.000548095	0.0023547	0	0.000199094	0.000720839	0	0.00015387
k__Bacteria;p__Proteobacteria;c__Betaproteobacteria;o__Burkholderiales;Other	0	0	0	0	0	0	6.43149e-05	0.000587851	0	4.70854e-05	0	0	0	0	0	1.39156e-05	0	0	0	0	0	0	0	0.000135123	0	0	0	0	0	0	5.14271e-05	0	0	4.80054e-05	0	0	0	5.13637e-05	8.91742e-05	0	0	0	5.48095e-05	0	0	0	0	0	0
k__Bacteria;p__Proteobacteria;c__Betaproteobacteria;o__Ellin6067;f__	0	0	0	0	0	0	0	0	0	0	0	0	0	0	0	0	0	0	0	0	0	0	0	0.000315287	0	0.000324977	0	0	0	0	0	0	0	0.000336038	0.000150992	0	0.00026816	0	0	0	5.41419e-05	0	0	5.74317e-05	0	0	0	0	0
k__Bacteria;p__Proteobacteria;c__Betaproteobacteria;o__Gallionellales;f__Gallionellaceae	0	0	0	0	0	0	3.21574e-05	0	0	0	0	0	0	0	0	0	0	0	0	0	0	0	0	0	0	0	0	0	0	0	0	0	0	0	3.7748e-05	0	5.95912e-05	0.000205455	0	0	0	0	0	0	0	0	0	0	0
k__Bacteria;p__Proteobacteria;c__Betaproteobacteria;o__Hydrogenophilales;f__Hydrogenophilaceae	0	0	0	0	0	0	0	0	0	0	0	0	0	0	0	0	0	0	0	0	0	0	0	0	0	0	0	0	0	0	0	0	0	0	0	4.60172e-05	0	0	0	0	0	0	0	0	0	0	0	0	0
k__Bacteria;p__Proteobacteria;c__Betaproteobacteria;o__Methylophilales;f__Methylophilaceae	0	0	0	0	0.000304878	0	0	0	0	0	0	0	0	0	0	0	0	0	0	0	0	0	0	0	0.00021679	0.000232126	0	0	0	0	0	0	0	0	0.000113244	0	0.000119182	0	0.000222936	0	0	0	0	0	0	0	6.55308e-05	0	0
k__Bacteria;p__Proteobacteria;c__Betaproteobacteria;o__MND1;f__	0	0	0	0	0	0	0	0	0	0	0	0	0	0	0	1.39156e-05	0	0	0	0	0	0	0	4.5041e-05	0	0	0	0	0	0	0	0	0	0.000480054	0	0	0	0	0	0	5.41419e-05	0	0	0	0	0	0	0	0
k__Bacteria;p__Proteobacteria;c__Betaproteobacteria;o__Neisseriales;f__Neisseriaceae	0.000652393	0.000282127	0	0.00015371	0	4.29019e-05	0.000192945	0.00209014	6.08902e-05	0.00442603	0	0	4.44425e-05	7.5523e-05	0	0	0	0.104907	0.208031	0.0138025	0.0237742	0.0188447	0.0618128	0.00162148	0.00357704	0.022052	0.020251	0.00459425	0.0007996	0.000263725	0.00509128	0	0.029021	0.0111853	0.00105694	0.00740877	0.0081044	0.0159227	4.45871e-05	0.000103252	0.00157011	0.00396075	0.000876953	0.0226281	0.000687758	0.00925788	0.000655308	0.000351602	0.00025645
k__Bacteria;p__Proteobacteria;c__Betaproteobacteria;o__Nitrosomonadales;f__Nitrosomonadaceae	0	0	0	0	0	0	0	0	0	0	0	0	0	0	0	0	0	0	0	0	0	0	0	4.5041e-05	0.00021679	0	0	0	0	0	0.00035999	0	0	0	0	0	0	0.000154091	0	0	0	0	0	0	0	0	0	0	0
k__Bacteria;p__Proteobacteria;c__Betaproteobacteria;o__Procabacteriales;f__Procabacteriaceae	0	0	0	0	0	0	0	0	0	0	0	0	0	0	0	0	0	0	0	0	0	0	0	0	0	0	0	0	0	0	0	0	4.79685e-05	0	0	0	0	0	0	0	0	0	0	0	0	0	0	0	0
k__Bacteria;p__Proteobacteria;c__Betaproteobacteria;o__Rhodocyclales;f__Rhodocyclaceae	0	0.00017633	0	0	0.000254065	4.29019e-05	0	6.53168e-05	0	0	0	0	0	0	0	0	0	0	0	0	0	0	0	0.00117107	0.000379383	0.00167131	0	9.37603e-05	0	0	0	0	0	0	7.54959e-05	0.000184069	0.000119182	0.0188505	0.000847155	0.000103252	0	0	0	0	0	0	0.000262123	0	0
k__Bacteria;p__Proteobacteria;c__Betaproteobacteria;o__SBla14;f__	0	0	0	0	0	0	0	0	0	0	0	0	0	0	0	0	0	0	0	0	0	0	0	0	0	0	0	0	0	0	0	0	0	0	0	0	0	0	0	0	0	5.91156e-05	0	0	0	0	0	0	0
k__Bacteria;p__Proteobacteria;c__Betaproteobacteria;o__SC-I-84;f__	0	0.000670052	0	0	0	0	0	0.000979752	0	0	0	0	0	0	0	1.39156e-05	0	0	0	0	0	0	0	9.0082e-05	0	4.64253e-05	0	0	0	0	0.000102854	0	0.000143906	0.000576065	0.000207614	0	0	5.13637e-05	0	0.00041301	0	0	0	5.74317e-05	0	0	0	0	5.12899e-05
k__Bacteria;p__Proteobacteria;c__Betaproteobacteria;Other;Other	0	0	0	3.84275e-05	5.0813e-05	0	0	0	0	0.000188342	0	0	0	0	0	1.39156e-05	0	0	0	0	0	0	0	0.000225205	0	0.000278552	0	0	0	0	0.000154281	0	0	0	0	0	0	5.13637e-05	8.91742e-05	0	0	0	0	0	0	0	0	0	0
k__Bacteria;p__Proteobacteria;c__Deltaproteobacteria;o__;f__	0	3.52659e-05	0	0	0	0	0	0	0	0	0	0	0	0	0	0	0	0	0	0	0	0	0	0	0	0	0	0	0	8.79082e-05	0.000154281	0	0	0	0	0	0	0	0	0	0	0	0	0	0	0	0	0	0
k__Bacteria;p__Proteobacteria;c__Deltaproteobacteria;o__Bdellovibrionales;f__Bacteriovoracaceae	0	0	0	0	0	0	0	0	0	0	0	0	0	0	0	0	0	0	0	0	0	0	0	0	5.41976e-05	0	0	0	0	0	5.14271e-05	0	0	0	0	0	0	0	0	0	0	0	0	5.74317e-05	0	0	0	0	0
k__Bacteria;p__Proteobacteria;c__Deltaproteobacteria;o__Bdellovibrionales;f__Bdellovibrionaceae	0	7.05318e-05	0	7.68551e-05	0	0	0	0	0	4.70854e-05	0	0	0	0	0	1.39156e-05	0	0	0	0	0	0	0	0.000495451	0.000812964	0.000696379	0	0	0	0	0.000308563	0	0.000239843	0	0	0	0	0	0.00120385	0	0	0	0	0	4.29849e-05	0	0.000327654	0	0
k__Bacteria;p__Proteobacteria;c__Deltaproteobacteria;o__Desulfobacterales;f__Desulfobacteraceae	0	0	0	0	0	0	0	0.000914435	0	0	0	0	0	0	0	0	0	0	0	0	0	0	0	0	0	0	0	0	0	0	0	0	0	0	0	0	0	0.000154091	0	0	0	0	0	0	0	0	0	0	0
k__Bacteria;p__Proteobacteria;c__Deltaproteobacteria;o__Desulfobacterales;f__Desulfobulbaceae	0	0.000211595	0	0	0	0	6.43149e-05	0.000587851	0	0	0	0	0	0	0	0	0	0	0	0	0	0	0	0	0	0	0	0	0	0	0	0	0	0	0.000113244	0	0	5.13637e-05	0	0	0	0	0	0	0	0	0.000131062	0	0
k__Bacteria;p__Proteobacteria;c__Deltaproteobacteria;o__Desulfovibrionales;f__Desulfomicrobiaceae	0	0	0	0	0	0	0	0	0	0	0	0	0	0	0	0	0	6.56082e-05	0	0	0.000191342	0.000147995	0.000105213	0	0	0	0	0	0	0	0	0	0.000191874	0	0	0	0	0	0	0	0	0	0	0	0	0	0	0	0
k__Bacteria;p__Proteobacteria;c__Deltaproteobacteria;o__Desulfovibrionales;f__Desulfovibrionaceae	0	0	0	0	0	0	0	6.53168e-05	0	0.000141256	0.000240404	0	0	0	0	0	0.00104834	0	0	0	0	0	0	4.5041e-05	0	0	0	0	0	0	0	0	0	0	0	0.000184069	0	0.00123273	0	0	0	0	0	0	0	4.97735e-05	0	0	0
k__Bacteria;p__Proteobacteria;c__Deltaproteobacteria;o__Desulfuromonadales;f__Desulfuromonadaceae	0	0	0	0	0	0	0	0.000130634	0	0	0	0	0	0	0	0	0	0	0	0	0	0	0	0	0	0	0	0	0	0	0	0	0	0	0	0	0	0	0	0	0	0	0	0	0	0	0	0	0
k__Bacteria;p__Proteobacteria;c__Deltaproteobacteria;o__Desulfuromonadales;f__Geobacteraceae	0	0	0	0	0.000101626	0	0	0.00019595	0	0	0	0	0	0	0	0	0	0	0	0	0	0	0	0	0.000108395	0	0	0.000843842	0	0	0	0	0	0	1.8874e-05	0	2.97956e-05	0.000873183	0	0	0	0	0	0	0	0	0.000131062	0	0
k__Bacteria;p__Proteobacteria;c__Deltaproteobacteria;o__Desulfuromonadales;f__Pelobacteraceae	0	0	0	0	0	0	0	0	0	0	0	0	0	0	0	0	0	0	0	0	0	0	0	0	0	0	0	0	0	0	0	0	0	0	0	0	0	5.13637e-05	0	0	0	0	0	0	0	0	0	0	0
k__Bacteria;p__Proteobacteria;c__Deltaproteobacteria;o__Desulfuromonadales;Other	0	0	0	0	0	0	0	0	0	0	0	0	0	0	0	0	0	0	0	0	0	0	0	0	0	0	0	4.68801e-05	0	0	0	0	0	0	0	0	0	0.000154091	0	0	0	0	0	0	0	0	0	0	0
k__Bacteria;p__Proteobacteria;c__Deltaproteobacteria;o__FAC87;f__	0	0	0	0	0	0	0	0	0	0	0	0	0	0	0	0	0	0	0	0	0	0	0	0	0	4.64253e-05	0	0	0	0	0	0	0	0	3.7748e-05	0	0	0	0	0	0	0	0	0	0	0	0	0	0
k__Bacteria;p__Proteobacteria;c__Deltaproteobacteria;o__GMD14H09;f__	0	0	0	0	0	0	0	0.000326584	0	0	0	0	0	0	0	0	0	0	0	0	0	0	0	0	0	0	0	0	0	0	0	0	0	0	0	0	0	0	0	0	0	0	0	0	0	0	0	0	0
k__Bacteria;p__Proteobacteria;c__Deltaproteobacteria;o__MIZ46;f__	0	3.52659e-05	0	0	0	0	0	6.53168e-05	0	0	0	0	0	0	0	0	0	0	0	0	0	0	0	9.0082e-05	0	0.000464253	0	0	0	0	0	0	0	0	0	0	0	0.000154091	0	0	0	0	0	0	0	0	0	0	0
k__Bacteria;p__Proteobacteria;c__Deltaproteobacteria;o__Myxococcales;f__	0	0.00017633	0	0	0	0	0	0.00019595	0	0	0	0	0	0	0	4.17467e-05	0	0	0	0	0	0	0	0.000360328	0.000975557	0.000649954	0	0.000187521	0	0	0.000308563	0	0.000239843	0.000384043	0.000226488	0	0.000297956	0.000102727	8.91742e-05	0	0	0.000118231	0	5.74317e-05	8.59697e-05	0	6.55308e-05	0	0
k__Bacteria;p__Proteobacteria;c__Deltaproteobacteria;o__Myxococcales;f__0319-6G20	0	0	0	0	0	0	0	0	0	0	0	0	0	0	0	0	0	0	0	0	0	0	0	0	0	0.000417827	0	0	0	0	0	0	0	0	0	0	0	0	0	0	0	0	0	0	0	0	0	0	0
k__Bacteria;p__Proteobacteria;c__Deltaproteobacteria;o__Myxococcales;f__Cystobacterineae	0	0	0	0	0	0	0	0.000130634	0	0	4.00673e-05	0	0	0	0	0	0	0	0	0	0	0	0	0	5.41976e-05	0	0	0	0	0	0	0	0	0	0	0	8.93868e-05	0.000256819	0	0	0	0	0	0	0	0	0	0	0
k__Bacteria;p__Proteobacteria;c__Deltaproteobacteria;o__Myxococcales;f__Haliangiaceae	0	0	0	0	0	0	0	0	0	0	0	0	0	0	0	0	0	0	0	0	0	0	0	0.000180164	0.00021679	0.000139276	0	0.000187521	0	0	0	0	0.00033578	0.000384043	0	4.60172e-05	0	0.000205455	0	0	0	0	0	0	0	0	0	0	0
k__Bacteria;p__Proteobacteria;c__Deltaproteobacteria;o__Myxococcales;f__Myxococcaceae	0	0	0	0	0	0	0	0.000130634	0	0	0	0	0	0	0	0	0	0	0	0	0	0	0	0.000135123	0	0.000835655	0	0	9.995e-05	0	0	0	0.000143906	0	0.000150992	0	0.000178774	0.000154091	0	0	0	0	0	0	0	0	0	0	0
k__Bacteria;p__Proteobacteria;c__Deltaproteobacteria;o__Myxococcales;f__Nannocystaceae	0	0	0	0	0	0	0	0	0	0	0	0	0	0	0	0	0	0	0	0	0	0	0	0	0	0.000185701	0	0	0	0	0	0	0	0	0	0	0	0	0	0	0	0	0	0	0	0	0.000327654	0	0
k__Bacteria;p__Proteobacteria;c__Deltaproteobacteria;o__Myxococcales;f__OM27	0	0	0	0	0	0	0	0	0	0	0	0	0	0	0	0	0	0	0	0	0	0	0	0	0	0.000185701	0	0	0	0	0	0	0	0	0	0	0	0	0	0	0	0	0	0	0	0	0	0	0
k__Bacteria;p__Proteobacteria;c__Deltaproteobacteria;o__Myxococcales;f__Polyangiaceae	0	0	0	0	0	0	0	0	0	0	0	0	0	0	0	0	0	0	0	0	0	0	0	0	0.000433581	0.000139276	0	0	0	0	0	0	0	0	3.7748e-05	0	0	0	4.45871e-05	0	0	0	0	0	0	0	0	0	0
k__Bacteria;p__Proteobacteria;c__Deltaproteobacteria;o__Myxococcales;Other	0	0	0	0	0	0	0	0	0	0	0	0	0	0	0	0	0	0	0	0	0	0	0	0	0	0	0	0	0	0	0	0	0	0	0	0	0	0	0	0	0	0	0	0	0	0	0	0	0
k__Bacteria;p__Proteobacteria;c__Deltaproteobacteria;o__Spirobacillales;f__	0	7.05318e-05	0	0	0	0	0	0	0	0	0	0	0	0	0	0	0	0	0	0	0	0	0	0	0.000108395	0.000417827	0	0	0	0	0	4.21283e-05	4.79685e-05	0	0	0	0	0.000359546	0	0	0	0	0	0	0	0	0.000196592	0	0
k__Bacteria;p__Proteobacteria;c__Deltaproteobacteria;o__Sva0853;f__JTB36	0	0	0	0	0	0	0	0	0	0	0	0	0	0	0	0	0	0	0	0	0	0	0	0	0	0	0	0	0	0	0.000154281	0	0	0	0	0	0	0	0	0	0	0	0	0	0	0	0	0	0
k__Bacteria;p__Proteobacteria;c__Deltaproteobacteria;o__Syntrophobacterales;f__Syntrophaceae	0	0.000211595	0	0	0	0	0	0.00150229	0	0	0	0	0	0	0	0	0	0	0	0	0	0	0	0	0	0	0	0	0	0	0	0	0	0	0	4.60172e-05	0	0	0	0	0	0	0	0	0	0.000149321	0	0	0
k__Bacteria;p__Proteobacteria;c__Deltaproteobacteria;o__Syntrophobacterales;f__Syntrophobacteraceae	0	0.000105798	0	0	0	0	0	0	0	0	8.01346e-05	0	0	0	0	0	0	0	0	0	0	0	0	0	0	9.28505e-05	0	0	0	0	0	0	0	0	0.000169866	0	0	0	0	0	0	0	0	0	0	0	0	0	0
k__Bacteria;p__Proteobacteria;c__Deltaproteobacteria;Other;Other	0	0	0	0	0	0	0	0	0	0	0	0	0	0	0	0	0	0	0	0	0	0	0	0	0	0	0	0	0	0	0	0	0	0	0	0	0	0.000359546	0	0	0	0	0	0	0	0	0	0	0
k__Bacteria;p__Proteobacteria;c__Epsilonproteobacteria;o__Campylobacterales;f__	2.96542e-05	0	0	7.68551e-05	0	0	0	0	0	0	0	0	0	0	0	0	0	0	0	0	0	0	0	0	0	0	0	0	0	0	0	0	0	0	0	0	0	0	0	0	0	0	0	0	0	0	0	0	0
k__Bacteria;p__Proteobacteria;c__Epsilonproteobacteria;o__Campylobacterales;f__Campylobacteraceae	0.000118617	0.00017633	6.98202e-05	0.00330477	0	0.00317474	0	0.00222077	0.00596724	0.00127131	0	0.00024327	0.000266655	0	0.00516796	0.00012524	0.00151427	0.00282115	0.000181422	6.21736e-05	0.00129156	0.000986631	0.00220948	0.00117107	0.00124654	0.00232126	0.002464	0	0	0.000219771	0.00899974	0.00139023	0.012136	0.00172819	0.000528471	0.000690258	0.00026816	0.00107864	0	0.00113578	5.41419e-05	0	0.00104138	5.74317e-05	0.0107032	0.000547509	0.000589777	0	0.00010258
k__Bacteria;p__Proteobacteria;c__Epsilonproteobacteria;o__Campylobacterales;f__Helicobacteraceae	0.00136409	0.0032092	0.000523652	0.000845406	0.00172764	0.00111545	6.43149e-05	0.0190072	0.0375084	0.000988794	0.00104175	0.000648719	0.000133327	3.77615e-05	5.74218e-05	0.00353455	0.00629004	0.000918515	0	0	0.00358766	0.00226925	0.00736493	0.0106747	0.0022221	0.010585	0	0.000421921	0	0.00096699	0.00293134	0.00075831	0.00532451	0.000384043	0	0.0010584	0	0.00333864	0	0	0	0	0.00295971	0	0.0149157	0.00283709	0.00301442	0	0
k__Bacteria;p__Proteobacteria;c__Epsilonproteobacteria;o__Campylobacterales;Other	0	0	0	0	0	0	0	0	0.000487122	0	0	0	0	0	0	0	0	0	0	0	0	0	0	0	0	0.000139276	0	0	0	0	0	0	0	0	0	0	0	0	0	0	0	0	0	0	0	4.97735e-05	0	0	0
k__Bacteria;p__Proteobacteria;c__Gammaproteobacteria;o__;f__	0	0	0	0	0	0	3.21574e-05	0	0	0	0	0	0	0	0	0	0	0	0	0	0	0	0	0	5.41976e-05	0.000185701	0	0	0	0	0	0	0	0	0.000132118	0	0	0	0	0.000103252	0	0	0	0	0	0	0	0	0.00010258
k__Bacteria;p__Proteobacteria;c__Gammaproteobacteria;o__Acidithiobacillales;f__Acidithiobacillaceae	0	0	0	0	0	0	0	0.00019595	0	0	0	0	0	0	0	0	0	0	0	0	0	0	0	0	0	0	0	0	0	0	0	0	0	0	0	0	0	0	0	0	0	0	0	0	0	0	0	0	0
k__Bacteria;p__Proteobacteria;c__Gammaproteobacteria;o__Aeromonadales;f__	0	0	0	0	0	0	0.00025726	0	0	0	0	0	0	0	0	0	0	0	0	0	0	0	0	0	0	0	0	0	0	0	0	0	0	0	0	0	0	0	0	0	0	0	0	0	0	0	0	0	0
k__Bacteria;p__Proteobacteria;c__Gammaproteobacteria;o__Aeromonadales;f__Aeromonadaceae	0	0.000282127	3.49101e-05	0.000960689	0	0.00068643	0.000546677	0	6.08902e-05	0.00470854	0	0	0.00111106	0.000830753	0.000114844	0.000848849	0.000232964	0	0	0	0	0	5.26067e-05	0	0.000325186	4.64253e-05	7.70001e-05	0.000187521	4.9975e-05	4.39541e-05	0.00035999	0.00025277	0.000143906	0	0	4.60172e-05	5.95912e-05	0.000565001	0.000356697	0	0	0	0.00241162	0.000229727	0.000171939	0	0.000262123	0	0
k__Bacteria;p__Proteobacteria;c__Gammaproteobacteria;o__Aeromonadales;f__Succinivibrionaceae	5.93085e-05	0	0	0	0	0	0	0	0	0	0	0	0	0	0	0	0	0	0	0	0	0	0	0	0	0	0	0	0	0	0	0	0	0	0	0	0	0	0	0	0	0	0	0	0	0	0	0	0
k__Bacteria;p__Proteobacteria;c__Gammaproteobacteria;o__Alteromonadales;f__	0	0	0	0	0	0	3.21574e-05	0	0	0	0	0	0	0	0	0	0	0	0	0	0	0	0	0	0	0	0	0	0	0	0	0	0	0	0	0	0	0	0	0	0	0	0	0	0	0	0	0	0
k__Bacteria;p__Proteobacteria;c__Gammaproteobacteria;o__Alteromonadales;f__[Chromatiaceae]	0	0	0	0	0	0	0	0	0	0	0	0	0	0	0	0	0	6.56082e-05	0	0	0	0	0	0.000180164	0	0	0	0	0	0	0	0	0	0	0	0	0	0	0	0	0	0	0	0	0	0	0	0	0
k__Bacteria;p__Proteobacteria;c__Gammaproteobacteria;o__Alteromonadales;f__125ds10	0	0	0	0	0	0	0	0.000130634	0	0	0	0	0	0	0	0	0	0	0	0	0	0	0	0	0	0	0	0	0	0	0	0	0	0	0	0	0	0	0	0	0	0	0	0	0	0	0	0	0
k__Bacteria;p__Proteobacteria;c__Gammaproteobacteria;o__Alteromonadales;f__211ds20	0	0	0	0	0	0	0	0.000130634	0	0	0	0	0	0	0	0	0	0	0	0	0	0	0	0	0	0.000278552	0	0	0	0	0	0	0	0	0	0	0	0	0	0	0	0	0	0	0	0	0	0	0
k__Bacteria;p__Proteobacteria;c__Gammaproteobacteria;o__Alteromonadales;f__Alteromonadaceae	0	0	0	0	0	0	0	0	0	0	0	0	0	7.5523e-05	0	0	0	0	0	0	0	0	0	0	0	9.28505e-05	0	0	0	4.39541e-05	0	0	4.79685e-05	0	0	0	2.97956e-05	0	4.45871e-05	0.000619515	0	0	0	0	0	0	0.000131062	4.39502e-05	0
k__Bacteria;p__Proteobacteria;c__Gammaproteobacteria;o__Alteromonadales;f__HTCC2188	0	0	0	0	0	0	0	0	0	0	0	0	0	3.77615e-05	0	0	0	0	0	0	0	0	0	0	0	0	0	0	0	0	0	0	0	0	0	0	0	0	0	0	0	0	0	0	0	0	0	4.39502e-05	0
k__Bacteria;p__Proteobacteria;c__Gammaproteobacteria;o__Alteromonadales;f__OM60	0	0	0	0	0	0	0	0.000261267	0	0	0	0	0	0	0	0	0	0	0	0	0	0	0	0	5.41976e-05	0	0	0	0	0	0	0	0	0	0	0	0.000148978	0	0	0	0	0	0	0	0	0	0	0	0
k__Bacteria;p__Proteobacteria;c__Gammaproteobacteria;o__Alteromonadales;f__Shewanellaceae	5.93085e-05	3.52659e-05	0	0	0.000101626	0	0	6.53168e-05	0.000182671	9.41708e-05	0	0	0	0	0	0	0	0	0	0	0	0	0	0	0	0	0.002156	0	0.000149925	0	0	0	0	0	0	0	0	0	0	0	0	0.000118231	0.00361743	0	0	0.000348415	0	0	0
k__Bacteria;p__Proteobacteria;c__Gammaproteobacteria;o__Alteromonadales;Other	0	0	0	0	0	0	0	0	0	4.70854e-05	0	0	0	0	0	0	0	0	0	0	0	0	0	0	0	0	0	0	0	4.39541e-05	0	0	0	0	0	0	0	0	0	0	0	0	0.000602905	0	0	0	0	0	0
k__Bacteria;p__Proteobacteria;c__Gammaproteobacteria;o__Cardiobacteriales;f__Cardiobacteriaceae	0	0	0	0	0	0	0	0.000522534	0	0	0	0	0	0	0	0	0	0	0.000241896	0.00087043	0.00205692	0.000493316	0.00063128	0.000225205	0	0.000742804	0.000385	0	0	0	0	0	0.00225452	0	5.66219e-05	4.60172e-05	2.97956e-05	0.000308182	0	0	0.000108284	0	0	0.000402022	0	0	6.55308e-05	0	0
k__Bacteria;p__Proteobacteria;c__Gammaproteobacteria;o__Chromatiales;f__	0	0	0	0	0	0	0	0.00019595	0	0	0	0	0	0	0	0	0	0	0	0	0	0	0	0	0	0	0	0	0	0	0	0	0	0	0	0	0	0	0	0	0	0	0	0	0	0	0	0	0
k__Bacteria;p__Proteobacteria;c__Gammaproteobacteria;o__Chromatiales;f__Chromatiaceae	0	3.52659e-05	0	0	0	4.29019e-05	0	6.53168e-05	0	0	0	0	0	0	0	0	0	0	0	0	0	0	0	0	0	0	0	0	0	0	0	0	0	0	0	0	0.000238365	5.13637e-05	0	0	0	0	0	0	4.29849e-05	0	0	0	0
k__Bacteria;p__Proteobacteria;c__Gammaproteobacteria;o__Chromatiales;f__Ectothiorhodospiraceae	0	0	0	0	0	0	0	6.53168e-05	0	0	0	0	0	0	0	0	0	0	0	0	0	0	0	0	0	0	0	0	9.995e-05	0	0	0	0	0	0	0	0	0	0	0	0	0	0	0	0	0	0	0	0
k__Bacteria;p__Proteobacteria;c__Gammaproteobacteria;o__Chromatiales;f__Halothiobacillaceae	0	0	0	0	0	0	0	0	0	0	0	0	0	0	0	0	0	0	0	0	0	0	0	0	0	0	0	0	0	0	0	0	0	0	0	0	0	0.00190046	0	0	0	0	0	0	0	0	0	0	0
k__Bacteria;p__Proteobacteria;c__Gammaproteobacteria;o__Chromatiales;Other	0	0	0	0	0	0	0	6.53168e-05	0	0	0	0	0	0	0	0	0	0	0	0	0	0	0	0	0	0	0	0	0	0	0	0	0	0	0	0	0	0	0	0	0	0	0	0	0	0	0	0	0
k__Bacteria;p__Proteobacteria;c__Gammaproteobacteria;o__Enterobacteriales;f__Enterobacteriaceae	0.0713481	0.023205	0.0367953	0.307612	0.0109248	0.311039	0.159822	0.0512084	0.0121172	0.0441661	0.00765286	0.00993351	0.243056	0.281776	0.0873959	0.283432	0.222947	0.000590474	0.00145138	0.00149217	0.000143506	0.00236791	0.0144142	0.0195928	0.050458	0.056221	0.020636	0.0436923	0.454373	0.117226	0.165955	0.238194	0.0363601	0.0654313	0.696846	0.140767	0.0802694	0.0244491	0.00254147	0.00753743	0.00655116	0.0223457	0.0255412	0.128819	0.307471	0.0166244	0.081979	0.000395552	0.141919
k__Bacteria;p__Proteobacteria;c__Gammaproteobacteria;o__HTCC2188;f__HTCC2089	0	0	0	0	0	0	0	6.53168e-05	0	0	0	0	0	0	0	0	0	0	0	0	0	0	0	0	0	0.000185701	0	0	0	0	0	0	0	0	3.7748e-05	0	0	0	0	0	0	0	0	0	0	0	0	0	0
k__Bacteria;p__Proteobacteria;c__Gammaproteobacteria;o__Legionellales;f__	0	0.000141064	0	0	5.0813e-05	0	0	0.000587851	0	0	0	0	0	0	0	0	0	0	0	0	0	0	0	0	0	0.000371402	0	0	0	0	0	0	0.000143906	0	1.8874e-05	0	0	0	0	0	0	0	0	0	0	0	0	0	0
k__Bacteria;p__Proteobacteria;c__Gammaproteobacteria;o__Legionellales;f__Coxiellaceae	2.96542e-05	0.000458457	0	0.000384275	0.000101626	0.000343215	3.21574e-05	0.00124102	6.08902e-05	0.000282512	0.000761279	0	0	0	0	0	0	0	0	0	0	0	0	0.000585533	0.000921359	0.00102136	0	0.000750082	0	0	0.000668552	8.42566e-05	0.000383748	0	0.000434102	0	0.000506525	0.000565001	0.00031211	0	0	0.000177347	5.48095e-05	0.000114863	0.000300894	0	0.000589777	0	0
k__Bacteria;p__Proteobacteria;c__Gammaproteobacteria;o__Legionellales;f__Legionellaceae	0	3.52659e-05	0	0	0	0	0	0	0	4.70854e-05	0	0	0	0	0	0	0	0	0	0	0	0	0	0.000495451	5.41976e-05	0.00102136	0.000308	0.000468801	0	0.000131862	0.000154281	0	9.59371e-05	0	3.7748e-05	0	0	0.000205455	0	0	0	0	0	0.000114863	0	0	0.000131062	0	0
k__Bacteria;p__Proteobacteria;c__Gammaproteobacteria;o__Methylococcales;f__Crenotrichaceae	0	0.000105798	0	0	0	0	0	0.000391901	0	0	0	0	0	0	0	0	0	0	0	0	0	0	0	0	0	0	0	0.00014064	0	0	5.14271e-05	0	0	0.000576065	0.000150992	0	0	0	0	0	0	0	0	0	0	0	0	0	0
k__Bacteria;p__Proteobacteria;c__Gammaproteobacteria;o__Methylococcales;f__Methylococcaceae	0	0	0	0	0	0	0	0	0	0	0	0	0	0	0	0	0	0	0	0	0	0	0	0	0	0	0	0	0	0	0	0	0	0	0	0	0	5.13637e-05	0	0	0	0	0	0	0	0	0	0	0
k__Bacteria;p__Proteobacteria;c__Gammaproteobacteria;o__Oceanospirillales;f__Halomonadaceae	0	0	0	0	0	0	0	0	0	0	0	0	0	0	0	0	0	0	0	0	0	0	0	0	0	0	0	0	0	0	0	0	9.59371e-05	0	0	0	0	5.13637e-05	0	0	0	0	0	0	0	0	0.000393185	0	0
k__Bacteria;p__Proteobacteria;c__Gammaproteobacteria;o__Oceanospirillales;f__Oceanospirillaceae	0	0	0	0	0	0	0	0	0	0	0	0	0	0	0	0	0	0	0	0	0	0	0	0	0	0	0	0	0	0	0	0	0	0	0	0	0	0	0	0	0	0	0	0	0	0	0.000327654	0	0
k__Bacteria;p__Proteobacteria;c__Gammaproteobacteria;o__Oceanospirillales;f__Oleiphilaceae	0	0	0	0	0	0	0	0	0	0	0	0	0	0	0	0	0	0	0	0	0	0	0	0	0	0	0	0	0	0	0	0	0	0	0	0	0	0	0	0	0	0	0	0	0	0	0.000196592	0	0
k__Bacteria;p__Proteobacteria;c__Gammaproteobacteria;o__Pasteurellales;f__Pasteurellaceae	0.000237234	0.00017633	0	0.000115283	0.000152439	0.000214509	9.64723e-05	0.006597	6.08902e-05	0	0	0	0	0	0	0	0	0.0522897	0.0482583	0.0772818	0.0507534	0.0439544	0.0815929	0.00184668	0.00363124	0.0230269	0.014553	0.00126576	0.00274863	0.000175816	0.00313705	0.00126385	0.0431717	0.0143056	0.00158541	0.0283006	0.00697217	0.0183882	0	0.000103252	0.0347049	0.00195082	0.14256	0.0283138	0.000171939	0.0041312	0.00078637	0.00338417	0.00158999
k__Bacteria;p__Proteobacteria;c__Gammaproteobacteria;o__Pseudomonadales;f__Moraxellaceae	0.0403594	0.0255678	0.000314191	0.000806978	0.00193089	0.00120125	0.00877898	0.0432397	0.0149181	0.0256145	0	0.00194616	0.0151993	0.0265086	0.000114844	2.78311e-05	0	0.0123999	0.0134857	0.0632305	0.0331978	0.0257017	0.0647062	0.0476083	0.00471519	0.0387187	0.0779241	0.0722892	0.0266367	0.0111643	0.00442273	0.000168513	0.0394781	0.10494	0.00243474	0.0145875	0.0757106	0.162207	0.177591	0.650077	0.0029778	0.32756	0.154673	0.082759	0.00232118	0.131054	0.163368	0.350811	0.159666
k__Bacteria;p__Proteobacteria;c__Gammaproteobacteria;o__Pseudomonadales;f__Pseudomonadaceae	0.0212917	0.0135068	0.000593472	0.000499558	0.0725102	0.000257411	0.0191015	0.00470281	0.00724594	0.0543837	0	0	4.44425e-05	0.000113284	0.0134941	0.000180902	0.000116482	0.00072169	0.000423319	0.00428998	0	0	0	0.00297271	0.000812964	0.00311049	0.101871	0.0291594	0.0527236	0.207419	0.00143996	0.000421283	0.015206	0.0828573	0.000849329	0.00368138	0.0185627	0.0189018	0.0240325	0.0124935	0.000108284	0.00325136	0.0251576	0.0457156	0.000988652	0.00970584	0.0887287	0.000439502	0.12525
k__Bacteria;p__Proteobacteria;c__Gammaproteobacteria;o__Pseudomonadales;Other	0.00169029	0.000987445	0	3.84275e-05	5.0813e-05	0	0.00025726	0.000326584	6.08902e-05	0.000235427	0	0.000121635	0.000222212	0.000377615	0	0	0	0	6.04741e-05	0	0	0	0.000105213	0.000495451	0.000108395	9.28505e-05	0	0.00121888	4.9975e-05	8.79082e-05	0	0	0.000143906	4.80054e-05	0	0	0.000208569	0.000205455	8.91742e-05	0.000619515	0	0.000472925	0.000109619	0.000287158	0	0.000447962	6.55308e-05	0.00531798	0.00235934
k__Bacteria;p__Proteobacteria;c__Gammaproteobacteria;o__Salinisphaerales;f__Salinisphaeraceae	0	0	0	0	0	0	0	0	0	0	0	0	0	0	0	0	0	0	0	0	0	0	0	0	0	0	0	0	0	0	0	0	0	0	3.7748e-05	0	0	0	0	0	0	0	0	0	0	0	0	0	0
k__Bacteria;p__Proteobacteria;c__Gammaproteobacteria;o__Thiotrichales;f__Piscirickettsiaceae	0	0	0	0	0	0	0	0.000979752	0	0	0	0	0	0	0	1.39156e-05	0	0	0	0	0	0	0	0	0	0	0	0	0	0	0	0	0	0	0	0	0	0	0	0	0	0	0	0	0	0	6.55308e-05	0	0
k__Bacteria;p__Proteobacteria;c__Gammaproteobacteria;o__Thiotrichales;f__Thiotrichaceae	0	0	0	0	0	0	0	0.00019595	0	0	0	0	0	0	0	0	0	0	0	0	0	0	0	0	0	0	0	0	0	0	0	0	0	0	0	0	0	0.00205455	0	0	0	0	0	0	0	0	0.000262123	0	0
k__Bacteria;p__Proteobacteria;c__Gammaproteobacteria;o__Vibrionales;f__Pseudoalteromonadaceae	0	0	0	0.000192138	0	8.58038e-05	0.00739621	0	0	0	0	0	0	3.77615e-05	0	1.39156e-05	0	0	0	0	0	0	0	0	0	0	0	0	0	0	0	4.21283e-05	0	0	0	0	0	0	0	0	0	0	5.48095e-05	0	0.000343879	0	0	4.39502e-05	0
k__Bacteria;p__Proteobacteria;c__Gammaproteobacteria;o__Vibrionales;f__Vibrionaceae	2.96542e-05	0	0	0	0	0	0.000225102	0	0	0	0	0	0	0	0	0	0	0	0	0	0	0	0	0	0	0	0	0	0	0	0	0	0	0	0	0	0	0.000256819	0	0	0	0	0	0	0	0	0.000589777	0	0
k__Bacteria;p__Proteobacteria;c__Gammaproteobacteria;o__Vibrionales;Other	0	0	0	0	0	0	0.00225102	0	0	0	0	0	0	0	0	0	0	0	0	0	0	0	0	0	0	0	0	0	0	0	0	0	0	0	0	0	0	0	0	0	0	0	0	0	0	0	0	0	0
k__Bacteria;p__Proteobacteria;c__Gammaproteobacteria;o__Xanthomonadales;f__Sinobacteraceae	0	0.000282127	0	3.84275e-05	0	0	0	0.00241672	0.000182671	0	0	0	0	0	0	5.56622e-05	0	0	0	0	0	0	0	0.000270246	0.000812964	0.000742804	0.000385	0	0	4.39541e-05	0.000102854	0	9.59371e-05	0	0.000585093	0	0.000387343	0.000308182	0	0	5.41419e-05	0	0	0.00068918	0	4.97735e-05	0.000262123	0	0
k__Bacteria;p__Proteobacteria;c__Gammaproteobacteria;o__Xanthomonadales;f__Xanthomonadaceae	0.000385505	0.00715898	0	0.00718595	0	0.00660689	0.00270123	0.00163292	6.08902e-05	0.00400226	0	0	0.000133327	0.000113284	0	0.000111324	0	6.56082e-05	6.04741e-05	0.000186521	0.000478354	9.86631e-05	5.26067e-05	0.00112602	0.0022763	0.00185701	0.000539001	0.273358	0	0	0.000771407	0.000126385	0.00153499	0.00345639	0.00103807	0.000276103	0.00104285	0.00113	0.0017389	0.00278782	0.000108284	0.00484748	0.000109619	0.000861475	0.0184405	0.000746603	0.00281782	0.000175801	0.00015387
k__Bacteria;p__Proteobacteria;c__Gammaproteobacteria;Other;Other	0.000326197	0.000352659	0.00010473	0.00176767	0	0.00158737	0.000803936	0.000522534	0.00012178	0.000329598	8.01346e-05	0	0.0097329	0.00898724	0.000344531	0.0149314	0.000815376	0	6.04741e-05	0.000186521	0	0.000147995	0.00015782	0.000135123	0.000596174	0.000185701	7.70001e-05	0	0.00029985	0.00158235	0.00107997	0.00290685	9.59371e-05	0.000288032	1.8874e-05	9.20344e-05	0.000238365	0.000154091	0	0.00041301	0.000108284	0.000177347	0.000274048	0.000574317	0.000644773	9.95471e-05	0.000131062	8.79005e-05	0.00025645
k__Bacteria;p__Proteobacteria;c__TA18;o__CV90;f__	0	0	0	0	0	0	0	6.53168e-05	0	0	0	0	0	0	0	0	0	0	0	0	0	0	0	0	0	0	0	0	0	0	0	0	0	0	0	0	0	0	0	0	0	0	0	0	0	0	0	0	0
k__Bacteria;p__Proteobacteria;c__TA18;o__PHOS-HD29;f__	0	0	0	0	5.0813e-05	0	0	0	0	0	0	0	0	0	0	0	0	0	0	0	0	0	0	0	0	0	0	0	0	0	0	0	0	0	0	0	0	0	0	0	0	0	0	0	0	0	0	0	0
k__Bacteria;p__Proteobacteria;Other;Other;Other	0	0	0	0	0	0	0	0	0	4.70854e-05	0	0	0	0	0	0	0	0	0	0	0	0	0	0	0	4.64253e-05	0	0	0	0	0	0	0	0	0	0	0	0	4.45871e-05	0.000206505	0	0	0	0	0	0	0	0	0
k__Bacteria;p__Spirochaetes;c__[Brevinematae];o__[Brevinematales];f__Brevinemataceae	0	0	0	0	0	0	0	0.000326584	0	0	0	0	0	0	0	0	0	0	0	0	0	0	0	0	0	0	0	0	0	0	0	0	0	0	0	0	0	0	0	0	0	0	0	0	0	0	0	0	0
k__Bacteria;p__Spirochaetes;c__Spirochaetes;o__Spirochaetales;f__Spirochaetaceae	0	0	0	0	0	0	0	0	0	0	0	4.05449e-05	0	0	0	0	0	0.000328041	0	0	0.000382684	0.00064131	0.00257773	0	0	0.000510678	0.019789	0	0.000249875	0	0	0	0.00273421	0.00364841	0	0	0	0	0	0	0	0	0	0	0	0	0	0	0
k__Bacteria;p__SR1;c__;o__;f__	8.89627e-05	0	0	0	0	0	0	0	0	0	0	0	0	0	0	0	0	0.0055767	0.00205612	0.00230042	0.00263095	0.00320655	0.00620759	0	0.000487778	0	0	0	0	8.79082e-05	0	0	0.00484482	0.00206423	0	0.000690258	0	0.000102727	0	0	0	0	0.000164429	0.000287158	0	0	0	0	0
k__Bacteria;p__Synergistetes;c__Synergistia;o__Synergistales;f__Dethiosulfovibrionaceae	0	0	0	0	0	0	0	0	0	0	0	0	0	0	0	0	0	0	0	0.000559562	4.78354e-05	0	0.000105213	0	0	0	0	0	0	0	0	0	0	0	0	0	0	0	0	0	0	0	0	0	0	0	0	0	0
k__Bacteria;p__Tenericutes;c__Mollicutes;o__Anaeroplasmatales;f__Anaeroplasmataceae	0	0	0	0	0	0	0	0	0	0	0	0	0	0	0	0	0	0	0	0	0	0	0	0	0	0	0	0	0	0	0	0	0	0	0	0	0	0	0	0	0	0	0	5.74317e-05	0	0	0	0	0
k__Bacteria;p__Tenericutes;c__Mollicutes;o__Mycoplasmatales;f__Mycoplasmataceae	5.93085e-05	3.52659e-05	0.000488741	0.00561042	5.0813e-05	0.00531983	3.21574e-05	0.00378837	0.00170493	0.000329598	0.000200337	0	0	0	0	0	0	0.00314919	0.000120948	0	0.00392251	0.00567313	0.0159924	0	0.000108395	0.00102136	0.00631401	0	0.00069965	0.000527449	0.000308563	0.000379155	0.00359764	0.00120013	7.54959e-05	0.000966361	0.000208569	0.000154091	0	0	0	0	0.000109619	5.74317e-05	0.0182686	0.000796376	0.00078637	0	0
k__Bacteria;p__Tenericutes;c__Mollicutes;o__RF39;f__	0	0	0	0	0	0	0	0.000914435	0	0	0.000200337	0	0	0	0	0	0	0	0	0	0	0	0	0	0	0	0	0.00014064	0	0	0	0	0	0	0	0	0	0	0	0	0	0	0	0	0	4.97735e-05	0	0	0
k__Bacteria;p__TM6;c__SJA-4;o__;f__	0	0.000141064	0	0	0	0	0	0.000261267	6.08902e-05	0	0	0	0	0	0	0	0	0	0	0	0	0	0	9.0082e-05	0	0.000139276	0	0	0	4.39541e-05	0.000102854	0	0	0	1.8874e-05	0	0	0	8.91742e-05	0	0	0	0	0	0	0	0	4.39502e-05	0
k__Bacteria;p__TM7;c__;o__;f__	0	0	0	0	0	0	0	0	0	4.70854e-05	0	0	0	0	0	0	0	0	0	0	0	0	0	9.0082e-05	0	0	0	0	0	0	0	0	0	0	0	0	0	0	0	0	0	0	0	0	0	0	0	0	0
k__Bacteria;p__TM7;c__SC3;o__;f__	0	0	0	3.84275e-05	0	0	0	0	0	0	0	0	0	0	0	0	0	0	0	0	0	0	5.26067e-05	0	0.000487778	0	0	0	0	0	0	0	0	0	5.66219e-05	0	0	0	0	0	5.41419e-05	0	0	0	0	0	0	0	0.00010258
k__Bacteria;p__TM7;c__TM7-1;o__;f__	8.89627e-05	0.00059952	0	0	0.000304878	0	0	0.000849118	6.08902e-05	4.70854e-05	4.00673e-05	0	0	0	0	4.17467e-05	0	0	0	0	4.78354e-05	4.93316e-05	0	0.00247725	0.000596174	0.00311049	0	0.000421921	0	0	0.000977115	4.21283e-05	0.000431717	0	1.8874e-05	4.60172e-05	0.000297956	0.000513637	0.000133761	0.000103252	0.000162426	0.000354694	0.000164429	0	0	9.95471e-05	0.000589777	0.000219751	0
k__Bacteria;p__TM7;c__TM7-3;o__;f__	2.96542e-05	7.05318e-05	0	0	0	0	0	6.53168e-05	0	0.00131839	0	0	0	0.000151046	0	0	0	0.000328041	6.04741e-05	0.000124347	4.78354e-05	0.000197326	0.000841707	0.00162148	0.000541976	0.00181058	0	0.000984483	4.9975e-05	0	0	0	0.000911402	0.000528059	0	0	0	0	0.000267523	0.000516262	0	0.000177347	5.48095e-05	0	0	0	6.55308e-05	0	0
k__Bacteria;p__TM7;c__TM7-3;o__CW040;f__	0	0	0	0	0	0	0	6.53168e-05	0	0	0	0	0	0	0	0	0	0.000262433	0.000120948	0.000497389	0.000621861	9.86631e-05	0.000736493	0	0	0.000139276	0.00808501	0	4.9975e-05	0	0.000205708	0	4.79685e-05	0	0	0	0	0	0	0	0	0	0	0.000172295	0	0	0	0	0
k__Bacteria;p__TM7;c__TM7-3;o__CW040;f__F16	0	0	0	0	0	0	3.21574e-05	0.000783801	0	0	0.000480808	0	0	0	0	0	0	0	0	0	0	0	0	0	0	0	0	0	0	0	0	0	0	0	0	0	0	0	0	0	0	0	0	0	0	0	0	0	0
k__Bacteria;p__TM7;c__TM7-3;o__EW055;f__	0	7.05318e-05	0	0	0	0	0	0	0	0.00108296	0	0	0	3.77615e-05	0	0	0	0	0	0	0	0	0	0	0	0.000371402	0	0.000609442	9.995e-05	0	0	0	0	0.000240027	0	0	0	0.00041091	0	0.000103252	0	0	0	0	4.29849e-05	0	0	0	0
k__Bacteria;p__TM7;c__TM7-3;o__I025;f__	0	0	0	0	0	0	0	0	0	0	0	0	0	0	0	0	0	0	0	0	0	0	0	0.000945861	5.41976e-05	0	0	0	0	0	0	0	0	0	0	0	0	0	0	0	0	0	0	0	0	0	0	0	0
k__Bacteria;p__TM7;c__TM7-3;Other;Other	0	0	0	0	0.000101626	0	0	0	0	0	0	0	0	3.77615e-05	0	0	0	0	0	0	0	0	0.00015782	0.000135123	0	0.000324977	0	0	0	0	0.000154281	0	4.79685e-05	0.000144016	0	0	0	0.000154091	8.91742e-05	0	0	0	0	0	0	0	0	0	0
k__Bacteria;p__Verrucomicrobia;c__[Methylacidiphilae];o__Methylacidiphilales;f__	0	0	0	0	0	0	0	6.53168e-05	0	0	0	0	0	0	0	0	0	0	0	0	0	0	0	0	0.000108395	0	0	0.000328161	0	0	0.000257136	0	4.79685e-05	0	7.54959e-05	0	0	0	0	0	0	0	0	0	0	0	0	0	0
k__Bacteria;p__Verrucomicrobia;c__[Pedosphaerae];o__[Pedosphaerales];f__	0	3.52659e-05	0	0	0	0	0	0.000326584	0	0	0	0	0	0	0	1.39156e-05	0	0	0	0	0	0	0	0	0	0	0	0	0	0	0	0	0	0	0	0	0	0	0	0	0	0	0	0	0	0	0	0	0
k__Bacteria;p__Verrucomicrobia;c__[Pedosphaerae];o__[Pedosphaerales];f__[Pedosphaeraceae]	0	0	0	0	0	0	0	0	0	0	0	0	0	0	0	0	0	0	0	0	0	0	0	0.000225205	0	0	0	0	0	0	0	0	0	0	0	0	0	0	0	0	0	0	0	0	0	0	0	0	0
k__Bacteria;p__Verrucomicrobia;c__[Pedosphaerae];o__[Pedosphaerales];f__auto67_4W	0	0	0	0	0	0	0	0	0	0	0	0	0	0	0	0	0	0	0	0	0	0	0	0	0	0	0	0.000281281	0	0	0.000102854	0	0.000287811	0	1.8874e-05	0	0.000148978	0.000308182	0	0	0	0	0	0	0	9.95471e-05	0.000131062	0	0
k__Bacteria;p__Verrucomicrobia;c__[Pedosphaerae];o__[Pedosphaerales];f__Ellin515	0	3.52659e-05	0	0	0	0	0	0	0	0	0	0	0	0	0	0	0	0	0	0	0	0	0	0	0.000108395	4.64253e-05	0	0	0	0	0	0	0	0.00153617	5.66219e-05	0	0	0.000102727	0	0	0	0	0	0	0	4.97735e-05	0	0	0
k__Bacteria;p__Verrucomicrobia;c__[Pedosphaerae];o__[Pedosphaerales];f__Ellin517	0	0	0	0	0	0	0	0	0	0	0	0	0	0	0	0	0	0	0	0	0	0	0	0	0	0	0	0	0	0	0	0	0	0	0	0	0	0	0	0	0	0	0	0	0	0	0	0	0
k__Bacteria;p__Verrucomicrobia;c__[Spartobacteria];o__[Chthoniobacterales];f__[Chthoniobacteraceae]	0	0.00204542	6.98202e-05	0	0.000203252	0	0	0.00398432	0.00012178	9.41708e-05	8.01346e-05	0	0.00017777	3.77615e-05	0	0	0	0	0	0	0	0	0	0.000585533	0.00157173	0.00311049	0	0.000281281	9.995e-05	0	0.000154281	0	0.000191874	0.00139216	0.000320858	0	0.000774686	0.000205455	0.000222936	0	5.41419e-05	0.000177347	0	0.000229727	0	0	0.000131062	0	0
k__Bacteria;p__Verrucomicrobia;c__Opitutae;o__Opitutales;f__Opitutaceae	0	0	0	0	0	4.29019e-05	0	0	0	0	0	0	0	0	0	1.39156e-05	0	0	0	0	0	0	0	9.0082e-05	5.41976e-05	0.000789229	0	0	0	0	0	0	0	0.000816091	1.8874e-05	0	0	0.000256819	4.45871e-05	0	0	0	0	0.000172295	0	0	0	0	0
k__Bacteria;p__Verrucomicrobia;c__Verruco-5;o__LD1-PB3;f__	0	0	0	0	0	0	0	0	0	0	0	0	0	0	0	0	0	0	0	0	0	0	0	0	0	0	0	0	0	0	0	0	0	0	0	0	0	0	0	0	0	0	0	0	4.29849e-05	0	0	0	0
k__Bacteria;p__Verrucomicrobia;c__Verruco-5;o__WCHB1-41;f__	0	0.00017633	0	0	0	0	0	0	0	0	0	0	0	0	0	0	0	0	0	0	0	0	0	0	0	0	0	0	0	0	0	0	0	0	0	0	0	0	0	0	0	0	0	0	0	0	0	0	0
k__Bacteria;p__Verrucomicrobia;c__Verruco-5;o__WCHB1-41;f__RFP12	0	0	0	0	0	0	0	6.53168e-05	0	9.41708e-05	0.00224377	0	0	0	0	0	0	0	0	0	0	0	0	0	0	0	0	0.000421921	0	0	0	0	0	0	0	0	0	0	0	0	0	0	0	0	0	0	0	0	0
k__Bacteria;p__Verrucomicrobia;c__Verrucomicrobiae;o__Verrucomicrobiales;f__Verrucomicrobiaceae	2.96542e-05	0.0014459	0	0	0.000355691	0	3.21574e-05	0.00306989	0	4.70854e-05	0.00060101	0	0	0	0	0	0	0	0	0	0	0	0	0	0	0.000649954	0	0	0	0	0.000462844	0	0.000287811	0.000912102	0.000339732	0	0	0.000205455	0.000222936	0	0	0	0	0.000114863	0	0	0.000196592	0	0
k__Bacteria;p__WPS-2;c__;o__;f__	0	3.52659e-05	0	3.84275e-05	5.0813e-05	0	0	0.00209014	0.000182671	0	0.000360606	0	0	0	0	0	0	0	0	0	0	0	0	0	0	0	0	0	0	0.000219771	0	0	0.000911402	0	0.00152879	0	0	0.000256819	4.45871e-05	0	5.41419e-05	0	0.000164429	0	8.59697e-05	0	0	0	0
k__Bacteria;p__WS1;c__;o__;f__	0	0	0	0	0	0	0	0	0	0	0	0	0	0	0	0	0	0	0	0	0	0	0	0	0	0	0	0	0	0	0	0	0	0	0	0	0	0	0	0	0	5.91156e-05	0	0	0	0	0	0	0
k__Bacteria;p__WS3;c__PRR-12;o__Sediment-1;f__	0	0	0	0	0	0	0	0	0	0	0	0	0	0	0	0	0	0	0	0	0	0	0	0	0	0	0	0	0	0	0	0	0	0	0	0	0	0	0	0	0	0	0	0	0	0	0	0	0
k__Bacteria;p__WS3;c__PRR-12;o__Sediment-1;f__PRR-10	0	0	0	0	0	0	0	0	0	0	0	0	0	0	0	0	0	0	0	0	0	0	0	0	0	0	0	0	0	0	0	0	0	0	9.43699e-05	0	0	0	0	0	0	0	0	0	0	0	0	0	0
k__Bacteria;p__WS5;c__;o__;f__	0	0	0	0	0	0	0	0	0	0	0	0	0	0	0	0	0	0	0	0	0	0	0	0	0	0	0	0	0	0	0	0	0	0	9.43699e-05	0	0	0	0	0	0	0	0	0	0	0	0	0	0
k__Bacteria;p__WWE1;c__[Cloacamonae];o__[Cloacamonales];f__SHA-116	0	0	0	0	0	0	0	0	0	0	0	0	0	0	0	0	0	0	0	0	0	0	0	0	0	0	0	0	0	0	0	0	0	0	0	0	0.000178774	0	0	0	0	0	0	0	0	0	0	0	0
Unassigned;Other;Other;Other;Other	0.116511	0.0805121	0.0772212	0.118049	0.0433435	0.108327	0.124578	0.20196	0.154783	0.113288	0.0545316	0.0306925	0.106884	0.101805	0.0740167	0.0562467	0.0891089	0.226348	0.17985	0.37186	0.237551	0.232352	0.141407	0.0387803	0.0531137	0.0691272	0.125125	0.0713984	0.0705147	0.0377126	0.0532785	0.0614231	0.161414	0.0746484	0.0347281	0.100133	0.0423693	0.117417	0.0378545	0.0818792	0.112344	0.0361788	0.201151	0.0558236	0.0793071	0.123837	0.0401704	0.0555971	0.0578551
[truncated: 7 more columns]

## Sheet: taxonomy summary - order level
Type	Gut	Gut	Gut	Gut	Gut	Gut	Gut	Gut	Gut	Gut	Gut	Gut	Gut	Gut	Gut	Gut	Gut	Oral	Oral	Oral	Oral	Oral	Oral	Pouch	Pouch	Pouch	Pouch	Pouch	Pouch	Pouch	Pouch	Pouch	Pouch	Pouch	Pouch	Pouch	Pouch	Pouch	Pouch	Pouch	Pouch	Skin	Skin	Skin	Skin	Skin	Skin	Skin	Skin
Location	GH	GH	GH	NA	NA	NA	NA	NA	TA	TA	TA	FR	FR	FR	IC	IC	IC	BR	BR	BR	FR	FR	FR	FR	FR	FR	BR	BR	BR	TA	TA	TA	GH	GH	GH	NA	NA	NA	IC	IC	IC	GH	GH	GH	NA	NA	NA	TA	TA
Taxon	ShG01	ShG02	ShG03	ShG04	ShG05	ShG06	ShG07	ShG08	ShG09	ShG10	ShG11	ShG12	ShG13	ShG14	ShMG04	ShMG07	ShMG12	ShM04	ShM05	ShM06	ShM07	ShM09	ShM10	ShP01	ShP02	ShP03	ShP09	ShP10	ShP11	ShP12	ShP13	ShP14	ShP15	ShP16	ShP17	ShP18	ShP19	ShP20	ShMG01	ShMG05	ShMG08	ShS01	ShS02	ShS03	ShS04	ShS05	ShS06	ShS07	ShS08
k__Bacteria;Other;Other;Other	0.000148271	0.000141064	0	3.84275e-05	0	0	0.000321574	0	0	0.000141256	0	0	0	0	0	0	0.000349447	0	0	0	0	0	0	4.5041e-05	0.00021679	0	0	0	0	0	0	0	0	0	0	0	0	0	4.45871e-05	0	0	0	0	0	0	0	0	0	0
k__Bacteria;p__;c__;o__	0	0	0	0	0	0	0	0	0	0	0	0	0	0	0	0	0	0	0	0	0	0	0	0	0	0.000139276	0	0	0	0	5.14271e-05	0	0	0	0	0	0	0	0	0	0	0	0	0	0	0	6.55308e-05	0	0
k__Bacteria;p__[Thermi];c__Deinococci;o__Deinococcales	8.89627e-05	0.00409084	0	0	0	0	0	0.0069889	0.000852463	4.70854e-05	0	0	8.88849e-05	0	0	0	0	6.56082e-05	6.04741e-05	0	0	0	0	0.00148635	0.00135494	0.00125348	0.001848	0.000421921	0.000249875	0.00145049	0.000308563	0.000294898	0.00110328	0	0.000113244	4.60172e-05	0	0	0.00218477	0	0	0.000591156	0.00263086	0.00310131	4.29849e-05	0	0	0.00145036	0.000769349
k__Bacteria;p__Acidobacteria;c__[Chloracidobacteria];o__RB41	0	0.000211595	0	0	0	0	0	6.53168e-05	0	0	0	0	0	0	0	0	0	0	0	0	0	0	0	0.000945861	0.000162593	0	0	4.68801e-05	0	0	0	0	0	0	0	0	0.000566116	0	0.000133761	0	0	0	0	0.000172295	0.000128955	0	0.000131062	0	0.00010258
k__Bacteria;p__Acidobacteria;c__Acidobacteria-5;o__	0	0	0	0	0	0	0	0	0	0	0	0	0	0	0	0	0	0	0	0	0	0	0	0	5.41976e-05	0	0	0	0	0	0.000205708	0	0	0	0	0	0	0	4.45871e-05	0	0	0	0	0	0	0	0	0	0
k__Bacteria;p__Acidobacteria;c__Acidobacteria-6;o__CCU21	0	3.52659e-05	0	0	0	0	0	0	0	0	0	0	0	0	0	0	0	0	0	0	0	0	0	0	0	0	0	0	0	0	0	0	0	0	0	0	0	5.13637e-05	0	0	0	0	0	0	0	0	0	0	0
k__Bacteria;p__Acidobacteria;c__Acidobacteria-6;o__iii1-15	0	7.05318e-05	0	0	0	0	0	0.000326584	0	0	0	0	0	0	0	0	0	0	0	0	0	0	0	0	0.000108395	0.000510678	0	0	0	0	0	0	0	0	0.000113244	0	0.000119182	0.000102727	0.000133761	0	0	0	0	5.74317e-05	0	0	0.000196592	0	0
k__Bacteria;p__Acidobacteria;c__Acidobacteriia;o__Acidobacteriales	0	0.00059952	0	0	0.000101626	0	0	0.00261267	0.00012178	9.41708e-05	0.000160269	0	4.44425e-05	0	0.000114844	4.17467e-05	0	0	0	0	0	0	0	0.00288262	0.00612433	0.00547818	0.002541	0.00426609	0.0001999	0.000307679	0.00509128	0.000126385	0.00383748	0.00412846	0.00235925	0.000230086	0	0.00210591	4.45871e-05	0	0.000216567	0.000118231	0.000109619	0.000976338	0	0.000995471	0.000524246	0	0.00020516
k__Bacteria;p__Acidobacteria;c__BPC102;o__MVS-40	0	0	0	0	0	0	0	0	0	0	0	0	0	0	0	0	0	0	0	0	0	0	0	0	0	0	0	0	0	0	0	0	0	0	0.000264236	0	0	0	0	0	0	0	0	0	0	0	0	0	0
k__Bacteria;p__Acidobacteria;c__DA052;o__Ellin6513	0	7.05318e-05	0	0	0	0	0	0	0	0	8.01346e-05	0	0	0	0	0	0	0	0	0	0	0	0	0.000135123	0.000270988	0.000417827	0.000308	0	0	0	0.000462844	0	0.000143906	0.00211224	1.8874e-05	0	5.95912e-05	0	0	0	5.41419e-05	0	0	0.000114863	0	0	0	0	0
k__Bacteria;p__Acidobacteria;c__EC1113;o__	0	0	0	0	0	0	0	0	0	0	0	0	0	0	0	0	0	0	0	0	0	0	0	0	0	0	0	0	0	0	0	0	0	0	0	0	0	0.000256819	0	0	0	0	0	0	0	0	0	0	0
k__Bacteria;p__Acidobacteria;c__Holophagae;o__Holophagales	0	0	0	0	0	0	0	0	0	0	0	0	0	0	0	0	0	0	0	0	0	0	0	4.5041e-05	0.000108395	0	0	0	0	0	0	0	0	0	5.66219e-05	0	0	0.00236273	0	0	0	0	0	0	0	0	6.55308e-05	0	0
k__Bacteria;p__Acidobacteria;c__iii1-8;o__32-20	0	0	0	0	0	0	0	0	0	0	0	0	0	0	0	0	0	0	0	0	0	0	0	0	0	0	0	0	0	0	0	0	0	0	0	0	0	0	0	0	0	0	0	0	0	0	0	0	0
k__Bacteria;p__Acidobacteria;c__iii1-8;o__DS-18	0	0	0	0	0	0	0	0	0	0	0	0	0	0	0	0	0	0	0	0	0	0	0	0	0	0	0	0	0	0	0	0	0	0	0	0	0	0.00041091	0	0	0	0	0	5.74317e-05	0	0	0	0	0
k__Bacteria;p__Acidobacteria;c__PAUC37f;o__	0	0	0	0	0	0	0	0	0	0	0	0	0	0	0	0	0	0	0	0	0	0	0	0	0	0	0	0	0	0	0	0	0	0	0	0	0	0.000256819	0	0	0	0	0	0	0	0	0	0	0
k__Bacteria;p__Acidobacteria;c__S035;o__	0	0	0	0	0	0	0	0.000261267	0	0	0	0	0	0	0	0	0	0	0	0	0	0	0	0	0	0	0	0	0	0	0	0	0	0	0	0	0	0	0	0	0	0	0	0	0	0	0	0	0
k__Bacteria;p__Acidobacteria;c__Solibacteres;o__Solibacterales	0	0.000246861	0	0	0	0	0	0.000326584	0	4.70854e-05	0.000200337	0	0	0	0	8.34934e-05	0	0	0	0	0	0	0	0.000855779	0.000270988	0.00185701	0	0	4.9975e-05	0	0.000154281	0	0.000767497	0	0.000169866	4.60172e-05	0	0.000359546	4.45871e-05	0	0	0	0	5.74317e-05	4.29849e-05	0	6.55308e-05	0	0
k__Bacteria;p__Acidobacteria;c__Sva0725;o__Sva0725	0	0	0	0	0	0	0	6.53168e-05	0	0	0	0	0	0	0	0	0	0	0	0	0	0	0	0	0	0	0	0	0	0	0	0	0	0	0	0	0	0.000256819	0	0	0	0	0	0	0	0	0	0	0
k__Bacteria;p__Acidobacteria;c__TM1;o__	0	0	0	0	0	0	0	0	0	0	0	0	0	0	0	0	0	0	0	0	0	0	0	0	0	0	0	0	0	0	0	0	0	0	0	0	2.97956e-05	0	0	0	0	0	0	0	0	0	0	0	0
k__Bacteria;p__Actinobacteria;c__Acidimicrobiia;o__Acidimicrobiales	0	0.000634786	0	0	0.000254065	0	3.21574e-05	0.00202482	0.000182671	0	8.01346e-05	0	0	0	0	0	0	0	0	0	0	0	0	0.000540492	0.000975557	0.00106778	0	0.000937603	0	8.79082e-05	0.00236565	4.21283e-05	0.000623591	0.00436849	0.00100032	9.20344e-05	0.0020261	0.000924547	0.000490458	0.000103252	5.41419e-05	5.91156e-05	0	0.000918907	0	0	0.000131062	4.39502e-05	5.12899e-05
k__Bacteria;p__Actinobacteria;c__Actinobacteria;o__Actinomycetales	0.000800664	0.025603	0.000174551	0.0019598	0.00365854	0.00188768	0.00138277	0.0267799	0.00243561	0.0125247	0.000480808	0.000283814	0.000888849	0.00154822	5.74218e-05	4.17467e-05	0	0.0015746	0.000967586	0.0160408	0.000956709	0.00162794	0.00163081	0.0589136	0.0577204	0.127391	0.011011	0.0885097	0.0264368	0.0189442	0.031422	0.00471837	0.0219696	0.0436849	0.0215163	0.0135751	0.0372743	0.0417587	0.245185	0.0553433	0.536004	0.272996	0.0829268	0.210717	0.0208477	0.00965606	0.0190695	0.0305454	0.0447761
k__Bacteria;p__Actinobacteria;c__Actinobacteria;o__Bifidobacteriales	0	0	0	0	0	0	0	0	0	0	0	0	0	0	0	0	0	0	0	0	0	0	0	0	0	0	0	0	0	0	0	0	0	0	0	0	0	0	0	0	0	0	0	0	0	0	0	0	0
k__Bacteria;p__Actinobacteria;c__Coriobacteriia;o__Coriobacteriales	2.96542e-05	0.000246861	0	0	0.0433943	0	3.21574e-05	0.00130634	0.000913353	9.41708e-05	0.00148249	0.000121635	0	0	0.000229687	0	0	0	0	0	4.78354e-05	4.93316e-05	0	0.00594541	0.00189692	0.00139276	0	0	0	0.000395587	0	8.42566e-05	0	0.000912102	0.000150992	0.00331324	0.00521423	0	0	0	0.000108284	0.000118231	0	0	4.29849e-05	0.00144343	0.000458716	0	5.12899e-05
k__Bacteria;p__Actinobacteria;c__MB-A2-108;o__0319-7L14	0	0	0	0	0	0	0	0.000326584	0	0	0	0	0	0	0	0	0	0	0	0	0	0	0	0	0	0	0	0	0	0	0	0	4.79685e-05	0	0.00018874	0	0.00047673	0.000770456	4.45871e-05	0	0	0	0	0	0	0	0	0	0
k__Bacteria;p__Actinobacteria;c__Nitriliruptoria;o__Euzebyales	2.96542e-05	0	0	0	0	0	0	0.000326584	6.08902e-05	9.41708e-05	0	0.000121635	0	0	0	0	0	0	6.04741e-05	0.000373042	0.000813203	0.00143062	0.00836446	0	0	0.000649954	0.003773	0	0	0	5.14271e-05	0	0.000575622	0	0	0.000184069	0.000208569	0	0	0.000516262	0.00433135	0	5.48095e-05	0.000287158	0.000128955	0.000149321	0	0	0
k__Bacteria;p__Actinobacteria;c__OPB41;o__	0	3.52659e-05	0	0	0	0.000128706	0	0	0	0	0	0	0	0	0	0	0	0	0	0	0	0	0	0	0	0	0	9.37603e-05	0	0	0.00035999	0	0	0	0.000339732	0	0	0.000154091	0	0	0	0	0	0	0	0	6.55308e-05	0	0
k__Bacteria;p__Actinobacteria;c__Thermoleophilia;o__Gaiellales	0	3.52659e-05	0	0	0	0	0	0.000391901	6.08902e-05	0	0	0	0	0	0	0	0	0	0	0	0	0	0	9.0082e-05	0	0.000185701	0	0	0	0	0	0	4.79685e-05	0.000288032	1.8874e-05	0	0	0.000308182	0	0	0	0	5.48095e-05	0	8.59697e-05	0	0	0	0
k__Bacteria;p__Actinobacteria;c__Thermoleophilia;o__Solirubrobacterales	0	0.000317393	0	0	0	0	0	0	0	4.70854e-05	4.00673e-05	0	0	0	0	0	0	0	0	0	0	0	0	0.000720656	0.00102975	0.00357474	0	0.000703202	9.995e-05	8.79082e-05	0.00107997	8.42566e-05	0.000815465	0.000768086	0.00139667	0.000414155	0.000625708	0.00123273	4.45871e-05	0.000309757	5.41419e-05	5.91156e-05	0	0.000114863	0	9.95471e-05	0.000262123	0	0
k__Bacteria;p__AD3;c__ABS-6;o__	0	0	0	0	0	0	0	0	0	0	0	0	0	0	0	0	0	0	0	0	0	0	0	0.000405369	0.000541976	0.000278552	0	0	0	0	0.000257136	0	0	0	0	0	0	0	0	0	0	0	0	0	0	0	0	0	0
k__Bacteria;p__AD3;c__JG37-AG-4;o__	0	0	0	0	0	0	0	0	0	0	0	0	0	0	0	0	0	0	0	0	0	0	0	0	0	0	0	0	0	0	0	0.000126385	0	0	5.66219e-05	0	0.000715094	0	0	0	0	0	0	0	0	0	0	0	0
k__Bacteria;p__Armatimonadetes;c__[Fimbriimonadia];o__[Fimbriimonadales]	0	0	0	0	0	0	0	0.000130634	0	0	0	0	0	0	0	0	0	0	0	0	0	0	0	0.000270246	0.000108395	0	0	0	0	0	0	0	4.79685e-05	0	0	0	0	0	4.45871e-05	0	0	0	0	0	0	0	0	0	0
k__Bacteria;p__Armatimonadetes;c__0319-6E2;o__	0	0.000246861	0	0	0	0	0	0	0	0	0	0	0	0	0	0	0	0	0	0	0	0	0	0	0	0	0	0	0	0	0	0	0	0	0	0	0	0	0	0	0	0	0	0	0	0	0	0	0
k__Bacteria;p__Armatimonadetes;c__Armatimonadia;o__Armatimonadales	0	0	0	0	0	0	0	0	0	0	0	0	0	0	0	0	0	0	0	0	0	0	0	0.000270246	0.00021679	4.64253e-05	0	0	0	0	0	4.21283e-05	0	0	0	0	0	0	0	0	0	0	0	0	0	0	0	0	0
k__Bacteria;p__Armatimonadetes;c__Armatimonadia;o__FW68	0	0	0	0	0	0	0	0	0	0	0	0	0	0	0	0	0	0	0	0	0	0	0	0.000225205	0	0	0	0	0	0	0.000154281	0	4.79685e-05	0	0	0	0	0	0	0	0	0	0	0	0	0	0	0	0
k__Bacteria;p__Armatimonadetes;c__Chthonomonadetes;o__Chthonomonadales	0	0	0	0	0	0	0	0	0	0	0	0	0	0	0	0	0	0	0	0	0	0	0	0	0	0	0	0	0	0	0	0	9.59371e-05	0	0	0	0	0	0	0	0	0	0	0	0	0	0	0	0
k__Bacteria;p__Armatimonadetes;c__Chthonomonadetes;o__SJA-22	0	0	0	0	0	0	0	0	0	0	0	0	0	0	0	0	0	0	0	0	0	0	0	0	0	0	0	0	0	0	0	0	0	0	0.000132118	0	0	0	0	0	0	0	0	0	0	0	0	0	0
k__Bacteria;p__Armatimonadetes;c__Chthonomonadetes;Other	0	0	0	0	0	0	0	0	0	0	0	0	0	0	0	0	0	0	0	0	0	0	0	0	0	0.000696379	0	0	0	0	0	0	0	0	0	0	0	0	0	0	0	0	0	0	0	0	0	0	0
k__Bacteria;p__Armatimonadetes;Other;Other	0	0	0	0	0	0	0	0	0	0	0	0	0	0	0	0	0	0	0	0	0	0	0	0	0.00021679	0.000603528	0	0	0	0	0	0	9.59371e-05	0	0	0	0	0	0	0	0	0	0	0	0	0	0	0	0
k__Bacteria;p__Bacteroidetes;c__[Rhodothermi];o__[Rhodothermales]	0	0	0	0	0	0	0	0.000391901	0	0	0	0	0	0	0	0	0	0	0	0	0	0	0	0	0	0	0	0	0	0	0	0	0	0	0	0	0	0	0	0	0	0	0	0	0	0	0	0	0
k__Bacteria;p__Bacteroidetes;c__[Saprospirae];o__[Saprospirales]	0	0.00017633	0	0	0	0	0	0.00189419	0	0.000470854	0	0	0	0	0	1.39156e-05	0	0	0	0	0	0	0	0.00346816	0.00341445	0.00362117	0	0.00178144	0	0	0.000411417	0	0.000383748	0	0.000226488	0	0.000417138	0.00123273	0.00031211	0.000103252	0	0	0	5.74317e-05	0	4.97735e-05	0.000393185	0	0
k__Bacteria;p__Bacteroidetes;c__Bacteroidia;o__Bacteroidales	0.000444813	0.00183383	3.49101e-05	0	0.000762195	0	0.00170434	0.00718485	0.0314802	0.00113005	0.00532895	0	0.00928848	3.77615e-05	0.0530577	6.95778e-05	0.17286	0.18659	0.0854499	0.0479358	0.247118	0.242021	0.237782	0.0388253	0.0346865	0.0340297	0.034573	0.00562562	0.00104948	0.0534482	0.0151196	0.040064	0.144529	0.0798329	0.002246	0.066955	0.0197247	0.0285069	0.00307651	0.00578214	0.0012994	0.00135966	0.0934503	0.00884448	0.000343879	0.0188642	0.000982962	4.39502e-05	0
k__Bacteria;p__Bacteroidetes;c__BME43;o__	0	0	0	0	0	0	0	0	0	0	0	0	0	0	0	0	0	0	0	0	0	0	0	0	0	0	0	0	0	0	0	0	0	0	0	0	0	0	0	0	0	0	0	0	0	0	0.000196592	0	0
k__Bacteria;p__Bacteroidetes;c__Cytophagia;o__Cytophagales	2.96542e-05	0	0	0	0	0	0	0.000261267	0	0	0	0	0	0	0	4.17467e-05	0	0	0	0	0	0	0	0.00234213	0.0044442	0.0042247	0.000847001	0	0.0001999	0	0.00035999	0	0.000671559	0.000672075	0.00018874	0.000138052	0.000357547	0.00256819	0.00209559	0	0	0.000118231	0	0.000114863	0	0.000199094	0.00137615	0.000351602	0
k__Bacteria;p__Bacteroidetes;c__Flavobacteriia;o__Flavobacteriales	0.000148271	0.00352659	0	0.000499558	5.0813e-05	0.000300313	0.000514519	0.0135206	0.000974243	0.0531123	4.00673e-05	0	0.000133327	0	0	0	0	0.0887679	0.0687591	0.0871674	0.0863908	0.0763159	0.0590247	0.00563012	0.00726248	0.0491643	0.028952	0.09737	0.0003998	0.00171421	0.0030342	0.000126385	0.0714731	0.0691757	0.00286884	0.0221803	0.00673381	0.0238328	0.0717853	0.0467734	0.000378993	0.011232	0.0593587	0.0162532	0.00330983	0.0334976	0.00845347	0.00922955	0.00025645
k__Bacteria;p__Bacteroidetes;c__Sphingobacteriia;o__Sphingobacteriales	0	0	0	3.84275e-05	0	4.29019e-05	0.000321574	0.0019595	0	0.00136548	0	0	4.44425e-05	3.77615e-05	0	5.56622e-05	0	0	0	0	0	0	0	0.00243221	0.00363124	0.0045961	0	0.000656322	0.000149925	0.000219771	0.0013371	4.21283e-05	0.000431717	0.00518458	0.000415228	0.000138052	0.00220487	0.00220864	0.00124844	0.0174497	0	0.000118231	0	0.000287158	0.000300894	0.000597282	0.00078637	8.79005e-05	0.00020516
k__Bacteria;p__Bacteroidetes;Other;Other	0	0	0	0	0	0	0	6.53168e-05	0	0	0	0	0	0	0	0	0	0	0	0	0	0	0	0	0	0	0	0	0	0	0	0	0	0	0	0	0	0	0	0	0	0	0	0	0	0	0	0	0
k__Bacteria;p__BRC1;c__PRR-11;o__	0	7.05318e-05	0	0	0	0	0	0	0	0	0	0	0	0	0	0	0	0	0	0	0	0	0	0	0	0.000139276	0	0	0	0	0	0	0	0.00105612	5.66219e-05	0	0	0	0	0	0	0	0	0	0	0	0	0	0
k__Bacteria;p__Chlorobi;c__;o__	0	0	0	0	0	0	0	0	0	0	0	0	0	0	0	0	0	0	0	0	0	0	0	0	0.000379383	0	0	0	0	0	0	0	0	0	0	0	0	0	0	0	0	0	0	0	0	0	0	0	0
k__Bacteria;p__Chlorobi;c__BSV26;o__A89	0	0	0	0	0	0	0	0	0	0	0	0	0	0	0	0	0	0	0	0	0	0	0	0	0	0	0	0	0	0	0.000205708	0	0	0	0	0	0	0	0	0	0	0	0	0	0	0	0	0	0
k__Bacteria;p__Chlorobi;c__BSV26;o__C20	0	0	0	0	0	0	0	0.000130634	0	0	0	0	0	0	0	0	0	0	0	0	0	0	0	0	0	0	0	0	0	0	0	0	0	0	0	0	0	0	0	0	0	0	0	0	0	0	0	0	0
k__Bacteria;p__Chlorobi;c__BSV26;o__PK329	0	0	0	0	0	0	0	0	0	0	0	0	0	0	0	0	0	0	0	0	0	0	0	0	0	0	0	0	0	0	0	0	0	0.00115213	0	0	0	0	0	0	0	0	0	0	0	0	0	0	0
k__Bacteria;p__Chlorobi;c__Chlorobia;o__Chlorobiales	0	0	0	0	0	0	0	0	0	0	0	0	0	0	0	0	0	0	0	0	0	0	0	0	0	0	0	0	0	0	0	0	0	0	0	0	0	0.000308182	0	0	0	0	0	0	0	0	0	0	0
k__Bacteria;p__Chlorobi;c__Ignavibacteria;o__Ignavibacteriales	0	0	0	0	0	0	0	0	0	0	0	0	0	0	0	0	0	0	0	0	0	0	0	0	0	0	0	0	0	0	0	0	0	0	0	0	0	0	0	0	0	0	0	0	0	0.000298641	0	0	0
k__Bacteria;p__Chlorobi;c__OPB56;o__	0	0	0	0	0	0	0	0	0	0	0	0	0	0	0	0	0	0	0	0.000310868	0.00105238	0.000739973	0.0007891	0	0	9.28505e-05	0	0	0	0	0	0	0.000239843	0	9.43699e-05	0	0	0.000924547	0	0	0	0	0	0	0	0	0	0	0
k__Bacteria;p__Chlorobi;c__SJA-28;o__	0	0	0	0	0	0	0	0	0	0	0	0	0	0	0	0	0	0	0	0	0	0	0	0	0	0	0	0	0	0	0	0	0	0	0.000150992	0	0	0.000205455	0	0	0	0	0	0	0	0	0	0	0
k__Bacteria;p__Chloroflexi;c__Anaerolineae;o__Anaerolineales	0	0	0	0	0	0	0	0	0	0	0	0	0	0	0	0	0	0	0	0	0	0	0	0.000225205	0	0	0	0	0	0	0	0	0	0	3.7748e-05	0	0	0.000154091	0	0	0	0	0	0	0	0	0	0	0
k__Bacteria;p__Chloroflexi;c__Anaerolineae;o__Caldilineales	0	3.52659e-05	0	0	0.000152439	0	0	0.000261267	0	0	0	0	0	0	0	0	0	0	0	0	0	0	0	0	0	0	0	0	0	0	0	0	0	0	0	4.60172e-05	0	0.000359546	0	0	0	0	0	0	4.29849e-05	0	0	0	0
k__Bacteria;p__Chloroflexi;c__Anaerolineae;o__DRC31	0	0	0	0	0	0	0	6.53168e-05	0	0	0	0	0	0	0	0	0	0	0	0	0	0	0	0	0	0	0	0	0	0	0	0	0	0	0	0	0	0	0	0	0	0	0	0	0	0	0	0	0
k__Bacteria;p__Chloroflexi;c__Anaerolineae;o__envOPS12	0	0	0	0	0	0	0	0	0	0	0	0	0	0	0	0	0	0	0	0	0	0	0	0	0	0	0	0	0	0	0	0	0.000191874	0	0.000132118	0	0	0	0	0	0	0	0	0	0	0	0.000131062	0	0
k__Bacteria;p__Chloroflexi;c__Anaerolineae;o__pLW-97	0	7.05318e-05	0	0	0	0	0	0.000261267	0	0	0	0	0	0	0	0	0	0	0	0	0	0	0	0	0	0	0	0	0	0	5.14271e-05	0	0	0.000864097	0	0	0	0	0	0	0	0	0	0	0	0	0	0	0
k__Bacteria;p__Chloroflexi;c__Anaerolineae;o__SB-34	0	0	0	0	0	0	0	0.000326584	0	0	0	0	0	0	0	0	0	0	0	0	0	0	0	0	0	0	0	0	0	0	0	0	0	0	0	0	0	0	0	0	0	0	0	0	0	0	0	0	0
k__Bacteria;p__Chloroflexi;c__Anaerolineae;o__SBR1031	0	0	0	0	0	0	0	6.53168e-05	0	0	0	0	0	0	0	0	0	0	0	0	0	0	0	0	0	0	0	0	0	0	0	0	9.59371e-05	0	0	0	0	0	4.45871e-05	0	0	0	0	0	0	0	0	0	0
k__Bacteria;p__Chloroflexi;c__Anaerolineae;o__SJA-15	0	3.52659e-05	0	0	0	0	0	6.53168e-05	0	0	0	0	0	0	0	0	0	0	0	0	0	0	0	0	0	0	0	0	0	0	0	0	0	0.000816091	0	0	0	0	0	0	0	0	0	0	0	0	0	0	0
k__Bacteria;p__Chloroflexi;c__C0119;o__	0	0	0	0	0	0	0	0	0	0	0	0	0	3.77615e-05	0	0	0	0	0	0	0	0	0	0.00103594	0.000541976	0.000139276	0	0	0	0	0	0	9.59371e-05	0	0	0	0	0	0	0	0	0	0	0.000172295	0	0	6.55308e-05	0	0
k__Bacteria;p__Chloroflexi;c__Chloroflexi;o__[Roseiflexales]	0	0	0	0	0	0	0	0	0	0	0	0	0	0	0	0	0	0	0	0	0	0	0	0	5.41976e-05	0	0	0	0	0	0	0	0	0	0	0	0	0	0	0	0	0	0	0	0	0	0	0	0
k__Bacteria;p__Chloroflexi;c__Chloroflexi;o__AKIW781	0	0	0	0	0	0	0	0	0	0	0	0	0	0	0	0	0	0	0	0	0	0	0	0	0	0	0	0	0	0	0	0	0	0	0	0	0	0	0	0	0	0	0	0	0	0	0	0	0
k__Bacteria;p__Chloroflexi;c__Chloroflexi;o__Chloroflexales	0	0	0	0	0	0	0	0	0	0	0	0	0	0	0	0	0	0	0	0	0	0	0	0	0	0	0	0	0	0	0	0	0	0	0	0	0	0	0	0	0	0	5.48095e-05	0	0	0	0	0	0
k__Bacteria;p__Chloroflexi;c__Ellin6529;o__	0	0.000105798	0	0	0	8.58038e-05	0	0.000391901	6.08902e-05	0	0	0	0	0	0	0	0	0	0	0	0	0	0	9.0082e-05	0	9.28505e-05	0	0	0	0	0	0	0	0	0	0	0	0.000102727	4.45871e-05	0	0	5.91156e-05	0	0	4.29849e-05	0	0	0	0
k__Bacteria;p__Chloroflexi;c__Gitt-GS-136;o__	0	0	0	0	0	0	0	0	0	0	0	0	0	0	0	0	0	0	0	0	0	0	0	0	0	0	0	0	0	0	0	0	0	0	0	0	0	5.13637e-05	0	0	0	0	0	0	0	0	0	0	0
k__Bacteria;p__Chloroflexi;c__Ktedonobacteria;o__B12-WMSP1	0	0	0	0	0	0	0	0	0	0	0	0	0	0	0	0	0	0	0	0	0	0	0	0	0	4.64253e-05	0	0	0	0	0	0	0	0	0	0	0	0.000359546	0	0	0	0	0	0	0	0	0	0	0
k__Bacteria;p__Chloroflexi;c__Ktedonobacteria;o__Elev-1554	0	0	0	0	0	0	0	0	0	0	0	0	0	0	0	0	0	0	0	0	0	0	0	0	0	0	0	0	0	0	0	0	0	0	0	0	0	0	0	0	0	0	0	0	0	0	0	0	0
k__Bacteria;p__Chloroflexi;c__Ktedonobacteria;o__JG30-KF-AS9	0	0	0	0	0	0	0	0	0	0	0	0	0	0	0	0	0	0	0	0	0	0	0	0	0.000108395	0	0	0	0	0	0	0	0	0	0	0	0	0	0	0	0	0	0	0	0	0	0	0	0
k__Bacteria;p__Chloroflexi;c__Ktedonobacteria;o__Ktedonobacterales	0	0	0	0	0	0	0	0	0	0	0	0	0	3.77615e-05	0	0	0	0	0	0	0	0	0	0	0.000108395	0.000278552	0	0	0	0	0	0	0	0	0.000924825	0	0	0	0	0	0	0	0	0	0	0	0	0	0
k__Bacteria;p__Chloroflexi;c__Ktedonobacteria;o__Thermogemmatisporales	0	0	0	0	0	0	0	0	0	0	0	0	0	0	0	0	0	0	0	0	0	0	0	0	0	0.000324977	0	0	0	0	0	0	4.79685e-05	0	0	0	0	0	0	0	0	0	0	0	0	0	0	0	0
k__Bacteria;p__Chloroflexi;c__Ktedonobacteria;o__TK10	0	0	0	0	0	0	0	0	0	0	0	0	0	0	0	0	0	0	0	0	0	0	0	0	0	0	0	0	0	0	0	0	0	0	0.00018874	0	0	0	0	0	0	0	0	0	0	0	0	0	0
k__Bacteria;p__Chloroflexi;c__Ktedonobacteria;Other	0	0	0	0	0	0	0	0	0	0	0	0	0	0	0	0	0	0	0	0	0	0	0	0	0	0	0	0	0	0	0	0	0	0	1.8874e-05	0	0	0	0	0	0	0	0	0	0	0	0	0	0
k__Bacteria;p__Chloroflexi;c__P2-11E;o__	0	0	0	0	0	0	0	0	0	0	0	0	0	0	0	0	0	0	0	0	0	0	0	0	0	4.64253e-05	0	0	0	0	0	0	0	0	0	0	0	0	0	0	0	0	0	0	0	0	0	0	0
k__Bacteria;p__Chloroflexi;c__S085;o__	0	0	0	0	0	0	0	0	0	0	0	0	0	0	0	0	0	0	0	0	0	0	0	0	0	0	0	0	0	0	0	0	0	0	1.8874e-05	0	0	0	0	0	0	0	0	0	0	0	0.000131062	0	0
k__Bacteria;p__Chloroflexi;c__Thermomicrobia;o__	0	0	0	0	0	0	0	0	0	0	0	0	0	0	0	0	0	0	0	0	0	0	0	0	5.41976e-05	0.000139276	0	0	0	0	0	0	0	0	0	0	0	0	0	0	0	0	0	0	0	0	0	0	0
k__Bacteria;p__Chloroflexi;c__Thermomicrobia;o__Ellin6537	0	0	0	0	0	0	0	0	0	0	0	0	0	0	0	0	0	0	0	0	0	0	0	4.5041e-05	0	0.000139276	0	0	0	0	0	0	0	0	0	0	0	0	0	0	0	0	0	0	0	0	0	0	0
k__Bacteria;p__Chloroflexi;c__Thermomicrobia;o__JG30-KF-CM45	0	0	0	0	0	0	0	0	0	0	0	0	0	0	0	0	0	0	0	0	0	0	0	0.000405369	0.000162593	0.000835655	0	0	0	0	0	0	0	0	3.7748e-05	0	0	0	4.45871e-05	0	0	0	0	0	0.000128955	0	0	0	0
k__Bacteria;p__Chloroflexi;c__TK10;o__	0	3.52659e-05	0	0	0	0	0	0	0	0	0	0	0	0	0	0	0	0	0	0	0	0	0	0	0	0	0	0	0	0	0	0	0	0	0	0	0	0	0	0	0	0	5.48095e-05	0	0	0	0	0	0
k__Bacteria;p__Chloroflexi;c__TK10;o__AKYG885	0	0	0	0	0	0	0	0	0	0	0	0	0	0	0	0	0	0	0	0	0	0	0	0	0	0	0	0	0	0	0	0	0	0	0	0	0.000208569	0	8.91742e-05	0	0	0	0	0	8.59697e-05	0	0	0	0
k__Bacteria;p__Chloroflexi;c__TK10;o__B07_WMSP1	0	0	0	0	0	0	0	0	0	0	0	0	0	0	0	0	0	0	0	0	0	0	0	0	0.000162593	4.64253e-05	0	0	0	8.79082e-05	0	0	0	0	0	0	0	0	0	0	0	0	0	0	0	0	0	0	0
k__Bacteria;p__Chloroflexi;c__TK17;o__	0	0	0	0	0	0	0	0	0	0	0	0	0	0	0	0	0	0	0	0	0	0	0	0	0	9.28505e-05	0	0	0	0	0	0	0	0	0	0	0	0	0	0	0	0	0	0	0	0	0	0	0
k__Bacteria;p__Chloroflexi;c__TK17;o__mle1-48	0	0	0	0	0	0	0	0	0	0	0	0	0	0	0	0	0	0	0	0	0	0	0	0	0	0	0	0.000468801	0	0	0	0	0	0	0	0	0	0.000205455	0	0	0	0	0	0	0	0	0	0	0
k__Bacteria;p__Chloroflexi;Other;Other	0	0	0	0	0	0	0	0	0	0	0	0	0	0	0	0	0	0	0	0	0	0	0	0	0	0	0	0	0	0	0	0	0	0	0	0	0	0	0	0	0	0	0	0	0	0	0	0	0
[truncated: 157 more rows]
[truncated: 7 more columns]

## Sheet: taxonomy summary - class level
Type	Gut	Gut	Gut	Gut	Gut	Gut	Gut	Gut	Gut	Gut	Gut	Gut	Gut	Gut	Gut	Gut	Gut	Oral	Oral	Oral	Oral	Oral	Oral	Pouch	Pouch	Pouch	Pouch	Pouch	Pouch	Pouch	Pouch	Pouch	Pouch	Pouch	Pouch	Pouch	Pouch	Pouch	Pouch	Pouch	Pouch	Skin	Skin	Skin	Skin	Skin	Skin	Skin	Skin
[truncated: 128 more rows]
[truncated: 7 more columns]

[truncated: 1 more sheets: taxonomy summary - phylum level]
