# Supplementary material for: The Tasmanian devil microbiome—implications for conservation and management
Source: Microbiome. 2015 Dec 21;3:76. doi: 10.1186/s40168-015-0143-0 (PMC4687321; doi:10.1186/s40168-015-0143-0)
Supplement: Additional file 7: — Unweighted and weighted UniFrac distances between samples from different geographic locations. [file 40168_2015_143_MOESM7_ESM.xlsx]

## Sheet: Gut
Distance
Grouping	Unweighted		Weighted
	Mean	Std.Err.	Mean	Std.Err.
Within NA	0.823785	0.0201488	0.297066	0.0407071
Within TA	0.832872	0.0097794	0.428303	0.05196
Within FR	0.794703	0.0391718	0.241106	0.092364
Within IC	0.825818	0.0209149	0.442373	0.0375697
Within GH	0.843661	0.015763	0.381231	0.0527835
NA vs TA	0.841082	0.00717224	0.397622	0.030719
NA vs FR	0.852466	0.0108254	0.306259	0.0286571
NA vs IC	0.893096	0.00676736	0.463187	0.0505077
NA vs GH	0.831725	0.00791926	0.337237	0.0230834
TA vs FR	0.876616	0.0066309	0.389335	0.0217442
TA vs IC	0.89902	0.00656977	0.471756	0.0394354
TA vs GH	0.834769	0.0117996	0.376148	0.0363183
FR vs IC	0.865461	0.0115548	0.39193	0.0526054
FR vs GH	0.841801	0.0121477	0.313171	0.028303
IC vs GH	0.891116	0.0106318	0.468189	0.0538287
Monte Carlo test of significance
Group1	Group2	Unweighted		Weighted
		Statistic	P-value	Statistic	P-value
All within Location	All between Location	-3.86731	0.002	-1.56875	0.109
All within Location	NA vs. NA	0.0124391	0.992	0.845284	0.395
All within Location	TA vs. TA	-0.293296	0.776	-1.15578	0.267
All within Location	FR vs. FR	0.9065	0.386	1.20063	0.223
All within Location	IC vs. IC	-0.0578205	0.967	-1.35148	0.204
All within Location	GH vs. GH	-0.646446	0.523	-0.548741	0.6
All within Location	NA vs. TA	-1.17865	0.268	-1.40874	0.185
All within Location	NA vs. FR	-1.78623	0.088	0.791558	0.431
All within Location	NA vs. IC	-4.82125	0.001	-2.33933	0.03
All within Location	NA vs. GH	-0.521868	0.646	0.0360556	0.98
All within Location	TA vs. FR	-2.98165	0.009	-1.11464	0.27
All within Location	TA vs. IC	-4.25446	0.001	-2.66763	0.012
All within Location	TA vs. GH	-0.574935	0.587	-0.76616	0.456
All within Location	FR vs. IC	-2.22753	0.037	-0.979503	0.353
All within Location	FR vs. GH	-0.947531	0.378	0.542932	0.597
All within Location	IC vs. GH	-3.64967	0.003	-2.36063	0.033
All between Location	NA vs. NA	2.7344	0.013	2.02586	0.041
All between Location	TA vs. TA	1.24424	0.236	-0.502253	0.651
All between Location	FR vs. FR	2.86136	0.006	1.82965	0.064
All between Location	IC vs. IC	1.54702	0.134	-0.679874	0.479
All between Location	GH vs. GH	0.765041	0.458	0.0878566	0.937
All between Location	NA vs. TA	1.91568	0.057	-0.252688	0.784
All between Location	NA vs. FR	0.791606	0.453	2.22032	0.03
All between Location	NA vs. IC	-3.09581	0.004	-1.88606	0.056
All between Location	NA vs. GH	2.79732	0.01	1.39993	0.159
All between Location	TA vs. FR	-1.18746	0.241	-0.0236988	0.977
All between Location	TA vs. IC	-2.89205	0.006	-1.77494	0.093
All between Location	TA vs. GH	1.95749	0.052	0.257963	0.779
All between Location	FR vs. IC	-0.332812	0.746	-0.0769458	0.945
All between Location	FR vs. GH	1.43048	0.15	1.61515	0.101
All between Location	IC vs. GH	-2.25837	0.025	-1.66353	0.104
NA vs. NA	TA vs. TA	-0.23767	0.813	-1.62614	0.14
NA vs. NA	FR vs. FR	0.685073	0.527	0.629933	0.545
NA vs. NA	IC vs. IC	-0.0517689	0.965	-1.84411	0.089
NA vs. NA	GH vs. GH	-0.513534	0.643	-1.04125	0.313
NA vs. NA	NA vs. TA	-0.933921	0.403	-2.00444	0.057
NA vs. NA	NA vs. FR	-1.36255	0.191	-0.190436	0.849
NA vs. NA	NA vs. IC	-3.78999	0.001	-2.35813	0.026
NA vs. NA	NA vs. GH	-0.41836	0.717	-0.923638	0.392
NA vs. NA	TA vs. FR	-2.37931	0.016	-1.93459	0.055
NA vs. NA	TA vs. IC	-3.39075	0.001	-3.06781	0.012
NA vs. NA	TA vs. GH	-0.456822	0.68	-1.43635	0.184
NA vs. NA	FR vs. IC	-1.74088	0.095	-1.44226	0.166
NA vs. NA	FR vs. GH	-0.744465	0.496	-0.317791	0.771
NA vs. NA	IC vs. GH	-2.85856	0.01	-2.56733	0.015
TA vs. TA	FR vs. FR	0.945386	0.595	1.7664	0.17
TA vs. TA	IC vs. IC	0.305526	0.911	-0.219435	0.873
TA vs. TA	GH vs. GH	-0.581612	0.721	0.63553	0.585
TA vs. TA	NA vs. TA	-0.48683	0.662	0.419101	0.714
TA vs. TA	NA vs. FR	-0.780897	0.476	1.77709	0.107
TA vs. TA	NA vs. IC	-3.77303	0.001	-0.29698	0.799
TA vs. TA	NA vs. GH	0.0619005	0.952	1.60923	0.105
TA vs. TA	TA vs. FR	-3.39314	0.015	0.824637	0.444
TA vs. TA	TA vs. IC	-5.17126	0.002	-0.575732	0.536
TA vs. TA	TA vs. GH	-0.0874248	0.942	0.741983	0.525
TA vs. TA	FR vs. IC	-1.53158	0.153	0.371701	0.708
TA vs. TA	FR vs. GH	-0.400239	0.684	2.00926	0.07
TA vs. TA	IC vs. GH	-2.95987	0.02	-0.399018	0.7
FR vs. FR	IC vs. IC	-0.700699	0.604	-2.01847	0.082
FR vs. FR	GH vs. GH	-1.15947	0.428	-1.31718	0.3
FR vs. FR	NA vs. TA	-2.07367	0.094	-1.98234	0.084
FR vs. FR	NA vs. FR	-1.98663	0.066	-0.871329	0.405
FR vs. FR	NA vs. IC	-4.53566	0.001	-1.8334	0.078
FR vs. FR	NA vs. GH	-1.56527	0.192	-1.50551	0.179
FR vs. FR	TA vs. FR	-3.49318	0.007	-2.40841	0.046
FR vs. FR	TA vs. IC	-4.45905	0.004	-2.70857	0.039
FR vs. FR	TA vs. GH	-1.37047	0.191	-1.67553	0.172
FR vs. FR	FR vs. IC	-2.44659	0.043	-1.4296	0.187
FR vs. FR	FR vs. GH	-1.58642	0.156	-1.03603	0.338
FR vs. FR	IC vs. GH	-3.47246	0.014	-2.11323	0.063
IC vs. IC	GH vs. GH	-0.681299	0.589	0.943713	0.506
IC vs. IC	NA vs. TA	-0.833128	0.452	0.622628	0.554
IC vs. IC	NA vs. FR	-1.02126	0.305	2.02386	0.066
IC vs. IC	NA vs. IC	-3.84575	0.003	-0.178452	0.887
IC vs. IC	NA vs. GH	-0.297247	0.74	1.91659	0.075
IC vs. IC	TA vs. FR	-3.16657	0.012	1.22018	0.206
IC vs. IC	TA vs. IC	-4.58618	0.003	-0.40161	0.639
IC vs. IC	TA vs. GH	-0.377533	0.738	0.976722	0.35
IC vs. IC	FR vs. IC	-1.69984	0.129	0.524992	0.633
IC vs. IC	FR vs. GH	-0.658654	0.527	2.38293	0.035
IC vs. IC	IC vs. GH	-2.98552	0.02	-0.262818	0.794
GH vs. GH	NA vs. TA	0.147102	0.879	-0.223631	0.838
GH vs. GH	NA vs. FR	-0.344696	0.767	1.09018	0.338
GH vs. GH	NA vs. IC	-2.96652	0.015	-0.697386	0.474
GH vs. GH	NA vs. GH	0.62348	0.522	0.775858	0.451
GH vs. GH	TA vs. FR	-2.29078	0.04	-0.170629	0.851
GH vs. GH	TA vs. IC	-3.87232	0.013	-1.19699	0.255
GH vs. GH	TA vs. GH	0.393031	0.737	0.0721434	0.929
GH vs. GH	FR vs. IC	-0.981308	0.342	-0.10921	0.976
GH vs. GH	FR vs. GH	0.0801463	0.938	1.18363	0.241
GH vs. GH	IC vs. GH	-2.29389	0.031	-0.868924	0.396
NA vs. TA	NA vs. FR	-0.876642	0.385	2.17476	0.055
NA vs. TA	NA vs. IC	-5.27478	0.001	-1.1091	0.287
NA vs. TA	NA vs. GH	0.875817	0.386	1.5715	0.134
NA vs. TA	TA vs. FR	-3.34462	0.005	0.191298	0.844
NA vs. TA	TA vs. IC	-5.4647	0.001	-1.48086	0.15
NA vs. TA	TA vs. GH	0.4866	0.632	0.441211	0.663
NA vs. TA	FR vs. IC	-1.89801	0.061	0.100434	0.917
NA vs. TA	FR vs. GH	-0.0546437	0.968	1.85733	0.073
NA vs. TA	IC vs. GH	-4.04418	0.001	-1.2308	0.221
NA vs. FR	NA vs. IC	-3.18254	0.004	-2.70235	0.018
NA vs. FR	NA vs. GH	1.54639	0.134	-0.841835	0.416
NA vs. FR	TA vs. FR	-1.61199	0.128	-2.03371	0.059
NA vs. FR	TA vs. IC	-3.11064	0.006	-3.45204	0.004
NA vs. FR	TA vs. GH	1.05781	0.313	-1.50341	0.145
NA vs. FR	FR vs. IC	-0.781408	0.439	-1.56318	0.157
NA vs. FR	FR vs. GH	0.632037	0.524	-0.16028	0.877
NA vs. FR	IC vs. GH	-2.37587	0.031	-2.91804	0.012
NA vs. IC	NA vs. GH	5.89157	0.001	2.26805	0.032
NA vs. IC	TA vs. FR	1.62149	0.127	1.0884	0.261
NA vs. IC	TA vs. IC	-0.584136	0.567	-0.118442	0.899
NA vs. IC	TA vs. GH	4.62966	0.001	1.21922	0.262
NA vs. IC	FR vs. IC	2.21692	0.038	0.924628	0.34
NA vs. IC	FR vs. GH	4.01071	0.001	2.16641	0.037
NA vs. IC	IC vs. GH	0.165366	0.877	-0.0644876	0.955
NA vs. GH	TA vs. FR	-3.90723	0.001	-1.51709	0.13
NA vs. GH	TA vs. IC	-5.8676	0.001	-3.16272	0.003
NA vs. GH	TA vs. GH	-0.222404	0.846	-0.951711	0.357
NA vs. GH	FR vs. IC	-2.48634	0.017	-1.09076	0.313
NA vs. GH	FR vs. GH	-0.726681	0.46	0.650118	0.511
NA vs. GH	IC vs. GH	-4.52602	0.002	-2.57311	0.01
TA vs. FR	TA vs. IC	-2.40011	0.027	-1.83023	0.078
TA vs. FR	TA vs. GH	3.09172	0.008	0.311532	0.783
TA vs. FR	FR vs. IC	0.837372	0.426	-0.0455898	0.962
TA vs. FR	FR vs. GH	2.51561	0.025	2.13397	0.045
TA vs. FR	IC vs. GH	-1.15716	0.254	-1.35826	0.2
TA vs. IC	TA vs. GH	4.75742	0.001	1.78335	0.113
TA vs. IC	FR vs. IC	2.52478	0.027	1.21416	0.225
TA vs. IC	FR vs. GH	4.14314	0.002	3.26704	0.005
TA vs. IC	IC vs. GH	0.632445	0.537	0.0534611	0.963
TA vs. GH	FR vs. IC	-1.85839	0.082	-0.246889	0.81
TA vs. GH	FR vs. GH	-0.415216	0.661	1.36775	0.195
TA vs. GH	IC vs. GH	-3.5476	0.004	-1.41743	0.182
FR vs. IC	FR vs. GH	1.4112	0.165	1.31846	0.212
FR vs. IC	IC vs. GH	-1.63388	0.123	-1.01319	0.325
FR vs. GH	IC vs. GH	-3.05482	0.008	-2.54896	0.025

## Sheet: Mouth
Distance
Grouping	Unweighted		Weighted
	Mean	Std.Err.	Mean	Std.Err.
within BR	0.712885	0.0225147	0.254836	0.0276039
within FR	0.685832	0.00321879	0.140514	0.0292925
BR vs FR	0.736197	0.00825857	0.258763	0.0289602
Monte Carlo test of significance
Group1	Group2	Unweighted		Weighted
		Statistic	P-value	Statistic	P-value
All within Location	All between Location	-2.64007	0.022	-1.39527	0.18
All within Location	BR vs. BR	-0.594699	0.618	-1.16168	0.262
All within Location	FR vs. FR	0.775113	0.509	1.15193	0.268
All within Location	BR vs. FR	-2.64007	0.01	-1.39527	0.195
All between Location	BR vs. BR	1.24002	0.251	0.0730913	0.933
All between Location	FR vs. FR	3.38781	0.012	2.19106	0.088
All between Location	BR vs. FR	0	1	0	1
BR vs. BR	FR vs. FR	1.18949	0.348	2.84032	0.075
BR vs. BR	BR vs. FR	-1.24002	0.241	-0.0730913	0.953
FR vs. FR	BR vs. FR	-3.38781	0.009	-2.19106	0.076

## Sheet: Pouch
Distance
Grouping	Unweighted		Weighted
	Mean	Std.Err.	Mean	Std.Err.
Within IC	0.839422	0.0204189	0.489471	0.0555394
Within NA	0.77313	0.00771778	0.299167	0.0196494
Within FR	0.707375	0.00527906	0.222547	0.0297144
Within BR	0.838789	0.00372058	0.477817	0.0184685
Within TA	0.787992	0.0128315	0.187702	0.0136374
Within GH	0.799004	0.0092474	0.453449	0.0751905
IC vs NA	0.857882	0.00514157	0.519118	0.0250361
IC vs FR	0.857776	0.00914482	0.517332	0.0167164
IC vs BR	0.878526	0.0051024	0.527038	0.0211511
IC vs TA	0.884334	0.00605779	0.580231	0.00933008
IC vs GH	0.862895	0.00442193	0.555951	0.0264699
NA vs FR	0.785159	0.00495942	0.289843	0.0130158
NA vs BR	0.813935	0.00477663	0.397683	0.0274744
NA vs TA	0.813244	0.00940926	0.287881	0.0252693
NA vs GH	0.790388	0.00382388	0.392181	0.0256402
FR vs BR	0.82962	0.00673837	0.421673	0.0163249
FR vs TA	0.809327	0.013565	0.290921	0.0224995
FR vs GH	0.793008	0.00514023	0.400832	0.0233783
BR vs TA	0.833708	0.00983241	0.429171	0.0340521
BR vs GH	0.824024	0.00723078	0.411986	0.0398721
TA vs GH	0.821307	0.0105034	0.423163	0.0122326
Monte Carlo test of significance
Group1	Group2	Unweighted		Weighted
		Statistic	P-value	Statistic	P-value
All within Location	All between Location	-4.03796	0.001	-2.52675	0.007
All within Location	IC vs. IC	-1.63091	0.119	-1.57449	0.129
All within Location	NA vs. NA	0.615145	0.539	0.669549	0.529
All within Location	FR vs. FR	2.89145	0.009	1.58105	0.148
All within Location	BR vs. BR	-1.6567	0.109	-1.47243	0.153
All within Location	TA vs. TA	0.101406	0.931	2.00918	0.044
All within Location	GH vs. GH	-0.277396	0.804	-1.12848	0.263
All within Location	IC vs. NA	-3.97362	0.001	-3.24798	0.005
All within Location	IC vs. FR	-3.78827	0.001	-3.323	0.005
All within Location	IC vs. BR	-5.201	0.001	-3.4637	0.001
All within Location	IC vs. TA	-5.49658	0.001	-4.70269	0.001
All within Location	IC vs. GH	-4.29635	0.001	-3.94972	0.002
All within Location	NA vs. FR	0.344486	0.719	1.34953	0.187
All within Location	NA vs. BR	-1.3687	0.193	-0.834361	0.425
All within Location	NA vs. TA	-1.25899	0.231	1.32757	0.205
All within Location	NA vs. GH	0.033843	0.979	-0.733342	0.486
All within Location	FR vs. BR	-2.25975	0.026	-1.36628	0.182
All within Location	FR vs. TA	-0.969325	0.303	1.2835	0.209
All within Location	FR vs. GH	-0.122051	0.901	-0.91359	0.358
All within Location	BR vs. TA	-2.39981	0.021	-1.39919	0.19
All within Location	BR vs. GH	-1.92191	0.047	-1.03743	0.311
All within Location	TA vs. GH	-1.68646	0.116	-1.4136	0.155
All between Location	IC vs. IC	-0.416103	0.693	-0.89715	0.389
All between Location	NA vs. NA	2.6367	0.008	1.96669	0.048
All between Location	FR vs. FR	5.66997	0.001	3.11874	0.001
All between Location	BR vs. BR	-0.389576	0.723	-0.725692	0.497
All between Location	TA vs. TA	1.94852	0.051	3.64776	0.001
All between Location	GH vs. GH	1.44366	0.157	-0.355226	0.721
All between Location	IC vs. NA	-2.19002	0.034	-2.30769	0.023
All between Location	IC vs. FR	-2.15826	0.032	-2.27749	0.015
All between Location	IC vs. BR	-3.83193	0.001	-2.52109	0.004
All between Location	IC vs. TA	-4.28521	0.001	-3.92693	0.001
All between Location	IC vs. GH	-2.59208	0.01	-3.25313	0.001
All between Location	NA vs. FR	3.59433	0.001	3.64067	0.001
All between Location	NA vs. BR	1.30562	0.213	0.823028	0.401
All between Location	NA vs. TA	1.34391	0.195	3.65699	0.002
All between Location	NA vs. GH	3.18441	0.003	0.966473	0.348
All between Location	FR vs. BR	0.0571964	0.95	0.207745	0.828
All between Location	FR vs. TA	1.62328	0.104	3.58809	0.003
All between Location	FR vs. GH	2.96891	0.006	0.7451	0.433
All between Location	BR vs. TA	-0.264138	0.796	0.0126661	0.985
All between Location	BR vs. GH	0.499974	0.628	0.447599	0.684
All between Location	TA vs. GH	0.707309	0.499	0.169413	0.861
IC vs. IC	NA vs. NA	3.03692	0.12	3.23026	0.081
IC vs. IC	FR vs. FR	6.26104	0.072	4.23765	0.067
IC vs. IC	BR vs. BR	0.0305049	0.841	0.199121	0.964
IC vs. IC	TA vs. TA	2.13264	0.075	5.27668	0.044
IC vs. IC	GH vs. GH	1.80316	0.203	0.385351	0.869
IC vs. IC	IC vs. NA	-1.3193	0.212	-0.557455	0.583
IC vs. IC	IC vs. FR	-0.943022	0.345	-0.672417	0.542
IC vs. IC	IC vs. BR	-2.8039	0.02	-0.79126	0.419
IC vs. IC	IC vs. TA	-2.97039	0.01	-2.73512	0.029
IC vs. IC	IC vs. GH	-1.78075	0.105	-1.20088	0.27
IC vs. IC	NA vs. FR	3.93785	0.005	5.40387	0.004
IC vs. IC	NA vs. BR	1.87795	0.088	1.61303	0.121
IC vs. IC	NA vs. TA	1.31802	0.224	3.76565	0.006
IC vs. IC	NA vs. GH	3.90132	0.002	1.79848	0.118
IC vs. IC	FR vs. BR	0.612051	0.544	1.6564	0.12
IC vs. IC	FR vs. TA	1.13749	0.29	4.01748	0.002
IC vs. IC	FR vs. GH	3.31759	0.01	1.74797	0.146
IC vs. IC	BR vs. TA	0.27866	0.791	0.895616	0.464
IC vs. IC	BR vs. GH	0.922708	0.385	1.00793	0.34
IC vs. IC	TA vs. GH	0.840795	0.416	1.83806	0.1
NA vs. NA	FR vs. FR	7.0322	0.068	2.15082	0.089
NA vs. NA	BR vs. BR	-7.6635	0.033	-6.6249	0.119
NA vs. NA	TA vs. TA	-0.992514	0.361	4.66026	0.074
NA vs. NA	GH vs. GH	-2.14814	0.215	-1.98521	0.224
NA vs. NA	IC vs. NA	-8.45502	0.004	-4.78976	0.007
NA vs. NA	IC vs. FR	-5.02731	0.001	-6.9088	0.002
NA vs. NA	IC vs. BR	-10.5823	0.006	-5.81702	0.006
NA vs. NA	IC vs. TA	-9.6313	0.002	-14.3895	0.004
NA vs. NA	IC vs. GH	-10.1344	0.005	-5.30263	0.003
NA vs. NA	NA vs. FR	-1.23679	0.286	0.367099	0.711
NA vs. NA	NA vs. BR	-4.32787	0.002	-1.96308	0.052
NA vs. NA	NA vs. TA	-2.31911	0.032	0.24362	0.798
NA vs. NA	NA vs. GH	-2.17991	0.054	-1.98006	0.077
NA vs. NA	FR vs. BR	-4.44955	0.008	-3.96258	0.007
NA vs. NA	FR vs. TA	-1.47196	0.169	0.198671	0.876
NA vs. NA	FR vs. GH	-1.98348	0.08	-2.36244	0.063
NA vs. NA	BR vs. TA	-3.35897	0.009	-2.1052	0.055
NA vs. NA	BR vs. GH	-3.76022	0.005	-1.56598	0.171
NA vs. NA	TA vs. GH	-2.5083	0.03	-5.14069	0.005
FR vs. FR	BR vs. BR	-20.3477	0.021	-7.2963	0.102
FR vs. FR	TA vs. TA	-5.81019	0.043	1.06577	0.273
FR vs. FR	GH vs. GH	-8.60517	0.069	-2.85597	0.103
FR vs. FR	IC vs. NA	-15.6892	0.003	-6.26448	0.004
FR vs. FR	IC vs. FR	-9.06885	0.001	-8.77067	0.008
FR vs. FR	IC vs. BR	-17.967	0.005	-7.45767	0.003
FR vs. FR	IC vs. TA	-15.8365	0.001	-15.7766	0.004
FR vs. FR	IC vs. GH	-18.5879	0.002	-6.69823	0.006
FR vs. FR	NA vs. FR	-8.38089	0.004	-2.41336	0.047
FR vs. FR	NA vs. BR	-11.8809	0.001	-3.40153	0.013
FR vs. FR	NA vs. TA	-6.20891	0.001	-1.36863	0.197
FR vs. FR	NA vs. GH	-11.2734	0.005	-3.50736	0.011
FR vs. FR	FR vs. BR	-9.89168	0.003	-6.03615	0.004
FR vs. FR	FR vs. TA	-4.17519	0.002	-1.58735	0.137
FR vs. FR	FR vs. GH	-8.92871	0.002	-4.00221	0.004
FR vs. FR	BR vs. TA	-7.09784	0.001	-3.28929	0.007
FR vs. FR	BR vs. GH	-8.82438	0.002	-2.59658	0.039
FR vs. FR	TA vs. GH	-6.00093	0.001	-7.50634	0.006
BR vs. BR	TA vs. TA	3.80221	0.033	12.6368	0.059
BR vs. BR	GH vs. GH	3.99137	0.035	0.314723	0.794
BR vs. BR	IC vs. NA	-2.03201	0.081	-0.901967	0.371
BR vs. BR	IC vs. FR	-1.15272	0.249	-1.25896	0.211
BR vs. BR	IC vs. BR	-4.26015	0.01	-1.26146	0.261
BR vs. BR	IC vs. TA	-4.1384	0.002	-5.32775	0.004
BR vs. BR	IC vs. GH	-2.96139	0.015	-1.61764	0.151
BR vs. BR	NA vs. FR	5.90818	0.004	7.47084	0.006
BR vs. BR	NA vs. BR	2.83786	0.022	1.60061	0.161
BR vs. BR	NA vs. TA	1.50788	0.145	4.11132	0.008
BR vs. BR	NA vs. GH	6.81226	0.003	1.82795	0.093
BR vs. BR	FR vs. BR	0.751169	0.468	1.82756	0.11
BR vs. BR	FR vs. TA	1.21036	0.261	4.51845	0.003
BR vs. BR	FR vs. GH	4.87363	0.004	1.79477	0.125
BR vs. BR	BR vs. TA	0.287193	0.773	0.788984	0.454
BR vs. BR	BR vs. GH	1.12911	0.274	0.914819	0.37
BR vs. BR	TA vs. GH	0.925623	0.387	2.2896	0.055
TA vs. TA	GH vs. GH	-0.696261	0.49	-3.47758	0.071
TA vs. TA	IC vs. NA	-6.16546	0.01	-7.31017	0.004
TA vs. TA	IC vs. FR	-3.95384	0.001	-10.7297	0.006
TA vs. TA	IC vs. BR	-8.02676	0.005	-8.81714	0.008
TA vs. TA	IC vs. TA	-7.58497	0.001	-21.6686	0.005
TA vs. TA	IC vs. GH	-7.25898	0.004	-7.69244	0.009
TA vs. TA	NA vs. FR	0.255838	0.807	-4.19901	0.003
TA vs. TA	NA vs. BR	-2.39932	0.032	-4.22925	0.002
TA vs. TA	NA vs. TA	-1.396	0.183	-2.18977	0.052
TA vs. TA	NA vs. GH	-0.251602	0.805	-4.40649	0.005
TA vs. TA	FR vs. BR	-3.02641	0.019	-7.78861	0.005
TA vs. TA	FR vs. TA	-0.848176	0.431	-2.52617	0.028
TA vs. TA	FR vs. GH	-0.442584	0.702	-5.02555	0.003
TA vs. TA	BR vs. TA	-2.4323	0.038	-3.93785	0.009
TA vs. TA	BR vs. GH	-2.47932	0.049	-3.1293	0.026
TA vs. TA	TA vs. GH	-1.6722	0.147	-10.2429	0.002
GH vs. GH	IC vs. NA	-5.68139	0.003	-1.10788	0.279
GH vs. GH	IC vs. FR	-3.44875	0.002	-1.30351	0.216
GH vs. GH	IC vs. BR	-7.71967	0.004	-1.35738	0.203
GH vs. GH	IC vs. TA	-7.20572	0.002	-2.99981	0.032
GH vs. GH	IC vs. GH	-6.91476	0.005	-1.67392	0.106
GH vs. GH	NA vs. FR	1.37419	0.231	3.61367	0.016
GH vs. GH	NA vs. BR	-1.52536	0.155	0.890335	0.388
GH vs. GH	NA vs. TA	-0.813897	0.423	2.77846	0.019
GH vs. GH	NA vs. GH	1.03284	0.319	1.01952	0.345
GH vs. GH	FR vs. BR	-2.36138	0.061	0.654048	0.529
GH vs. GH	FR vs. TA	-0.417401	0.658	2.90621	0.011
GH vs. GH	FR vs. GH	0.578721	0.588	0.922038	0.423
GH vs. GH	BR vs. TA	-1.90414	0.071	0.336092	0.718
GH vs. GH	BR vs. GH	-1.81461	0.097	0.510569	0.622
GH vs. GH	TA vs. GH	-1.15045	0.29	0.679517	0.524
IC vs. NA	IC vs. FR	0.0101148	0.993	0.0593233	0.949
IC vs. NA	IC vs. BR	-2.84989	0.012	-0.241669	0.816
IC vs. NA	IC vs. TA	-3.32918	0.007	-2.28734	0.04
IC vs. NA	IC vs. GH	-0.739262	0.477	-1.01095	0.323
IC vs. NA	NA vs. FR	10.1802	0.001	8.12531	0.001
IC vs. NA	NA vs. BR	6.26206	0.001	3.26696	0.009
IC vs. NA	NA vs. TA	4.16306	0.002	6.50059	0.001
IC vs. NA	NA vs. GH	10.5334	0.001	3.54214	0.001
IC vs. NA	FR vs. BR	3.33435	0.004	3.26032	0.011
IC vs. NA	FR vs. TA	3.34708	0.003	6.77936	0.001
IC vs. NA	FR vs. GH	8.92316	0.001	3.45319	0.005
IC vs. NA	BR vs. TA	2.17873	0.053	2.12816	0.043
IC vs. NA	BR vs. GH	3.81609	0.002	2.27549	0.029
IC vs. NA	TA vs. GH	3.1276	0.009	3.44359	0.002
IC vs. FR	IC vs. BR	-1.98145	0.068	-0.360042	0.727
IC vs. FR	IC vs. TA	-2.42117	0.035	-3.2856	0.006
IC vs. FR	IC vs. GH	-0.503991	0.613	-1.23359	0.232
IC vs. FR	NA vs. FR	6.98038	0.001	10.7377	0.001
IC vs. FR	NA vs. BR	4.24931	0.002	3.7204	0.004
IC vs. FR	NA vs. TA	3.39393	0.008	7.57312	0.001
IC vs. FR	NA vs. GH	6.79858	0.001	4.0888	0.003
IC vs. FR	FR vs. BR	2.47864	0.02	4.09407	0.003
IC vs. FR	FR vs. TA	2.9615	0.009	8.07754	0.001
IC vs. FR	FR vs. GH	6.17401	0.001	4.05361	0.001
IC vs. FR	BR vs. TA	1.79242	0.083	2.32407	0.039
IC vs. FR	BR vs. GH	2.89513	0.009	2.43661	0.027
IC vs. FR	TA vs. GH	2.61867	0.029	4.54612	0.003
IC vs. BR	IC vs. TA	-0.733395	0.473	-2.30097	0.031
IC vs. BR	IC vs. GH	2.31495	0.042	-0.853327	0.409
IC vs. BR	NA vs. FR	13.1216	0.001	9.55082	0.001
IC vs. BR	NA vs. BR	9.24131	0.001	3.73073	0.003
IC vs. BR	NA vs. TA	6.09899	0.001	7.25752	0.001
IC vs. BR	NA vs. GH	13.8229	0.001	4.05727	0.002
IC vs. BR	FR vs. BR	5.78608	0.001	3.94358	0.002
IC vs. BR	FR vs. TA	4.77467	0.001	7.64621	0.001
IC vs. BR	FR vs. GH	11.8075	0.001	4.00321	0.002
IC vs. BR	BR vs. TA	4.04585	0.001	2.44142	0.017
IC vs. BR	BR vs. GH	6.15851	0.001	2.54908	0.018
IC vs. BR	TA vs. GH	4.90007	0.001	4.25132	0.001
IC vs. TA	IC vs. GH	2.85852	0.011	0.865096	0.403
IC vs. TA	NA vs. FR	12.6678	0.001	18.1329	0.001
IC vs. TA	NA vs. BR	9.12561	0.001	6.29142	0.001
IC vs. TA	NA vs. TA	6.35264	0.002	10.8532	0.001
IC vs. TA	NA vs. GH	13.1142	0.001	6.89206	0.001
IC vs. TA	FR vs. BR	6.03838	0.002	8.43261	0.001
IC vs. TA	FR vs. TA	5.0489	0.001	11.8778	0.001
IC vs. TA	FR vs. GH	11.4952	0.001	7.12714	0.001
IC vs. TA	BR vs. TA	4.38374	0.001	4.27846	0.001
IC vs. TA	BR vs. GH	6.39355	0.001	4.10863	0.001
IC vs. TA	TA vs. GH	5.1981	0.001	10.2094	0.001
IC vs. GH	NA vs. FR	11.6994	0.001	9.02156	0.001
IC vs. GH	NA vs. BR	7.52171	0.001	4.14847	0.004
IC vs. GH	NA vs. TA	4.77577	0.002	7.32533	0.001
IC vs. GH	NA vs. GH	12.403	0.001	4.44398	0.002
IC vs. GH	FR vs. BR	4.12856	0.001	4.31776	0.002
IC vs. GH	FR vs. TA	3.75457	0.001	7.62893	0.001
IC vs. GH	FR vs. GH	10.3071	0.001	4.39237	0.003
IC vs. GH	BR vs. TA	2.70732	0.013	2.9395	0.016
IC vs. GH	BR vs. GH	4.5862	0.003	3.00814	0.011
IC vs. GH	TA vs. GH	3.64931	0.001	4.55382	0.002
NA vs. FR	NA vs. BR	-4.17919	0.002	-3.54717	0.003
NA vs. FR	NA vs. TA	-2.64053	0.018	0.0690514	0.929
NA vs. FR	NA vs. GH	-0.834987	0.412	-3.559	0.006
NA vs. FR	FR vs. BR	-5.31413	0.001	-6.31409	0.001
NA vs. FR	FR vs. TA	-1.67333	0.114	-0.0414468	0.967
NA vs. FR	FR vs. GH	-1.0989	0.319	-4.14795	0.003
NA vs. FR	BR vs. TA	-4.4086	0.001	-3.82191	0.003
NA vs. FR	BR vs. GH	-4.43258	0.002	-2.91213	0.009
NA vs. FR	TA vs. GH	-3.11212	0.007	-7.46391	0.001
NA vs. BR	NA vs. TA	0.0654922	0.95	2.94155	0.007
NA vs. BR	NA vs. GH	3.84844	0.004	0.146396	0.891
NA vs. BR	FR vs. BR	-1.89902	0.072	-0.750645	0.446
NA vs. BR	FR vs. TA	0.320431	0.733	3.00641	0.006
NA vs. BR	FR vs. GH	2.98238	0.009	-0.0872807	0.934
NA vs. BR	BR vs. TA	-1.80882	0.1	-0.719659	0.465
NA vs. BR	BR vs. GH	-1.1642	0.275	-0.295388	0.769
NA vs. BR	TA vs. GH	-0.638896	0.507	-0.847229	0.41
NA vs. TA	NA vs. GH	2.25039	0.043	-2.89729	0.016
NA vs. TA	FR vs. BR	-1.41502	0.188	-4.44728	0.002
NA vs. TA	FR vs. TA	0.237276	0.801	-0.0898517	0.921
NA vs. TA	FR vs. GH	1.8874	0.064	-3.28107	0.009
NA vs. TA	BR vs. TA	-1.50367	0.146	-3.33201	0.006
NA vs. TA	BR vs. GH	-0.908434	0.372	-2.62907	0.023
NA vs. TA	TA vs. GH	-0.571779	0.548	-4.8187	0.002
NA vs. GH	FR vs. BR	-5.06374	0.002	-0.970226	0.351
NA vs. GH	FR vs. TA	-1.3438	0.175	2.96845	0.013
NA vs. GH	FR vs. GH	-0.408965	0.707	-0.249299	0.792
NA vs. GH	BR vs. TA	-4.10625	0.002	-0.867768	0.404
NA vs. GH	BR vs. GH	-4.11222	0.002	-0.417779	0.689
NA vs. GH	TA vs. GH	-2.76614	0.012	-1.09057	0.261
FR vs. BR	FR vs. TA	1.33982	0.211	4.70363	0.001
FR vs. BR	FR vs. GH	4.32001	0.003	0.730899	0.496
FR vs. BR	BR vs. TA	-0.342913	0.714	-0.198561	0.843
FR vs. BR	BR vs. GH	0.5662	0.584	0.224823	0.81
FR vs. BR	TA vs. GH	0.666185	0.508	-0.0730686	0.935
FR vs. TA	FR vs. GH	1.12497	0.269	-3.38745	0.005
FR vs. TA	BR vs. TA	-1.45526	0.165	-3.38733	0.002
FR vs. TA	BR vs. GH	-0.956116	0.368	-2.64437	0.016
FR vs. TA	TA vs. GH	-0.698305	0.495	-5.16373	0.001
FR vs. GH	BR vs. TA	-3.66833	0.003	-0.686097	0.47
FR vs. GH	BR vs. GH	-3.49612	0.005	-0.241331	0.828
FR vs. GH	TA vs. GH	-2.42004	0.037	-0.84636	0.425
BR vs. TA	BR vs. GH	0.793423	0.442	0.327739	0.736
BR vs. TA	TA vs. GH	0.861922	0.417	0.166038	0.864
BR vs. GH	TA vs. GH	0.21308	0.825	-0.267992	0.805

## Sheet: Skin
Distance
Grouping	Unweighted		Weighted
	Mean	Std.Err.	Mean	Std.Err.
Within NA	0.782456	0.0046471	0.308855	0.0213234
Within TA	0.844945	0.0257676	0.480256	0.0690158
Within FR	0.698619	0.00627804	0.234807	0.0207081
Within IC	0.831488	0.0206526	0.545927	0.0639915
Within GH	0.793616	0.00696502	0.416268	0.042809
NA vs TA	0.844785	0.0125554	0.39203	0.0347475
NA vs FR	0.812478	0.00686309	0.338628	0.0147372
NA vs IC	0.865878	0.00545062	0.543388	0.0239801
NA vs GH	0.807738	0.0059171	0.408012	0.0256594
TA vs FR	0.852009	0.0159858	0.453106	0.0408995
TA vs IC	0.878582	0.00740887	0.579516	0.02497
TA vs GH	0.837052	0.00591649	0.462574	0.0285432
FR vs IC	0.83158	0.00967711	0.482679	0.0371125
FR vs GH	0.830971	0.00825968	0.421669	0.0297326
IC vs GH	0.849782	0.00737474	0.494311	0.0392892
Monte Carlo test of significance
Group1	Group2	Unweighted		Weighted
		Statistic	P-value	Statistic	P-value
All within Location	All between Location	-4.8465	0.001	-1.87863	0.056
All within Location	NA vs. NA	0.227099	0.785	1.09011	0.308
All within Location	TA vs. TA	-1.53753	0.117	-0.977373	0.355
All within Location	FR vs. FR	2.67475	0.023	2.00417	0.055
All within Location	IC vs. IC	-1.17606	0.274	-1.76266	0.098
All within Location	GH vs. GH	-0.0989619	0.888	-0.231337	0.826
All within Location	NA vs. TA	-2.51951	0.019	0.0980483	0.904
All within Location	NA vs. FR	-1.10626	0.292	1.24127	0.206
All within Location	NA vs. IC	-3.80889	0.002	-2.96113	0.013
All within Location	NA vs. GH	-0.878274	0.392	-0.216432	0.837
All within Location	TA vs. FR	-2.69416	0.015	-1.00773	0.323
All within Location	TA vs. IC	-4.36811	0.001	-3.67186	0.003
All within Location	TA vs. GH	-2.34845	0.033	-1.28761	0.207
All within Location	FR vs. IC	-1.99034	0.058	-1.58597	0.137
All within Location	FR vs. GH	-1.99556	0.06	-0.477925	0.647
All within Location	IC vs. GH	-2.94539	0.011	-1.77255	0.091
All between Location	NA vs. NA	3.02427	0.001	2.29455	0.019
All between Location	TA vs. TA	-0.195343	0.852	-0.345648	0.727
All between Location	FR vs. FR	7.34485	0.001	3.43714	0.001
All between Location	IC vs. IC	0.489112	0.628	-1.34955	0.18
All between Location	GH vs. GH	2.44661	0.011	0.635131	0.549
All between Location	NA vs. TA	-0.313516	0.752	1.69005	0.097
All between Location	NA vs. FR	2.51662	0.014	3.16252	0.004
All between Location	NA vs. IC	-2.19445	0.029	-2.2551	0.023
All between Location	NA vs. GH	2.94615	0.003	1.29976	0.192
All between Location	TA vs. FR	-0.897524	0.359	0.114032	0.903
All between Location	TA vs. IC	-3.28958	0.002	-3.19984	0.003
All between Location	TA vs. GH	0.356316	0.716	-0.129996	0.898
All between Location	FR vs. IC	0.822901	0.433	-0.643426	0.514
All between Location	FR vs. GH	0.88321	0.388	0.935188	0.336
All between Location	IC vs. GH	-0.763097	0.443	-0.93711	0.368
NA vs. NA	TA vs. TA	-2.3866	0.063	-2.37283	0.101
NA vs. NA	FR vs. FR	10.7334	0.055	2.49121	0.103
NA vs. NA	IC vs. IC	-2.31622	0.049	-3.51474	0.102
NA vs. NA	GH vs. GH	-1.33287	0.221	-2.24593	0.189
NA vs. NA	NA vs. TA	-2.75942	0.025	-1.3176	0.209
NA vs. NA	NA vs. FR	-2.39993	0.036	-1.0421	0.339
NA vs. NA	NA vs. IC	-8.30784	0.004	-5.29568	0.004
NA vs. NA	NA vs. GH	-2.32935	0.033	-2.10063	0.054
NA vs. NA	TA vs. FR	-2.42371	0.037	-1.94967	0.106
NA vs. NA	TA vs. IC	-7.13685	0.005	-5.8833	0.004
NA vs. NA	TA vs. GH	-5.03079	0.002	-2.94292	0.03
NA vs. NA	FR vs. IC	-2.81083	0.021	-2.58298	0.037
NA vs. NA	FR vs. GH	-3.24106	0.009	-2.07701	0.073
NA vs. NA	IC vs. GH	-5.02102	0.002	-2.60691	0.029
TA vs. TA	FR vs. FR	5.51727	0.041	3.40639	0.104
TA vs. TA	IC vs. IC	0.407512	0.635	-0.697758	0.591
TA vs. TA	GH vs. GH	1.92298	0.124	0.787887	0.519
TA vs. TA	NA vs. TA	0.0061361	0.999	1.23133	0.253
TA vs. TA	NA vs. FR	1.7933	0.11	3.19483	0.026
TA vs. TA	NA vs. IC	-1.26893	0.248	-1.132	0.298
TA vs. TA	NA vs. GH	2.18831	0.037	1.24317	0.229
TA vs. TA	TA vs. FR	-0.223961	0.825	0.333611	0.727
TA vs. TA	TA vs. IC	-1.79102	0.092	-1.73703	0.108
TA vs. TA	TA vs. GH	0.464231	0.658	0.283966	0.794
TA vs. TA	FR vs. IC	0.612147	0.517	-0.0321533	0.978
TA vs. TA	FR vs. GH	0.702768	0.495	0.915086	0.371
TA vs. TA	IC vs. GH	-0.258137	0.812	-0.178351	0.865
FR vs. FR	IC vs. IC	-6.15539	0.043	-4.62572	0.112
FR vs. FR	GH vs. GH	-10.131	0.027	-3.81586	0.113
FR vs. FR	NA vs. TA	-6.44111	0.005	-2.49279	0.025
FR vs. FR	NA vs. FR	-8.9667	0.001	-3.64939	0.003
FR vs. FR	NA vs. IC	-16.2779	0.005	-6.97995	0.004
FR vs. FR	NA vs. GH	-9.85694	0.002	-3.67504	0.006
FR vs. FR	TA vs. FR	-5.32982	0.002	-2.95236	0.024
FR vs. FR	TA vs. IC	-13.1897	0.002	-7.50512	0.005
FR vs. FR	TA vs. GH	-12.5062	0.002	-4.36609	0.006
FR vs. FR	FR vs. IC	-7.54945	0.001	-3.68613	0.004
FR vs. FR	FR vs. GH	-8.74947	0.001	-3.44435	0.005
FR vs. FR	IC vs. GH	-11.1273	0.002	-3.65028	0.005
IC vs. IC	GH vs. GH	1.7376	0.119	1.68409	0.306
IC vs. IC	NA vs. TA	-0.534802	0.583	2.18616	0.055
IC vs. IC	NA vs. FR	1.16896	0.274	4.90387	0.005
IC vs. IC	NA vs. IC	-2.37987	0.054	0.046889	0.975
IC vs. IC	NA vs. GH	1.58063	0.186	2.43845	0.036
IC vs. IC	TA vs. FR	-0.672372	0.516	1.15622	0.27
IC vs. IC	TA vs. IC	-2.76833	0.01	-0.604527	0.586
IC vs. IC	TA vs. GH	-0.370324	0.72	1.37049	0.191
IC vs. IC	FR vs. IC	-0.0044989	0.983	0.852884	0.39
IC vs. IC	FR vs. GH	0.0283522	0.975	1.98443	0.06
IC vs. IC	IC vs. GH	-1.0784	0.313	0.66462	0.531
GH vs. GH	NA vs. TA	-2.24957	0.046	0.367395	0.737
GH vs. GH	NA vs. FR	-1.47435	0.165	2.25666	0.04
GH vs. GH	NA vs. IC	-6.95319	0.005	-2.63417	0.036
GH vs. GH	NA vs. GH	-1.26317	0.231	0.162057	0.887
GH vs. GH	TA vs. FR	-2.02601	0.103	-0.481983	0.636
GH vs. GH	TA vs. IC	-6.18706	0.001	-3.27552	0.015
GH vs. GH	TA vs. GH	-3.88578	0.005	-0.832245	0.382
GH vs. GH	FR vs. IC	-2.14717	0.074	-0.949093	0.326
GH vs. GH	FR vs. GH	-2.45647	0.038	-0.0937586	0.942
GH vs. GH	IC vs. GH	-4.10754	0.003	-1.05925	0.307
NA vs. TA	NA vs. FR	2.25786	0.04	1.41487	0.17
NA vs. TA	NA vs. IC	-1.54103	0.159	-3.58508	0.003
NA vs. TA	NA vs. GH	2.66915	0.019	-0.369988	0.709
NA vs. TA	TA vs. FR	-0.355392	0.718	-1.13805	0.274
NA vs. TA	TA vs. IC	-2.31827	0.035	-4.38165	0.002
NA vs. TA	TA vs. GH	0.557131	0.579	-1.56876	0.143
NA vs. TA	FR vs. IC	0.83305	0.389	-1.78301	0.095
NA vs. TA	FR vs. GH	0.91915	0.386	-0.648085	0.521
NA vs. TA	IC vs. GH	-0.343178	0.733	-1.95004	0.071
NA vs. FR	NA vs. IC	-6.09298	0.001	-7.27477	0.001
NA vs. FR	NA vs. GH	0.523106	0.595	-2.34481	0.039
NA vs. FR	TA vs. FR	-2.27233	0.035	-2.63328	0.019
NA vs. FR	TA vs. IC	-6.54547	0.001	-8.30803	0.001
NA vs. FR	TA vs. GH	-2.71203	0.016	-3.85846	0.002
NA vs. FR	FR vs. IC	-1.61009	0.125	-3.60745	0.001
NA vs. FR	FR vs. GH	-1.72211	0.094	-2.50238	0.023
NA vs. FR	IC vs. GH	-3.70296	0.007	-3.71006	0.003
NA vs. IC	NA vs. GH	7.22693	0.001	3.85462	0.002
NA vs. IC	TA vs. FR	0.821152	0.418	1.90424	0.086
NA vs. IC	TA vs. IC	-1.38116	0.195	-1.04356	0.288
NA vs. IC	TA vs. GH	3.58327	0.002	2.16779	0.051
NA vs. IC	FR vs. IC	3.08812	0.008	1.37396	0.176
NA vs. IC	FR vs. GH	3.52732	0.004	3.18656	0.006
NA vs. IC	IC vs. GH	1.7552	0.112	1.06623	0.311
NA vs. GH	TA vs. FR	-2.59721	0.03	-0.933972	0.387
NA vs. GH	TA vs. IC	-7.47163	0.001	-4.79012	0.001
NA vs. GH	TA vs. GH	-3.50335	0.004	-1.42159	0.166
NA vs. GH	FR vs. IC	-2.10195	0.062	-1.65488	0.109
NA vs. GH	FR vs. GH	-2.2867	0.023	-0.347729	0.704
NA vs. GH	IC vs. GH	-4.44675	0.002	-1.83904	0.097
TA vs. FR	TA vs. IC	-1.50816	0.157	-2.63797	0.023
TA vs. FR	TA vs. GH	0.87746	0.381	-0.189836	0.848
TA vs. FR	FR vs. IC	1.09327	0.294	-0.535468	0.624
TA vs. FR	FR vs. GH	1.16917	0.254	0.621729	0.544
TA vs. FR	IC vs. GH	0.126499	0.907	-0.726538	0.482
TA vs. IC	TA vs. GH	4.38011	0.002	3.08361	0.012
TA vs. IC	FR vs. IC	3.85655	0.001	2.1649	0.058
TA vs. IC	FR vs. GH	4.29089	0.001	4.06542	0.002
TA vs. IC	IC vs. GH	2.75499	0.014	1.83031	0.08
TA vs. GH	FR vs. IC	0.482499	0.638	-0.42941	0.66
TA vs. GH	FR vs. GH	0.598504	0.575	0.992473	0.313
TA vs. GH	IC vs. GH	-1.3464	0.177	-0.653512	0.479
FR vs. IC	FR vs. GH	0.0477976	0.961	1.28297	0.219
FR vs. IC	IC vs. GH	-1.49607	0.145	-0.215219	0.841
FR vs. GH	IC vs. GH	-1.6988	0.094	-1.47432	0.151
